# Supplementary material for: Cell type and gene expression deconvolution with BayesPrism enables Bayesian integrative analysis across bulk and single-cell RNA sequencing in oncology
Source: Nat Cancer. 2022 Apr 25;3(4):505–17. doi: 10.1038/s43018-022-00356-3 (PMC9046084; doi:10.1038/s43018-022-00356-3)
Supplement: Supplementary file 3 — Supplementary Tables 1–5. [file 43018_2022_356_MOESM3_ESM.xlsx]

## Sheet: S1a
Table S1. Datasets used for each benchmark.
Figure ID	Reference	Bulk	Is pseudo-bulk	Technical batch effects	Biological variations
Extended Data Fig. 2	PBMC 1 - 10x Chromium (v2) A	PBMC 1 - 10x Chromium (v2) A + linear multiplicative noise	YES	Varies with the simulated noise level	NA
Extended Data Fig. 3a-b	PBMC 2 - 10x Chromium (v2)	PBMC 1 - Smart-seq2	YES	High	Low
Extended Data Fig. 3c-d	Cortex2 sci-RNA-seq	Cortex1 Smart-seq2	YES	High	Low
Extended Data Fig. 4a,c,e,g; Fig. SN8c,d	scHNSCC (leave-one-out)	The hold-out patient from scHNSCC	YES	Low	High
Extended Data Fig. 4b,d,f,h	scSKCM (leave-one-out)	The hold-out patient from scSKCM	YES	Low	High
Extended Data Fig. 4j,k	scOV (leave-one-out)	The hold-out patient from scOV	YES	Low	High
Fig.1b-c; Extended Data Fig.5,6,7,8; Fig. SN5, SN6a,b, SN7	refGBM8	GBM28	YES	High	High
Fig. 1d-e	PBMC from NSCLC patients	Whole blood bulk (with flow-sorted ground truth)	NO	High	Medium

## Sheet: S1b
Table S1b. Technical details and accessiong ID of each dataset used.
Dataset name	Normalization	# of cells	# of patient (scRNA-seq) / # of samples (bulk)	Clustered malignant cells	Accession ID
Tumor scRNA-seq
refGBM8	Raw (UMI)	23793	8	YES	GSE103224
GBM28	TPM	7930	28	NO	GSE131928
scSKCM	Raw	6879	31	NO	GSE115978
scHNSCC	TPM	5902	18	NO	GSE103322
scOV	TPM	9428 (10x)	6	YES	GSE146026
Normal scRNA-seq
PBMC 1 - 10x Chromium (v2) A	Raw (UMI)	3222	1	NA	GSE132044
PBMC 2 - 10x Chromium (v2)	Raw (UMI)	3362	1	NA	GSE132044
PBMC 1 - Smart-seq2	Raw	253	1	NA	GSE132044
PBMC from NSCLC patients	Raw (UMI)	1054	1	NA	https://cibersortx.stanford.edu/download.php
	(converted from CPM)
Epileptic adult human brain	Raw	466	1	NA	GSE67835
Normal mouse cortex single nucleus-seq
Cortex2 sci-RNA-seq	Raw (UMI)	3791	1	NA	GSE132044
Cortex1 Smart-seq2	Raw	295	1	NA	GSE132044
TCGA bulk
TCGA-GBM	Raw	NA	169	NA	https://portal.gdc.cancer.gov
TCGA-SKCM	Raw	NA	471	NA
TCGA-HNSC	Raw	NA	502	NA
Normal bulk
Whole blood bulk (with flow-sorted ground truth)	TPM	NA	12	NA	https://cibersortx.stanford.edu/download.php
IVY GAP
IVY Anatomic Structures RNA-Seq	Raw	NA	122 samples across 10 tumors	NA	https://glioblastoma.alleninstitute.org
IVY Cancer Stem Cells RNA-Seq	Raw	NA	148 samples across 34 tumors	NA

## Sheet: S2a
Table S2a. Clincal features of TCGA-GBM
data_release	data_type	updated_datetime	file_name	submitter_id	file_id	file_size	cases	id	created_datetime	md5sum	data_format	access	state	version	data_category	type	experimental_strategy	project	analysis_id	analysis_updated_datetime	analysis_created_datetime	analysis_submitter_id	analysis_state	analysis_workflow_link	analysis_workflow_type	analysis_workflow_version	tissue.definition	file_name_short	patient.id	patient.id.ext	sample.id	X...Case.ID	Secondary..or.Recurrent	Age.at..Procedure	Gender	Path.Dx	MGMT.Status	X2012..Methylation..Class	G.CIMP..methylation	IDH1..status	Expression.Subclass	Therapy.Class	Vital.Status	OS..days.	Progression.Status	PFS..days.	X...sampleId	IDH1_status	Censor
12.0 - 19.0	Gene Expression Quantification	2019-09-11T19:27:29.880681+00:00	742b41f9-faca-4bad-a2a5-5d40b8bf06ce.htseq.counts.gz	742b41f9-faca-4bad-a2a5-5d40b8bf06ce_count	6abe5e40-8775-4c31-9924-693b93200c51	254730	TCGA-06-2563-01A-01R-1849-01	6abe5e40-8775-4c31-9924-693b93200c51	2016-05-29T11:02:32.220426-05:00	7f13b7fc55d1378dd0aa9ebad7bf9df2	TXT	open	released	1	Transcriptome Profiling	gene_expression	RNA-Seq	TCGA-GBM	1415a9c4-dfae-474c-bb50-0092b1ea0679	2018-09-06T13:49:07.196637-05:00	2016-05-29T11:02:32.220426-05:00	742b41f9-faca-4bad-a2a5-5d40b8bf06ce_count	released	https://github.com/NCI-GDC/htseq-cwl	HTSeq - Counts	v1	Primary solid Tumor	742b41f9-faca-4bad-a2a5-5d40b8bf06ce	TCGA-06-2563	TCGA-06-2563-No	TCGA-06-2563-01	TCGA-06-2563	No	72.9	FEMALE	GBM	METHYLATED	CL_4	non-G-CIMP	WT	Classical	TMZ Chemoradiation, TMZ Chemo	LIVING	259		259	TCGA-06-2563-01	WT	0
12.0 - 19.0	Gene Expression Quantification	2019-09-11T19:27:29.880681+00:00	fe09042c-c233-4f10-b8ad-d5da80aaf60d.htseq.counts.gz	fe09042c-c233-4f10-b8ad-d5da80aaf60d_count	e225008e-3706-45a2-9349-dc82a5cfa125	255739	TCGA-06-0749-01A-01R-1849-01	e225008e-3706-45a2-9349-dc82a5cfa125	2016-05-30T18:55:27.543117-05:00	a148174e8069a87c303d3055a8a66fba	TXT	open	released	1	Transcriptome Profiling	gene_expression	RNA-Seq	TCGA-GBM	b0ff7049-f242-477a-95a4-1a5b0d1f5c85	2018-09-06T13:49:07.196637-05:00	2016-05-30T18:55:27.543117-05:00	fe09042c-c233-4f10-b8ad-d5da80aaf60d_count	released	https://github.com/NCI-GDC/htseq-cwl	HTSeq - Counts	v1	Primary solid Tumor	fe09042c-c233-4f10-b8ad-d5da80aaf60d	TCGA-06-0749	TCGA-06-0749-No	TCGA-06-0749-01	TCGA-06-0749	No	50.8	MALE	GBM		NA	non-G-CIMP	WT	Neural	Nonstandard Radiation	DECEASED	81		81	TCGA-06-0749-01	WT	1
12.0 - 19.0	Gene Expression Quantification	2019-09-11T19:27:29.880681+00:00	68fe871b-c631-469e-87a2-26130f416446.htseq.counts.gz	68fe871b-c631-469e-87a2-26130f416446_count	f999b8b6-d912-4ec8-900b-3b327dc22f75	255254	TCGA-06-5418-01A-01R-1849-01	f999b8b6-d912-4ec8-900b-3b327dc22f75	2016-05-29T10:28:10.259626-05:00	3755aba81fe4786ab8c9547a7e1549b8	TXT	open	released	1	Transcriptome Profiling	gene_expression	RNA-Seq	TCGA-GBM	0bbc6fb8-35be-4d39-92d9-7cd994d703ec	2018-09-06T13:49:07.196637-05:00	2016-05-29T10:28:10.259626-05:00	68fe871b-c631-469e-87a2-26130f416446_count	released	https://github.com/NCI-GDC/htseq-cwl	HTSeq - Counts	v1	Primary solid Tumor	68fe871b-c631-469e-87a2-26130f416446	TCGA-06-5418	TCGA-06-5418-No	TCGA-06-5418-01	TCGA-06-5418	No	75.5	FEMALE	GBM	UNMETHYLATED	CL_3	non-G-CIMP	WT	Mesenchymal	Unspecified Radiation	DECEASED	83		83	TCGA-06-5418-01	WT	1
12.0 - 19.0	Gene Expression Quantification	2019-09-11T19:27:29.880681+00:00	f67cf68d-56b3-451d-ba21-566664213691.htseq.counts.gz	f67cf68d-56b3-451d-ba21-566664213691_count	21c5c6c1-99c9-4467-af84-9de60453c42d	256027	TCGA-06-0211-01B-01R-1849-01	21c5c6c1-99c9-4467-af84-9de60453c42d	2016-05-29T10:34:31.827833-05:00	179cc9fde778f9be026636a016b021e8	TXT	open	released	1	Transcriptome Profiling	gene_expression	RNA-Seq	TCGA-GBM	8ff4018f-3718-4e84-98e3-cc759b9998b9	2018-09-06T13:49:07.196637-05:00	2016-05-29T10:34:31.827833-05:00	f67cf68d-56b3-451d-ba21-566664213691_count	released	https://github.com/NCI-GDC/htseq-cwl	HTSeq - Counts	v1	Primary solid Tumor	f67cf68d-56b3-451d-ba21-566664213691	TCGA-06-0211	TCGA-06-0211-No	TCGA-06-0211-01	TCGA-06-0211	No	48	MALE	GBM		NA	non-G-CIMP	WT	Classical	Standard Radiation, Alkylating Chemo	DECEASED	360	PROGRESSION	53	TCGA-06-0211-01	WT	1
12.0 - 19.0	Gene Expression Quantification	2019-09-11T19:27:29.880681+00:00	95e82e2f-d87e-4785-9e8e-c6b41d8b73f0.htseq.counts.gz	95e82e2f-d87e-4785-9e8e-c6b41d8b73f0_count	9de762e9-edab-440e-91b0-c054b945a279	257026	TCGA-19-2625-01A-01R-1850-01	9de762e9-edab-440e-91b0-c054b945a279	2016-05-30T19:03:23.061372-05:00	eb0521286dbe1fbdb2654ae5fa6b017f	TXT	open	released	1	Transcriptome Profiling	gene_expression	RNA-Seq	TCGA-GBM	bd2914f4-dc34-48d8-9a53-69d95b3f4966	2018-09-06T13:49:07.196637-05:00	2016-05-30T19:03:23.061372-05:00	95e82e2f-d87e-4785-9e8e-c6b41d8b73f0_count	released	https://github.com/NCI-GDC/htseq-cwl	HTSeq - Counts	v1	Primary solid Tumor	95e82e2f-d87e-4785-9e8e-c6b41d8b73f0	TCGA-19-2625	TCGA-19-2625-No	TCGA-19-2625-01	TCGA-19-2625	No	76.5	FEMALE	GBM	UNMETHYLATED	CL_2	non-G-CIMP	WT	Classical	Unspecified Radiation	DECEASED	124		124	TCGA-19-2625-01	WT	1
12.0 - 19.0	Gene Expression Quantification	2019-09-11T19:27:29.880681+00:00	f0f7d061-ace0-4dbd-90ec-df8f5985a7a2.htseq.counts.gz	f0f7d061-ace0-4dbd-90ec-df8f5985a7a2_count	0c403fda-6913-4ea2-92d2-2c3d9ebe5bf9	255546	TCGA-19-4065-02A-11R-2005-01	0c403fda-6913-4ea2-92d2-2c3d9ebe5bf9	2016-05-30T18:35:36.110505-05:00	852c386f4e7e46506a6cb22401f53fbf	TXT	open	released	1	Transcriptome Profiling	gene_expression	RNA-Seq	TCGA-GBM	7cfdcfff-fe36-4d9a-ac72-6e1303cc9ad7	2018-09-06T13:49:07.196637-05:00	2016-05-30T18:35:36.110505-05:00	f0f7d061-ace0-4dbd-90ec-df8f5985a7a2_count	released	https://github.com/NCI-GDC/htseq-cwl	HTSeq - Counts	v1	Recurrent Solid Tumor	f0f7d061-ace0-4dbd-90ec-df8f5985a7a2	TCGA-19-4065	TCGA-19-4065-Rec	TCGA-19-4065-02	NA	NA	NA	NA	NA	NA	NA	NA	NA	NA	NA	NA	NA	NA	NA	NA	NA	NA
12.0 - 19.0	Gene Expression Quantification	2019-09-11T19:27:29.880681+00:00	b4919075-90a9-4c8a-82a0-a0b5f9944ad3.htseq.counts.gz	b4919075-90a9-4c8a-82a0-a0b5f9944ad3_count	5984136a-a74a-45f6-a034-e1efe45d89b3	254227	TCGA-06-0211-02A-02R-2005-01	5984136a-a74a-45f6-a034-e1efe45d89b3	2016-05-29T10:34:31.016814-05:00	a81e0cb1ecd4586f8f339293e6225191	TXT	open	released	1	Transcriptome Profiling	gene_expression	RNA-Seq	TCGA-GBM	7babbff5-5cfe-47f7-90b3-c974464e80e3	2018-09-06T13:49:07.196637-05:00	2016-05-29T10:34:31.016814-05:00	b4919075-90a9-4c8a-82a0-a0b5f9944ad3_count	released	https://github.com/NCI-GDC/htseq-cwl	HTSeq - Counts	v1	Recurrent Solid Tumor	b4919075-90a9-4c8a-82a0-a0b5f9944ad3	TCGA-06-0211	TCGA-06-0211-Rec	TCGA-06-0211-02	NA	NA	NA	NA	NA	NA	NA	NA	NA	NA	NA	NA	NA	NA	NA	NA	NA	NA
12.0 - 19.0	Gene Expression Quantification	2019-09-11T19:27:29.880681+00:00	02d43414-c8c9-42d3-8009-f9fb164dc8e0.htseq.counts.gz	02d43414-c8c9-42d3-8009-f9fb164dc8e0_count	f668fc27-d2f5-488b-904e-ec6de98fb813	253886	TCGA-15-0742-01A-01R-1850-01	f668fc27-d2f5-488b-904e-ec6de98fb813	2016-05-30T19:00:23.162869-05:00	6e0590a5208efaf22879032cecf10b88	TXT	open	released	1	Transcriptome Profiling	gene_expression	RNA-Seq	TCGA-GBM	3289eef6-a8d4-4ec4-a8da-11e1aea71997	2018-09-06T13:49:07.196637-05:00	2016-05-30T19:00:23.162869-05:00	02d43414-c8c9-42d3-8009-f9fb164dc8e0_count	released	https://github.com/NCI-GDC/htseq-cwl	HTSeq - Counts	v1	Primary solid Tumor	02d43414-c8c9-42d3-8009-f9fb164dc8e0	TCGA-15-0742	TCGA-15-0742-No	TCGA-15-0742-01	TCGA-15-0742	No	65.8	MALE	GBM		NA	non-G-CIMP	WT	Classical	Nonstandard Radiation, TMZ Chemo	DECEASED	418	PROGRESSION	231	TCGA-15-0742-01	WT	1
12.0 - 19.0	Gene Expression Quantification	2019-09-11T19:27:29.880681+00:00	76c6e110-9a94-4fcf-a534-a21ba4698f86.htseq.counts.gz	76c6e110-9a94-4fcf-a534-a21ba4698f86_count	69595b5c-5d7b-416b-aa98-b2218bbe5d7b	254454	TCGA-06-0138-01A-02R-1849-01	69595b5c-5d7b-416b-aa98-b2218bbe5d7b	2016-05-29T10:40:33.379337-05:00	1233a2667bbfb3fffee7df16b4186925	TXT	open	released	1	Transcriptome Profiling	gene_expression	RNA-Seq	TCGA-GBM	905cc263-c4c6-4da1-b164-6f4d896dbd72	2018-09-06T13:49:07.196637-05:00	2016-05-29T10:40:33.379337-05:00	76c6e110-9a94-4fcf-a534-a21ba4698f86_count	released	https://github.com/NCI-GDC/htseq-cwl	HTSeq - Counts	v1	Primary solid Tumor	76c6e110-9a94-4fcf-a534-a21ba4698f86	TCGA-06-0138	TCGA-06-0138-No	TCGA-06-0138-01	TCGA-06-0138	No	43.1	MALE	GBM		NA	non-G-CIMP	WT	Neural	Standard Radiation, TMZ Chemo	DECEASED	737	PROGRESSION	394	TCGA-06-0138-01	WT	1
12.0 - 19.0	Gene Expression Quantification	2019-09-11T19:27:29.880681+00:00	c3d1dc80-eea8-43f8-8436-5bd0ee6a3b07.htseq.counts.gz	c3d1dc80-eea8-43f8-8436-5bd0ee6a3b07_count	eb9e9f92-8bdf-425f-b7ee-2e8cc78ffd6c	254246	TCGA-06-0645-01A-01R-1849-01	eb9e9f92-8bdf-425f-b7ee-2e8cc78ffd6c	2016-05-29T10:46:43.119883-05:00	83a142ed6024908e71796735d2b3c887	TXT	open	released	1	Transcriptome Profiling	gene_expression	RNA-Seq	TCGA-GBM	10bcbfd0-afa7-48f6-9e41-3c556e73a531	2018-09-06T13:49:07.196637-05:00	2016-05-29T10:46:43.119883-05:00	c3d1dc80-eea8-43f8-8436-5bd0ee6a3b07_count	released	https://github.com/NCI-GDC/htseq-cwl	HTSeq - Counts	v1	Primary solid Tumor	c3d1dc80-eea8-43f8-8436-5bd0ee6a3b07	TCGA-06-0645	TCGA-06-0645-No	TCGA-06-0645-01	TCGA-06-0645	No	56	FEMALE	GBM		NA	non-G-CIMP	WT	Mesenchymal	Unspecified Radiation	DECEASED	175		175	TCGA-06-0645-01	WT	1
12.0 - 19.0	Gene Expression Quantification	2019-09-11T19:27:29.880681+00:00	eaff8d68-43f9-48bf-ad8b-8d0f452d3775.htseq.counts.gz	eaff8d68-43f9-48bf-ad8b-8d0f452d3775_count	85d43c32-cbd3-4c44-bddd-88174388cc66	255637	TCGA-06-5410-01A-01R-1849-01	85d43c32-cbd3-4c44-bddd-88174388cc66	2016-05-29T10:47:06.469148-05:00	5f1f098da3f3dcbcf24df13c89eaba2c	TXT	open	released	1	Transcriptome Profiling	gene_expression	RNA-Seq	TCGA-GBM	63a62107-e13b-46d7-bb3d-e43d7a6421ce	2018-09-06T13:49:07.196637-05:00	2016-05-29T10:47:06.469148-05:00	eaff8d68-43f9-48bf-ad8b-8d0f452d3775_count	released	https://github.com/NCI-GDC/htseq-cwl	HTSeq - Counts	v1	Primary solid Tumor	eaff8d68-43f9-48bf-ad8b-8d0f452d3775	TCGA-06-5410	TCGA-06-5410-No	TCGA-06-5410-01	TCGA-06-5410	No	72.3	FEMALE	GBM	METHYLATED	CL_1	non-G-CIMP	WT	Mesenchymal	Unspecified Radiation	DECEASED	107		107	TCGA-06-5410-01	WT	1
12.0 - 19.0	Gene Expression Quantification	2019-09-11T19:27:29.880681+00:00	04be0c6b-c75f-40cf-82c0-c14af4f9e456.htseq.counts.gz	04be0c6b-c75f-40cf-82c0-c14af4f9e456_count	430332db-35e4-40f0-a56a-7b2dfa9a93fe	249613	TCGA-26-5136-01B-01R-1850-01	430332db-35e4-40f0-a56a-7b2dfa9a93fe	2016-05-29T10:11:15.152968-05:00	4b9da4a103e85b792e6e6646591cd6cf	TXT	open	released	1	Transcriptome Profiling	gene_expression	RNA-Seq	TCGA-GBM	6f6e5c89-465b-4d93-9d33-d2ddc4e5b073	2018-09-06T13:49:07.196637-05:00	2016-05-29T10:11:15.152968-05:00	04be0c6b-c75f-40cf-82c0-c14af4f9e456_count	released	https://github.com/NCI-GDC/htseq-cwl	HTSeq - Counts	v1	Primary solid Tumor	04be0c6b-c75f-40cf-82c0-c14af4f9e456	TCGA-26-5136	TCGA-26-5136-No	TCGA-26-5136-01	TCGA-26-5136	No	78	FEMALE	GBM	METHYLATED	CL_2	non-G-CIMP	WT	Mesenchymal	Unspecified Radiation	LIVING	37		37	TCGA-26-5136-01	WT	0
12.0 - 19.0	Gene Expression Quantification	2019-09-11T19:27:29.880681+00:00	681955cd-356d-4e64-924b-b0381e3c12bc.htseq.counts.gz	681955cd-356d-4e64-924b-b0381e3c12bc_count	e10c4bd5-a45b-4841-bed1-5b24a85f6e91	253514	TCGA-41-4097-01A-01R-1850-01	e10c4bd5-a45b-4841-bed1-5b24a85f6e91	2016-05-29T10:40:31.255717-05:00	3954f4bdcb01507b6527652477572d48	TXT	open	released	1	Transcriptome Profiling	gene_expression	RNA-Seq	TCGA-GBM	3733755f-6f5a-49e7-8be8-21aaf97c54e7	2018-09-06T13:49:07.196637-05:00	2016-05-29T10:40:31.255717-05:00	681955cd-356d-4e64-924b-b0381e3c12bc_count	released	https://github.com/NCI-GDC/htseq-cwl	HTSeq - Counts	v1	Primary solid Tumor	681955cd-356d-4e64-924b-b0381e3c12bc	TCGA-41-4097	TCGA-41-4097-No	TCGA-41-4097-01	TCGA-41-4097	No	63.3	FEMALE	GBM	UNMETHYLATED	CL_2	non-G-CIMP	WT	Mesenchymal	Unspecified Radiation	DECEASED	6		6	TCGA-41-4097-01	WT	1
12.0 - 19.0	Gene Expression Quantification	2019-09-11T19:27:29.880681+00:00	21800024-cf76-4185-b57b-526539ccdba2.htseq.counts.gz	21800024-cf76-4185-b57b-526539ccdba2_count	628792e2-4e0c-4b49-b6b1-af80d2b6dccf	254920	TCGA-27-2519-01A-01R-1850-01	628792e2-4e0c-4b49-b6b1-af80d2b6dccf	2016-05-30T18:18:28.504632-05:00	0c7ea2f1897a08aaca06071072b1577b	TXT	open	released	1	Transcriptome Profiling	gene_expression	RNA-Seq	TCGA-GBM	d6026f1d-4910-4914-bfc0-7a0c8ac724de	2018-09-06T13:49:07.196637-05:00	2016-05-30T18:18:28.504632-05:00	21800024-cf76-4185-b57b-526539ccdba2_count	released	https://github.com/NCI-GDC/htseq-cwl	HTSeq - Counts	v1	Primary solid Tumor	21800024-cf76-4185-b57b-526539ccdba2	TCGA-27-2519	TCGA-27-2519-No	TCGA-27-2519-01	TCGA-27-2519	No	48.5	MALE	GBM	UNMETHYLATED	CL_2	non-G-CIMP	WT	Mesenchymal	TMZ Chemoradiation, TMZ Chemo	LIVING	316	PROGRESSION	256	TCGA-27-2519-01	WT	0
12.0 - 19.0	Gene Expression Quantification	2019-09-11T19:27:29.880681+00:00	b004e38d-f48c-49f9-a027-4a702fbaf107.htseq.counts.gz	b004e38d-f48c-49f9-a027-4a702fbaf107_count	07b21ab7-9c14-4bf2-b692-3449e7c8daf0	245536	TCGA-32-4213-01A-01R-1850-01	07b21ab7-9c14-4bf2-b692-3449e7c8daf0	2016-05-26T21:22:08.401006-05:00	ddf94dcd2b37abefc36b5d42753bc3bd	TXT	open	released	1	Transcriptome Profiling	gene_expression	RNA-Seq	TCGA-GBM	844b7b3d-1b0f-49f1-868f-ac07b58342d4	2018-09-06T13:49:07.196637-05:00	2016-05-26T21:22:08.401006-05:00	b004e38d-f48c-49f9-a027-4a702fbaf107_count	released	https://github.com/NCI-GDC/htseq-cwl	HTSeq - Counts	v1	Primary solid Tumor	b004e38d-f48c-49f9-a027-4a702fbaf107	TCGA-32-4213	TCGA-32-4213-No	TCGA-32-4213-01	TCGA-32-4213	No	47.2	FEMALE	GBM	METHYLATED	CL_2	non-G-CIMP	WT	Mesenchymal	TMZ Chemoradiation, TMZ Chemo	LIVING	356	PROGRESSION	352	TCGA-32-4213-01	WT	0
12.0 - 19.0	Gene Expression Quantification	2019-09-11T19:27:29.880681+00:00	fe179a60-5e81-48c1-b437-7c38ed910ba8.htseq.counts.gz	fe179a60-5e81-48c1-b437-7c38ed910ba8_count	7f58b7ed-10c8-4b45-92ba-61aaa9904fe7	255542	TCGA-06-0210-02A-01R-2005-01	7f58b7ed-10c8-4b45-92ba-61aaa9904fe7	2016-05-29T11:09:24.265519-05:00	f44556681df906eb9e3147990ba6fc64	TXT	open	released	1	Transcriptome Profiling	gene_expression	RNA-Seq	TCGA-GBM	38d1f10c-25ee-41e3-a1d1-a18f46efa6f1	2018-09-06T13:49:07.196637-05:00	2016-05-29T11:09:24.265519-05:00	fe179a60-5e81-48c1-b437-7c38ed910ba8_count	released	https://github.com/NCI-GDC/htseq-cwl	HTSeq - Counts	v1	Recurrent Solid Tumor	fe179a60-5e81-48c1-b437-7c38ed910ba8	TCGA-06-0210	TCGA-06-0210-Rec	TCGA-06-0210-02	NA	NA	NA	NA	NA	NA	NA	NA	NA	NA	NA	NA	NA	NA	NA	NA	NA	NA
12.0 - 19.0	Gene Expression Quantification	2019-09-11T19:27:29.880681+00:00	e52fefef-84a4-4b1d-91e2-9e9735e19e1f.htseq.counts.gz	e52fefef-84a4-4b1d-91e2-9e9735e19e1f_count	5bf74535-e07c-4d1e-a8d4-b2a2c2b1e33b	256051	TCGA-06-0744-01A-01R-1849-01	5bf74535-e07c-4d1e-a8d4-b2a2c2b1e33b	2016-05-29T10:30:46.511016-05:00	2e838682582a80d09899e8e77939550a	TXT	open	released	1	Transcriptome Profiling	gene_expression	RNA-Seq	TCGA-GBM	82ad4d0d-ddeb-4d5f-8c5d-f63429d39b53	2018-09-06T13:49:07.196637-05:00	2016-05-29T10:30:46.511016-05:00	e52fefef-84a4-4b1d-91e2-9e9735e19e1f_count	released	https://github.com/NCI-GDC/htseq-cwl	HTSeq - Counts	v1	Primary solid Tumor	e52fefef-84a4-4b1d-91e2-9e9735e19e1f	TCGA-06-0744	TCGA-06-0744-No	TCGA-06-0744-01	TCGA-06-0744	No	67	MALE	GBM		NA	non-G-CIMP	WT	Classical	Standard Radiation, TMZ Chemo	LIVING	594		594	TCGA-06-0744-01	WT	0
12.0 - 19.0	Gene Expression Quantification	2019-09-11T19:27:29.880681+00:00	8af78255-e426-4a5d-a997-84946f5e459c.htseq.counts.gz	8af78255-e426-4a5d-a997-84946f5e459c_count	cffb191b-6924-4843-968f-a3a5a888ef20	256193	TCGA-06-2562-01A-01R-1849-01	cffb191b-6924-4843-968f-a3a5a888ef20	2016-05-29T11:12:33.631600-05:00	b178917cd6ddf007fac8ca8bc9ce3975	TXT	open	released	1	Transcriptome Profiling	gene_expression	RNA-Seq	TCGA-GBM	e4b1435a-55e6-400b-86f3-2be979499554	2018-09-06T13:49:07.196637-05:00	2016-05-29T11:12:33.631600-05:00	8af78255-e426-4a5d-a997-84946f5e459c_count	released	https://github.com/NCI-GDC/htseq-cwl	HTSeq - Counts	v1	Primary solid Tumor	8af78255-e426-4a5d-a997-84946f5e459c	TCGA-06-2562	TCGA-06-2562-No	TCGA-06-2562-01	TCGA-06-2562	No	81.5	MALE	GBM	UNMETHYLATED	CL_3	non-G-CIMP	WT	Mesenchymal	Nonstandard Radiation, TMZ Chemo	LIVING	86	PROGRESSION	86	TCGA-06-2562-01	WT	0
12.0 - 19.0	Gene Expression Quantification	2019-09-11T19:27:29.880681+00:00	7c03de7a-fafa-4f25-96bd-dc283674a273.htseq.counts.gz	7c03de7a-fafa-4f25-96bd-dc283674a273_count	1532c0f9-060e-4269-923b-dc224c31c92e	255706	TCGA-27-1834-01A-01R-1850-01	1532c0f9-060e-4269-923b-dc224c31c92e	2016-05-30T18:20:02.193876-05:00	d5ee611c4b678800d54605c5f853ff1f	TXT	open	released	1	Transcriptome Profiling	gene_expression	RNA-Seq	TCGA-GBM	95424012-d65a-4153-944a-0b75661354eb	2018-09-06T13:49:07.196637-05:00	2016-05-30T18:20:02.193876-05:00	7c03de7a-fafa-4f25-96bd-dc283674a273_count	released	https://github.com/NCI-GDC/htseq-cwl	HTSeq - Counts	v1	Primary solid Tumor	7c03de7a-fafa-4f25-96bd-dc283674a273	TCGA-27-1834	TCGA-27-1834-No	TCGA-27-1834-01	TCGA-27-1834	No	56.3	MALE	GBM	METHYLATED	CL_3	non-G-CIMP	WT	Neural	TMZ Chemoradiation, TMZ Chemo	DECEASED	1232	PROGRESSION	335	TCGA-27-1834-01	WT	1
12.0 - 19.0	Gene Expression Quantification	2019-09-11T19:27:29.880681+00:00	bdba7172-5280-41f6-8082-dbf8983c4089.htseq.counts.gz	bdba7172-5280-41f6-8082-dbf8983c4089_count	a3a2f30a-46d8-41d1-9f7e-046d7d416383	257125	TCGA-06-2570-01A-01R-1849-01	a3a2f30a-46d8-41d1-9f7e-046d7d416383	2016-05-29T10:58:52.171820-05:00	5fd92c44c42956fd3357b85dc08b5b92	TXT	open	released	1	Transcriptome Profiling	gene_expression	RNA-Seq	TCGA-GBM	8d1a879d-f76c-4903-a082-cde403945813	2018-09-06T13:49:07.196637-05:00	2016-05-29T10:58:52.171820-05:00	bdba7172-5280-41f6-8082-dbf8983c4089_count	released	https://github.com/NCI-GDC/htseq-cwl	HTSeq - Counts	v1	Primary solid Tumor	bdba7172-5280-41f6-8082-dbf8983c4089	TCGA-06-2570	TCGA-06-2570-No	TCGA-06-2570-01	TCGA-06-2570	No	21.7	FEMALE	GBM	METHYLATED	G-CIMP	G-CIMP	R132H	G-CIMP	TMZ Chemoradiation, TMZ Chemo	LIVING	285		285	NA	NA	NA
12.0 - 19.0	Gene Expression Quantification	2019-09-11T19:27:29.880681+00:00	effc6b43-7853-4b65-b6a1-265ea15f2846.htseq.counts.gz	effc6b43-7853-4b65-b6a1-265ea15f2846_count	1ea0d15c-4030-4699-b57a-71b9652d2f27	257959	TCGA-15-1444-01A-02R-1850-01	1ea0d15c-4030-4699-b57a-71b9652d2f27	2016-05-29T10:25:07.154937-05:00	e5fe1ea0cd02c1288ea5fa97c435599d	TXT	open	released	1	Transcriptome Profiling	gene_expression	RNA-Seq	TCGA-GBM	3e299c67-93a4-4ac9-94e1-8de05efeb66a	2018-09-06T13:49:07.196637-05:00	2016-05-29T10:25:07.154937-05:00	effc6b43-7853-4b65-b6a1-265ea15f2846_count	released	https://github.com/NCI-GDC/htseq-cwl	HTSeq - Counts	v1	Primary solid Tumor	effc6b43-7853-4b65-b6a1-265ea15f2846	TCGA-15-1444	TCGA-15-1444-No	TCGA-15-1444-01	TCGA-15-1444	No	NA			METHYLATED	CL_6	non-G-CIMP	R132G	Proneural	Unspecified Radiation		NA		NA	NA	NA	NA
12.0 - 19.0	Gene Expression Quantification	2019-09-11T19:27:29.880681+00:00	502fc9a8-6409-4b7a-a0f8-abed308ce84a.htseq.counts.gz	502fc9a8-6409-4b7a-a0f8-abed308ce84a_count	5278a216-f2e3-444b-9ac8-31c8c46c88f4	255698	TCGA-76-4929-01A-01R-1850-01	5278a216-f2e3-444b-9ac8-31c8c46c88f4	2016-05-30T18:43:02.106529-05:00	5886b84cb73c1e9abfc07c8404e3969c	TXT	open	released	1	Transcriptome Profiling	gene_expression	RNA-Seq	TCGA-GBM	6b226d90-6a2a-49e7-bc02-7b9222184f92	2018-09-06T13:49:07.196637-05:00	2016-05-30T18:43:02.106529-05:00	502fc9a8-6409-4b7a-a0f8-abed308ce84a_count	released	https://github.com/NCI-GDC/htseq-cwl	HTSeq - Counts	v1	Primary solid Tumor	502fc9a8-6409-4b7a-a0f8-abed308ce84a	TCGA-76-4929	TCGA-76-4929-No	TCGA-76-4929-01	TCGA-76-4929	No	76.2	FEMALE	GBM	METHYLATED	CL_3	non-G-CIMP	WT	Neural	Unspecified Therapy	DECEASED	111		111	TCGA-76-4929-01	WT	1
12.0 - 19.0	Gene Expression Quantification	2019-09-11T19:27:29.880681+00:00	cd925805-378c-4070-a7f3-ba8084efd836.htseq.counts.gz	cd925805-378c-4070-a7f3-ba8084efd836_count	31d548ab-7fa7-4646-9def-d3fa5532d88b	249092	TCGA-06-0878-01A-01R-1849-01	31d548ab-7fa7-4646-9def-d3fa5532d88b	2016-05-30T18:30:47.191223-05:00	34566962f8e6851f5e5acc94786aa892	TXT	open	released	1	Transcriptome Profiling	gene_expression	RNA-Seq	TCGA-GBM	b7b54b08-ca70-42c3-b055-576c19937a36	2018-09-06T13:49:07.196637-05:00	2016-05-30T18:30:47.191223-05:00	cd925805-378c-4070-a7f3-ba8084efd836_count	released	https://github.com/NCI-GDC/htseq-cwl	HTSeq - Counts	v1	Primary solid Tumor	cd925805-378c-4070-a7f3-ba8084efd836	TCGA-06-0878	TCGA-06-0878-No	TCGA-06-0878-01	TCGA-06-0878	No	74.8	MALE	GBM	UNMETHYLATED	CL_1	non-G-CIMP	WT	Mesenchymal	TMZ Chemoradiation, TMZ Chemo	LIVING	218	PROGRESSION	66	TCGA-06-0878-01	WT	0
12.0 - 19.0	Gene Expression Quantification	2019-09-11T19:27:29.880681+00:00	c904090b-149e-4146-9769-f0d2ff965da9.htseq.counts.gz	c904090b-149e-4146-9769-f0d2ff965da9_count	1e2a2928-92b0-43e4-998b-427924e3aea0	254574	TCGA-06-0211-01A-01R-1849-01	1e2a2928-92b0-43e4-998b-427924e3aea0	2016-05-29T10:34:30.465185-05:00	2dfa0fa6b3f19349aad6d78439d97949	TXT	open	released	1	Transcriptome Profiling	gene_expression	RNA-Seq	TCGA-GBM	56ff1d68-437f-4da7-a06c-f1ba43ad8a31	2018-09-06T13:49:07.196637-05:00	2016-05-29T10:34:30.465185-05:00	c904090b-149e-4146-9769-f0d2ff965da9_count	released	https://github.com/NCI-GDC/htseq-cwl	HTSeq - Counts	v1	Primary solid Tumor	c904090b-149e-4146-9769-f0d2ff965da9	TCGA-06-0211	TCGA-06-0211-No	TCGA-06-0211-01	TCGA-06-0211	No	48	MALE	GBM		NA	non-G-CIMP	WT	Classical	Standard Radiation, Alkylating Chemo	DECEASED	360	PROGRESSION	53	TCGA-06-0211-01	WT	1
12.0 - 19.0	Gene Expression Quantification	2019-09-11T19:27:29.880681+00:00	c153c4d8-2005-440d-9249-e8b8f2f73a96.htseq.counts.gz	c153c4d8-2005-440d-9249-e8b8f2f73a96_count	6293eb74-7bb7-4e2b-ad7c-0ab9f42dac0a	256928	TCGA-27-1830-01A-01R-1850-01	6293eb74-7bb7-4e2b-ad7c-0ab9f42dac0a	2016-05-30T18:17:46.705134-05:00	061006dc439b33af36c9973cc003b5d8	TXT	open	released	1	Transcriptome Profiling	gene_expression	RNA-Seq	TCGA-GBM	a00f9424-adb6-4c03-9dcc-dcd23c01a5b8	2018-09-06T13:49:07.196637-05:00	2016-05-30T18:17:46.705134-05:00	c153c4d8-2005-440d-9249-e8b8f2f73a96_count	released	https://github.com/NCI-GDC/htseq-cwl	HTSeq - Counts	v1	Primary solid Tumor	c153c4d8-2005-440d-9249-e8b8f2f73a96	TCGA-27-1830	TCGA-27-1830-No	TCGA-27-1830-01	TCGA-27-1830	No	57.9	MALE	GBM	METHYLATED	CL_2	non-G-CIMP	WT	Proneural	Standard Radiation, TMZ Chemo	DECEASED	154	PROGRESSION	124	TCGA-27-1830-01	WT	1
12.0 - 19.0	Gene Expression Quantification	2019-09-11T19:27:29.880681+00:00	b38a841a-f57e-4170-8cbc-17c54aacd580.htseq.counts.gz	b38a841a-f57e-4170-8cbc-17c54aacd580_count	b3f586ad-456a-4b62-9471-f82e892daa71	257034	TCGA-28-2514-01A-02R-1850-01	b3f586ad-456a-4b62-9471-f82e892daa71	2016-05-29T10:11:18.357908-05:00	6d488e539837a9192c6402a35ba06527	TXT	open	released	1	Transcriptome Profiling	gene_expression	RNA-Seq	TCGA-GBM	03654ce7-dcaa-4399-b01a-7a1e3afd84ad	2018-09-06T13:49:07.196637-05:00	2016-05-29T10:11:18.357908-05:00	b38a841a-f57e-4170-8cbc-17c54aacd580_count	released	https://github.com/NCI-GDC/htseq-cwl	HTSeq - Counts	v1	Primary solid Tumor	b38a841a-f57e-4170-8cbc-17c54aacd580	TCGA-28-2514	TCGA-28-2514-No	TCGA-28-2514-01	TCGA-28-2514	No	45.8	MALE	GBM	UNMETHYLATED	CL_3	non-G-CIMP	WT	Classical	Standard Radiation, TMZ Chemo	LIVING	160		160	TCGA-28-2514-01	WT	0
12.0 - 19.0	Gene Expression Quantification	2019-09-11T19:27:29.880681+00:00	37889f67-62a8-483b-97af-d8391806ede9.htseq.counts.gz	37889f67-62a8-483b-97af-d8391806ede9_count	1ca615f1-3c4b-434a-b0a4-78147d8514b3	255613	TCGA-06-5408-01A-01R-1849-01	1ca615f1-3c4b-434a-b0a4-78147d8514b3	2016-05-29T10:56:36.974587-05:00	08fc2f77b3263235d850d22bf8b3a3c6	TXT	open	released	1	Transcriptome Profiling	gene_expression	RNA-Seq	TCGA-GBM	a33de64a-d89f-4baf-98c6-31e275afa02c	2018-09-06T13:49:07.196637-05:00	2016-05-29T10:56:36.974587-05:00	37889f67-62a8-483b-97af-d8391806ede9_count	released	https://github.com/NCI-GDC/htseq-cwl	HTSeq - Counts	v1	Primary solid Tumor	37889f67-62a8-483b-97af-d8391806ede9	TCGA-06-5408	TCGA-06-5408-No	TCGA-06-5408-01	TCGA-06-5408	No	54.9	FEMALE	GBM	UNMETHYLATED	CL_2	non-G-CIMP	WT	Classical	Standard Radiation, TMZ Chemo	DECEASED	356	PROGRESSION	157	TCGA-06-5408-01	WT	1
12.0 - 19.0	Gene Expression Quantification	2019-09-11T19:27:29.880681+00:00	64718111-dba7-4f49-9f3a-7f2bccc12cda.htseq.counts.gz	64718111-dba7-4f49-9f3a-7f2bccc12cda_count	95aa5f47-7786-4056-b91e-4cb0dba69949	255884	TCGA-32-2632-01A-01R-1850-01	95aa5f47-7786-4056-b91e-4cb0dba69949	2016-05-29T10:27:29.409547-05:00	e2d45a52d84b2281297dd889f18641e1	TXT	open	released	1	Transcriptome Profiling	gene_expression	RNA-Seq	TCGA-GBM	77ecb29e-9c0e-4906-b01a-ed3071c2be0b	2018-09-06T13:49:07.196637-05:00	2016-05-29T10:27:29.409547-05:00	64718111-dba7-4f49-9f3a-7f2bccc12cda_count	released	https://github.com/NCI-GDC/htseq-cwl	HTSeq - Counts	v1	Primary solid Tumor	64718111-dba7-4f49-9f3a-7f2bccc12cda	TCGA-32-2632	TCGA-32-2632-No	TCGA-32-2632-01	TCGA-32-2632	No	80.2	MALE	GBM	UNMETHYLATED	CL_2	non-G-CIMP	WT	Mesenchymal	Unspecified Therapy	DECEASED	269		269	TCGA-32-2632-01	WT	1
12.0 - 19.0	Gene Expression Quantification	2019-09-11T19:27:29.880681+00:00	f728fc58-a4b9-4525-971a-a74a7d676695.htseq.counts.gz	f728fc58-a4b9-4525-971a-a74a7d676695_count	6daae859-3e24-4145-8288-c575d23111cf	257878	TCGA-06-2557-01A-01R-1849-01	6daae859-3e24-4145-8288-c575d23111cf	2016-05-30T18:16:46.904255-05:00	ce195168f3e5d1911e5e7bf2267905e6	TXT	open	released	1	Transcriptome Profiling	gene_expression	RNA-Seq	TCGA-GBM	60253d95-22b7-413f-ab1a-5bb80bcb3db4	2018-09-06T13:49:07.196637-05:00	2016-05-30T18:16:46.904255-05:00	f728fc58-a4b9-4525-971a-a74a7d676695_count	released	https://github.com/NCI-GDC/htseq-cwl	HTSeq - Counts	v1	Primary solid Tumor	f728fc58-a4b9-4525-971a-a74a7d676695	TCGA-06-2557	TCGA-06-2557-No	TCGA-06-2557-01	TCGA-06-2557	No	76.6	MALE	GBM	UNMETHYLATED	CL_3	non-G-CIMP	WT	Mesenchymal	Unspecified Radiation	DECEASED	33		33	TCGA-06-2557-01	WT	1
12.0 - 19.0	Gene Expression Quantification	2019-09-11T19:27:29.880681+00:00	90629e6e-2e1e-4f31-884a-6bca2c24ce11.htseq.counts.gz	90629e6e-2e1e-4f31-884a-6bca2c24ce11_count	d9de0d6b-afd6-47c4-9bf3-9527fde50ba9	256224	TCGA-06-0210-01A-01R-1849-01	d9de0d6b-afd6-47c4-9bf3-9527fde50ba9	2016-05-29T11:09:23.364624-05:00	3b5a5464ab420e3f71d70d38f4c5a0f5	TXT	open	released	1	Transcriptome Profiling	gene_expression	RNA-Seq	TCGA-GBM	365d7be3-8363-4279-9ded-5bf9aab041ad	2018-09-06T13:49:07.196637-05:00	2016-05-29T11:09:23.364624-05:00	90629e6e-2e1e-4f31-884a-6bca2c24ce11_count	released	https://github.com/NCI-GDC/htseq-cwl	HTSeq - Counts	v1	Primary solid Tumor	90629e6e-2e1e-4f31-884a-6bca2c24ce11	TCGA-06-0210	TCGA-06-0210-No	TCGA-06-0210-01	TCGA-06-0210	No	72.8	FEMALE	GBM		NA	non-G-CIMP	WT	Mesenchymal	Standard Radiation	DECEASED	225	PROGRESSION	67	TCGA-06-0210-01	WT	1
12.0 - 19.0	Gene Expression Quantification	2019-09-11T19:27:29.880681+00:00	eb80bbc4-7186-4872-86df-90629a53ecb1.htseq.counts.gz	eb80bbc4-7186-4872-86df-90629a53ecb1_count	c56dd841-58f8-4b85-890a-1132f6c71b9c	261372	TCGA-06-1804-01A-01R-1849-01	c56dd841-58f8-4b85-890a-1132f6c71b9c	2016-05-29T10:53:18.761587-05:00	837afca92c902d3e2091dded753afd40	TXT	open	released	1	Transcriptome Profiling	gene_expression	RNA-Seq	TCGA-GBM	a7150e15-2a61-4336-8b67-98d468c06c3d	2018-09-06T13:49:07.196637-05:00	2016-05-29T10:53:18.761587-05:00	eb80bbc4-7186-4872-86df-90629a53ecb1_count	released	https://github.com/NCI-GDC/htseq-cwl	HTSeq - Counts	v1	Primary solid Tumor	eb80bbc4-7186-4872-86df-90629a53ecb1	TCGA-06-1804	TCGA-06-1804-No	TCGA-06-1804-01	TCGA-06-1804	No	81.6	FEMALE	GBM	METHYLATED	CL_3	non-G-CIMP	WT	Classical	Unspecified Therapy	DECEASED	413		413	TCGA-06-1804-01	WT	1
12.0 - 19.0	Gene Expression Quantification	2019-09-11T19:27:29.880681+00:00	982e2940-10b0-4383-bde8-f7ccb9920fc4.htseq.counts.gz	982e2940-10b0-4383-bde8-f7ccb9920fc4_count	b5bbae26-3a3f-4262-aa2f-1a44f94f2eac	254890	TCGA-06-0190-01A-01R-1849-01	b5bbae26-3a3f-4262-aa2f-1a44f94f2eac	2016-05-30T18:20:30.804199-05:00	4f5605eb39dcdb727212877da0f0a037	TXT	open	released	1	Transcriptome Profiling	gene_expression	RNA-Seq	TCGA-GBM	d902f369-08fd-4a38-8b5e-cba076ecba8c	2018-09-06T13:49:07.196637-05:00	2016-05-30T18:20:30.804199-05:00	982e2940-10b0-4383-bde8-f7ccb9920fc4_count	released	https://github.com/NCI-GDC/htseq-cwl	HTSeq - Counts	v1	Primary solid Tumor	982e2940-10b0-4383-bde8-f7ccb9920fc4	TCGA-06-0190	TCGA-06-0190-No	TCGA-06-0190-01	TCGA-06-0190	No	62.5	MALE	GBM		NA	non-G-CIMP	WT	Mesenchymal	Standard Radiation, TMZ Chemo	DECEASED	317	PROGRESSION	88	TCGA-06-0190-01	WT	1
12.0 - 19.0	Gene Expression Quantification	2019-09-11T19:27:29.880681+00:00	7376f374-1439-405e-87d3-c45cfac92ed5.htseq.counts.gz	7376f374-1439-405e-87d3-c45cfac92ed5_count	e27be5d8-faaa-498f-8474-044ccb63fadb	256726	TCGA-06-0882-01A-01R-1849-01	e27be5d8-faaa-498f-8474-044ccb63fadb	2016-05-26T21:21:27.911879-05:00	89105b48179d88f52d132f4bee42335d	TXT	open	released	1	Transcriptome Profiling	gene_expression	RNA-Seq	TCGA-GBM	9374ff61-e5e0-4146-9ddb-a3526bcc0a08	2018-09-06T13:49:07.196637-05:00	2016-05-26T21:21:27.911879-05:00	7376f374-1439-405e-87d3-c45cfac92ed5_count	released	https://github.com/NCI-GDC/htseq-cwl	HTSeq - Counts	v1	Primary solid Tumor	7376f374-1439-405e-87d3-c45cfac92ed5	TCGA-06-0882	TCGA-06-0882-No	TCGA-06-0882-01	TCGA-06-0882	No	30.4	MALE	GBM	UNMETHYLATED	CL_1	non-G-CIMP	WT	Neural	TMZ Chemoradiation, TMZ Chemo	LIVING	165		165	TCGA-06-0882-01	WT	0
12.0 - 19.0	Gene Expression Quantification	2019-09-11T19:27:29.880681+00:00	b25c8e4d-f6ca-4079-9120-b96147b9091e.htseq.counts.gz	b25c8e4d-f6ca-4079-9120-b96147b9091e_count	f305ee39-18fa-488e-9399-752a64565c1e	258292	TCGA-28-5215-01A-01R-1850-01	f305ee39-18fa-488e-9399-752a64565c1e	2016-05-30T18:47:37.854433-05:00	8ac2a33c716c53aebc480405e9467661	TXT	open	released	1	Transcriptome Profiling	gene_expression	RNA-Seq	TCGA-GBM	d4876f21-8b28-429a-8bfc-e44f5282abfb	2018-09-06T13:49:07.196637-05:00	2016-05-30T18:47:37.854433-05:00	b25c8e4d-f6ca-4079-9120-b96147b9091e_count	released	https://github.com/NCI-GDC/htseq-cwl	HTSeq - Counts	v1	Primary solid Tumor	b25c8e4d-f6ca-4079-9120-b96147b9091e	TCGA-28-5215	TCGA-28-5215-No	TCGA-28-5215-01	TCGA-28-5215	No	62.1	FEMALE	GBM	METHYLATED	CL_2	non-G-CIMP	WT	Mesenchymal	Nonstandard Radiation, TMZ Chemo	DECEASED	335	PROGRESSION	164	TCGA-28-5215-01	WT	1
12.0 - 19.0	Gene Expression Quantification	2019-09-11T19:27:29.880681+00:00	bcbb79d8-1d4a-4fbb-b16c-4df86839773e.htseq.counts.gz	bcbb79d8-1d4a-4fbb-b16c-4df86839773e_count	9e2c65c2-8398-4441-b5e5-d7e8cbae1e50	252368	TCGA-28-5218-01A-01R-1850-01	9e2c65c2-8398-4441-b5e5-d7e8cbae1e50	2016-05-30T18:53:14.927370-05:00	cdccc983c7fb9d977204d4a568a7356c	TXT	open	released	1	Transcriptome Profiling	gene_expression	RNA-Seq	TCGA-GBM	7bb08630-0260-42b7-8c04-75311fbd5d45	2018-09-06T13:49:07.196637-05:00	2016-05-30T18:53:14.927370-05:00	bcbb79d8-1d4a-4fbb-b16c-4df86839773e_count	released	https://github.com/NCI-GDC/htseq-cwl	HTSeq - Counts	v1	Primary solid Tumor	bcbb79d8-1d4a-4fbb-b16c-4df86839773e	TCGA-28-5218	TCGA-28-5218-No	TCGA-28-5218-01	TCGA-28-5218	No	63.2	MALE	GBM	UNMETHYLATED	CL_3	non-G-CIMP	WT	Mesenchymal	Standard Radiation, TMZ Chemo	DECEASED	157		157	TCGA-28-5218-01	WT	1
12.0 - 19.0	Gene Expression Quantification	2019-09-11T19:27:29.880681+00:00	47b09db5-8cbf-4385-9178-d943b48ebc53.htseq.counts.gz	47b09db5-8cbf-4385-9178-d943b48ebc53_count	848c6274-235a-4ed3-ad59-6be67064865d	258075	TCGA-06-0158-01A-01R-1849-01	848c6274-235a-4ed3-ad59-6be67064865d	2016-05-29T11:03:28.831331-05:00	679905a11e829b0e81c9d3fdfde9b3f4	TXT	open	released	1	Transcriptome Profiling	gene_expression	RNA-Seq	TCGA-GBM	abaf6a1e-58e9-4843-9118-5f9a0703fc11	2018-09-06T13:49:07.196637-05:00	2016-05-29T11:03:28.831331-05:00	47b09db5-8cbf-4385-9178-d943b48ebc53_count	released	https://github.com/NCI-GDC/htseq-cwl	HTSeq - Counts	v1	Primary solid Tumor	47b09db5-8cbf-4385-9178-d943b48ebc53	TCGA-06-0158	TCGA-06-0158-No	TCGA-06-0158-01	TCGA-06-0158	No	73.5	MALE	GBM		NA	non-G-CIMP	WT	Classical	Standard Radiation, Alkylating Chemo	DECEASED	329	PROGRESSION	90	TCGA-06-0158-01	WT	1
12.0 - 19.0	Gene Expression Quantification	2019-09-11T19:27:29.880681+00:00	a3e5cda5-f468-48f3-92fa-864b8bbbecdc.htseq.counts.gz	a3e5cda5-f468-48f3-92fa-864b8bbbecdc_count	2246cc48-f55a-4eab-9188-83785204cd7b	242971	TCGA-06-0139-01A-01R-1849-01	2246cc48-f55a-4eab-9188-83785204cd7b	2016-05-29T10:34:08.187318-05:00	e0aa039c921c1281faa06d0325ae1012	TXT	open	released	1	Transcriptome Profiling	gene_expression	RNA-Seq	TCGA-GBM	5b075dc7-a812-4f0d-8e13-148b4e055a32	2018-09-06T13:49:07.196637-05:00	2016-05-29T10:34:08.187318-05:00	a3e5cda5-f468-48f3-92fa-864b8bbbecdc_count	released	https://github.com/NCI-GDC/htseq-cwl	HTSeq - Counts	v1	Primary solid Tumor	a3e5cda5-f468-48f3-92fa-864b8bbbecdc	TCGA-06-0139	TCGA-06-0139-No	TCGA-06-0139-01	TCGA-06-0139	No	40.3	MALE	GBM	UNMETHYLATED	CL_1	non-G-CIMP	WT	Mesenchymal	Standard Radiation, TMZ Chemo	DECEASED	362	PROGRESSION	152	TCGA-06-0139-01	WT	1
12.0 - 19.0	Gene Expression Quantification	2019-09-11T19:27:29.880681+00:00	2afdb646-75ca-4bc9-9c12-30a27f994ecd.htseq.counts.gz	2afdb646-75ca-4bc9-9c12-30a27f994ecd_count	d232a064-8d33-48cc-ad14-c49842d35ce8	257801	TCGA-76-4925-01A-01R-1850-01	d232a064-8d33-48cc-ad14-c49842d35ce8	2016-05-29T10:46:25.887616-05:00	3a10ff4b78cdc3977dde7b80507930f7	TXT	open	released	1	Transcriptome Profiling	gene_expression	RNA-Seq	TCGA-GBM	b2811fce-3aa5-4fd7-a1f0-e7791926dead	2018-09-06T13:49:07.196637-05:00	2016-05-29T10:46:25.887616-05:00	2afdb646-75ca-4bc9-9c12-30a27f994ecd_count	released	https://github.com/NCI-GDC/htseq-cwl	HTSeq - Counts	v1	Primary solid Tumor	2afdb646-75ca-4bc9-9c12-30a27f994ecd	TCGA-76-4925	TCGA-76-4925-No	TCGA-76-4925-01	TCGA-76-4925	No	76.7	MALE	GBM	METHYLATED	CL_4	non-G-CIMP	WT	Proneural	Nonstandard Radiation, TMZ Chemo	DECEASED	145	PROGRESSION	87	TCGA-76-4925-01	WT	1
12.0 - 19.0	Gene Expression Quantification	2019-09-11T19:27:29.880681+00:00	28f0c53a-abdd-4789-adcf-f59132ae3a92.htseq.counts.gz	28f0c53a-abdd-4789-adcf-f59132ae3a92_count	c2dc5f26-3725-42de-aa39-30f6ef682b2b	257842	TCGA-06-0125-01A-01R-1849-01	c2dc5f26-3725-42de-aa39-30f6ef682b2b	2016-05-29T10:50:19.289499-05:00	4d5d890172e49b69f0347e2f32dec9bd	TXT	open	released	1	Transcriptome Profiling	gene_expression	RNA-Seq	TCGA-GBM	c0d29a5f-0794-492b-b40a-7f01f668413c	2018-09-06T13:49:07.196637-05:00	2016-05-29T10:50:19.289499-05:00	28f0c53a-abdd-4789-adcf-f59132ae3a92_count	released	https://github.com/NCI-GDC/htseq-cwl	HTSeq - Counts	v1	Primary solid Tumor	28f0c53a-abdd-4789-adcf-f59132ae3a92	TCGA-06-0125	TCGA-06-0125-No	TCGA-06-0125-01	TCGA-06-0125	No	63.9	FEMALE	GBM	METHYLATED	CL_4	non-G-CIMP	WT	Classical	TMZ Chemoradiation, TMZ Chemo	DECEASED	1448	PROGRESSION	797	TCGA-06-0125-01	WT	1
12.0 - 19.0	Gene Expression Quantification	2019-09-11T19:27:29.880681+00:00	f47c3aa6-0f0d-4e0d-b6cf-bf565d511d6d.htseq.counts.gz	f47c3aa6-0f0d-4e0d-b6cf-bf565d511d6d_count	b37ac38d-6961-4c6d-bd63-2c0535b438aa	257672	TCGA-76-4931-01A-01R-1850-01	b37ac38d-6961-4c6d-bd63-2c0535b438aa	2016-05-30T18:21:08.941197-05:00	fe387e1bb280dc84d8934dfb045024f3	TXT	open	released	1	Transcriptome Profiling	gene_expression	RNA-Seq	TCGA-GBM	d3a7f90a-8288-4f64-a602-051e21e81f66	2018-09-06T13:49:07.196637-05:00	2016-05-30T18:21:08.941197-05:00	f47c3aa6-0f0d-4e0d-b6cf-bf565d511d6d_count	released	https://github.com/NCI-GDC/htseq-cwl	HTSeq - Counts	v1	Primary solid Tumor	f47c3aa6-0f0d-4e0d-b6cf-bf565d511d6d	TCGA-76-4931	TCGA-76-4931-No	TCGA-76-4931-01	TCGA-76-4931	No	70.7	FEMALE	GBM	UNMETHYLATED	CL_3	non-G-CIMP	WT	Classical	Nonstandard Radiation, TMZ Chemo	DECEASED	278	PROGRESSION	112	TCGA-76-4931-01	WT	1
12.0 - 19.0	Gene Expression Quantification	2019-09-11T19:27:29.880681+00:00	21f38c14-7d7c-4156-8c85-88be68cae18d.htseq.counts.gz	21f38c14-7d7c-4156-8c85-88be68cae18d_count	aeb3153a-3799-46d6-aad7-0d89c1dae2bc	254887	TCGA-06-0184-01A-01R-1849-01	aeb3153a-3799-46d6-aad7-0d89c1dae2bc	2016-05-26T21:20:26.252135-05:00	80fd3d0faf6a96a52c24a1055997c57c	TXT	open	released	1	Transcriptome Profiling	gene_expression	RNA-Seq	TCGA-GBM	9b60ef06-5553-469f-befd-efee5a295f8f	2018-09-06T13:49:07.196637-05:00	2016-05-26T21:20:26.252135-05:00	21f38c14-7d7c-4156-8c85-88be68cae18d_count	released	https://github.com/NCI-GDC/htseq-cwl	HTSeq - Counts	v1	Primary solid Tumor	21f38c14-7d7c-4156-8c85-88be68cae18d	TCGA-06-0184	TCGA-06-0184-No	TCGA-06-0184-01	TCGA-06-0184	No	63.8	MALE	GBM		NA	non-G-CIMP	WT	Mesenchymal	Standard Radiation, TMZ Chemo	LIVING	1228		1228	TCGA-06-0184-01	WT	0
12.0 - 19.0	Gene Expression Quantification	2019-09-11T19:27:29.880681+00:00	c3f677f7-168a-414b-8006-a9cec7da0994.htseq.counts.gz	c3f677f7-168a-414b-8006-a9cec7da0994_count	69ad0e73-fbd4-4b87-8a46-92f904850fbc	251484	TCGA-76-4927-01A-01R-1850-01	69ad0e73-fbd4-4b87-8a46-92f904850fbc	2016-05-30T18:32:42.877334-05:00	9a74f729166c3e80208fd2358ee660a9	TXT	open	released	1	Transcriptome Profiling	gene_expression	RNA-Seq	TCGA-GBM	5dab80f0-ed4a-4c64-94d6-74880bf3c61a	2018-09-06T13:49:07.196637-05:00	2016-05-30T18:32:42.877334-05:00	c3f677f7-168a-414b-8006-a9cec7da0994_count	released	https://github.com/NCI-GDC/htseq-cwl	HTSeq - Counts	v1	Primary solid Tumor	c3f677f7-168a-414b-8006-a9cec7da0994	TCGA-76-4927	TCGA-76-4927-No	TCGA-76-4927-01	TCGA-76-4927	No	58	MALE	GBM	UNMETHYLATED	CL_3	non-G-CIMP	WT	Neural	Unspecified Therapy	DECEASED	535		535	TCGA-76-4927-01	WT	1
12.0 - 19.0	Gene Expression Quantification	2019-09-11T19:27:29.880681+00:00	419b4c0a-c23f-4214-8de0-722d2ae0846b.htseq.counts.gz	419b4c0a-c23f-4214-8de0-722d2ae0846b_count	f711bd60-28cb-4751-9243-f7890fcb9f82	249413	TCGA-14-1034-01A-01R-1849-01	f711bd60-28cb-4751-9243-f7890fcb9f82	2016-05-26T21:05:02.074583-05:00	51f02559f8b603f244af257b7f024ddd	TXT	open	released	1	Transcriptome Profiling	gene_expression	RNA-Seq	TCGA-GBM	21d369f9-a333-4721-afbd-349b7f6aac7a	2018-09-06T13:49:07.196637-05:00	2016-05-26T21:05:02.074583-05:00	419b4c0a-c23f-4214-8de0-722d2ae0846b_count	released	https://github.com/NCI-GDC/htseq-cwl	HTSeq - Counts	v1	Primary solid Tumor	419b4c0a-c23f-4214-8de0-722d2ae0846b	TCGA-14-1034	TCGA-14-1034-No	TCGA-14-1034-01	TCGA-14-1034	No	60.3	FEMALE	GBM	METHYLATED	CL_3	non-G-CIMP	WT	Mesenchymal	Standard Radiation, Alkylating Chemo	DECEASED	485	PROGRESSION	274	TCGA-14-1034-01	WT	1
12.0 - 19.0	Gene Expression Quantification	2019-09-11T19:27:29.880681+00:00	820e3299-bd67-4ba8-a637-32d31205e120.htseq.counts.gz	820e3299-bd67-4ba8-a637-32d31205e120_count	7e26363a-e1ab-4156-bb02-c7e3c13a581b	248659	TCGA-12-3653-01A-01R-1849-01	7e26363a-e1ab-4156-bb02-c7e3c13a581b	2016-05-29T10:08:12.677153-05:00	42f5957a27f77cf82d96af707e877d6a	TXT	open	released	1	Transcriptome Profiling	gene_expression	RNA-Seq	TCGA-GBM	27eaaa2f-0eb4-4f98-9f1f-891539391695	2018-09-06T13:49:07.196637-05:00	2016-05-29T10:08:12.677153-05:00	820e3299-bd67-4ba8-a637-32d31205e120_count	released	https://github.com/NCI-GDC/htseq-cwl	HTSeq - Counts	v1	Primary solid Tumor	820e3299-bd67-4ba8-a637-32d31205e120	TCGA-12-3653	TCGA-12-3653-No	TCGA-12-3653-01	TCGA-12-3653	No	34.3	FEMALE	GBM	UNMETHYLATED	CL_3	non-G-CIMP	WT	Classical	TMZ Chemoradiation, TMZ Chemo	DECEASED	442	PROGRESSION	223	TCGA-12-3653-01	WT	1
12.0 - 19.0	Gene Expression Quantification	2019-09-11T19:27:29.880681+00:00	bcdc68db-c874-4097-9c46-b06e331caaf5.htseq.counts.gz	bcdc68db-c874-4097-9c46-b06e331caaf5_count	73d5541e-31fc-4a1c-8e86-96448f1a56e8	257382	TCGA-06-0745-01A-01R-1849-01	73d5541e-31fc-4a1c-8e86-96448f1a56e8	2016-05-29T10:12:58.593487-05:00	fa68fef8dc11c8cad818f0a329fe19b0	TXT	open	released	1	Transcriptome Profiling	gene_expression	RNA-Seq	TCGA-GBM	dcd8783f-9d2b-4a96-b81a-e618dd4d4425	2018-09-06T13:49:07.196637-05:00	2016-05-29T10:12:58.593487-05:00	bcdc68db-c874-4097-9c46-b06e331caaf5_count	released	https://github.com/NCI-GDC/htseq-cwl	HTSeq - Counts	v1	Primary solid Tumor	bcdc68db-c874-4097-9c46-b06e331caaf5	TCGA-06-0745	TCGA-06-0745-No	TCGA-06-0745-01	TCGA-06-0745	No	59.9	MALE	GBM		NA	non-G-CIMP	WT	Proneural	Standard Radiation	DECEASED	238	PROGRESSION	91	TCGA-06-0745-01	WT	1
12.0 - 19.0	Gene Expression Quantification	2019-09-11T19:27:29.880681+00:00	57c3b272-7dcb-4937-83c1-02a3694e701f.htseq.counts.gz	57c3b272-7dcb-4937-83c1-02a3694e701f_count	e0c7fbaa-32f9-4ddd-ba62-4358da566b2a	251692	TCGA-19-1389-02A-21R-2005-01	e0c7fbaa-32f9-4ddd-ba62-4358da566b2a	2016-05-29T10:08:45.954256-05:00	3e6b63620bd6c9c62f3918f005f7137a	TXT	open	released	1	Transcriptome Profiling	gene_expression	RNA-Seq	TCGA-GBM	19509316-20be-4e6f-a597-e1e64b07129f	2018-09-06T13:49:07.196637-05:00	2016-05-29T10:08:45.954256-05:00	57c3b272-7dcb-4937-83c1-02a3694e701f_count	released	https://github.com/NCI-GDC/htseq-cwl	HTSeq - Counts	v1	Recurrent Solid Tumor	57c3b272-7dcb-4937-83c1-02a3694e701f	TCGA-19-1389	TCGA-19-1389-Rec	TCGA-19-1389-02	NA	NA	NA	NA	NA	NA	NA	NA	NA	NA	NA	NA	NA	NA	NA	NA	NA	NA
12.0 - 19.0	Gene Expression Quantification	2019-09-11T19:27:29.880681+00:00	ce3cc39f-d031-4751-a9fc-d9c7b2fb168f.htseq.counts.gz	ce3cc39f-d031-4751-a9fc-d9c7b2fb168f_count	47ef624c-a4ee-4caf-8bd5-ca6fcecf3b30	256829	TCGA-41-2571-01A-01R-1850-01	47ef624c-a4ee-4caf-8bd5-ca6fcecf3b30	2016-05-30T18:19:31.849163-05:00	b345bf68c9964d15809342fb0e5c2b81	TXT	open	released	1	Transcriptome Profiling	gene_expression	RNA-Seq	TCGA-GBM	cc4df9d5-a1c9-4226-b840-6b3bb39e65c6	2018-09-06T13:49:07.196637-05:00	2016-05-30T18:19:31.849163-05:00	ce3cc39f-d031-4751-a9fc-d9c7b2fb168f_count	released	https://github.com/NCI-GDC/htseq-cwl	HTSeq - Counts	v1	Primary solid Tumor	ce3cc39f-d031-4751-a9fc-d9c7b2fb168f	TCGA-41-2571	TCGA-41-2571-No	TCGA-41-2571-01	TCGA-41-2571	No	89.3	MALE	GBM	UNMETHYLATED	CL_3	non-G-CIMP	WT	Proneural	TMZ Chemo	DECEASED	26	PROGRESSION	26	TCGA-41-2571-01	WT	1
12.0 - 19.0	Gene Expression Quantification	2019-09-11T19:27:29.880681+00:00	ed9fe516-13b7-45d1-8d17-40ca9a96bbd0.htseq.counts.gz	ed9fe516-13b7-45d1-8d17-40ca9a96bbd0_count	7f87b73f-233c-47a2-9420-547181e8d103	249295	TCGA-28-1753-01A-01R-1850-01	7f87b73f-233c-47a2-9420-547181e8d103	2016-05-29T11:02:10.321052-05:00	28eee9e3756f4133ee79eda632734f3e	TXT	open	released	1	Transcriptome Profiling	gene_expression	RNA-Seq	TCGA-GBM	d55092bc-b5d2-46f2-986c-d7349d5b1bfe	2018-09-06T13:49:07.196637-05:00	2016-05-29T11:02:10.321052-05:00	ed9fe516-13b7-45d1-8d17-40ca9a96bbd0_count	released	https://github.com/NCI-GDC/htseq-cwl	HTSeq - Counts	v1	Primary solid Tumor	ed9fe516-13b7-45d1-8d17-40ca9a96bbd0	TCGA-28-1753	TCGA-28-1753-No	TCGA-28-1753-01	TCGA-28-1753	No	53	MALE	GBM	UNMETHYLATED	CL_2	non-G-CIMP	WT	Mesenchymal	Nonstandard Radiation	LIVING	36		36	TCGA-28-1753-01	WT	0
12.0 - 19.0	Gene Expression Quantification	2019-09-11T19:27:29.880681+00:00	7f7121ff-1399-40da-a792-b7c31bc76570.htseq.counts.gz	7f7121ff-1399-40da-a792-b7c31bc76570_count	365c881b-9d44-4584-8781-dfe1306c4afa	258509	TCGA-27-1832-01A-01R-1850-01	365c881b-9d44-4584-8781-dfe1306c4afa	2016-05-29T11:08:48.285658-05:00	753b14af473c8cbf3ffdaa504a3403ef	TXT	open	released	1	Transcriptome Profiling	gene_expression	RNA-Seq	TCGA-GBM	a2909c77-ff1b-4b7a-bcaa-a75140ba8eb5	2018-09-06T13:49:07.196637-05:00	2016-05-29T11:08:48.285658-05:00	7f7121ff-1399-40da-a792-b7c31bc76570_count	released	https://github.com/NCI-GDC/htseq-cwl	HTSeq - Counts	v1	Primary solid Tumor	7f7121ff-1399-40da-a792-b7c31bc76570	TCGA-27-1832	TCGA-27-1832-No	TCGA-27-1832-01	TCGA-27-1832	No	59.4	FEMALE	GBM	UNMETHYLATED	CL_1	non-G-CIMP	WT	Mesenchymal	Nonstandard Radiation, TMZ Chemo	DECEASED	300	PROGRESSION	183	TCGA-27-1832-01	WT	1
12.0 - 19.0	Gene Expression Quantification	2019-09-11T19:27:29.880681+00:00	a5525401-79be-4c7a-9107-71c022778d65.htseq.counts.gz	a5525401-79be-4c7a-9107-71c022778d65_count	92763fe2-a184-46c1-8c07-283082a86c01	256468	TCGA-06-0130-01A-01R-1849-01	92763fe2-a184-46c1-8c07-283082a86c01	2016-05-30T18:24:55.766501-05:00	c9f832e556e860da9f9aeda08e3e5655	TXT	open	released	1	Transcriptome Profiling	gene_expression	RNA-Seq	TCGA-GBM	7bc76d95-6c37-467b-9aeb-e158b11b8624	2018-09-06T13:49:07.196637-05:00	2016-05-30T18:24:55.766501-05:00	a5525401-79be-4c7a-9107-71c022778d65_count	released	https://github.com/NCI-GDC/htseq-cwl	HTSeq - Counts	v1	Primary solid Tumor	a5525401-79be-4c7a-9107-71c022778d65	TCGA-06-0130	TCGA-06-0130-No	TCGA-06-0130-01	TCGA-06-0130	No	54.2	MALE	GBM	UNMETHYLATED	CL_1	non-G-CIMP	WT	Mesenchymal	TMZ Chemoradiation, TMZ Chemo	DECEASED	394	PROGRESSION	244	TCGA-06-0130-01	WT	1
12.0 - 19.0	Gene Expression Quantification	2019-09-11T19:27:29.880681+00:00	d984a0e2-d502-4003-bdbf-a0364d4e5a78.htseq.counts.gz	d984a0e2-d502-4003-bdbf-a0364d4e5a78_count	a1b61a10-494e-4a46-a080-c86001d34340	258453	TCGA-19-5960-01A-11R-1850-01	a1b61a10-494e-4a46-a080-c86001d34340	2016-05-29T10:53:41.132308-05:00	3d4fb46031d18b2095f40bdb184387f9	TXT	open	released	1	Transcriptome Profiling	gene_expression	RNA-Seq	TCGA-GBM	50ecfd38-4f46-4006-ab31-f4270f8336b0	2018-09-06T13:49:07.196637-05:00	2016-05-29T10:53:41.132308-05:00	d984a0e2-d502-4003-bdbf-a0364d4e5a78_count	released	https://github.com/NCI-GDC/htseq-cwl	HTSeq - Counts	v1	Primary solid Tumor	d984a0e2-d502-4003-bdbf-a0364d4e5a78	TCGA-19-5960	TCGA-19-5960-No	TCGA-19-5960-01	TCGA-19-5960	No	56.5	MALE	GBM	UNMETHYLATED	CL_4	non-G-CIMP	WT	Proneural	TMZ Chemoradiation, TMZ Chemo	LIVING	165		165	TCGA-19-5960-01	WT	0
12.0 - 19.0	Gene Expression Quantification	2019-09-11T19:27:29.880681+00:00	eb24e6f8-dc16-4a6d-b584-9046829cc2ef.htseq.counts.gz	eb24e6f8-dc16-4a6d-b584-9046829cc2ef_count	cfeae69c-ddb5-4148-aba7-249cc8854fd4	259484	TCGA-06-5411-01A-01R-1849-01	cfeae69c-ddb5-4148-aba7-249cc8854fd4	2016-05-29T10:17:29.282370-05:00	c3419f7ac9b32b6eea8d0575b22a0019	TXT	open	released	1	Transcriptome Profiling	gene_expression	RNA-Seq	TCGA-GBM	621dab19-22ca-4bad-8454-9e2c281ff515	2018-09-06T13:49:07.196637-05:00	2016-05-29T10:17:29.282370-05:00	eb24e6f8-dc16-4a6d-b584-9046829cc2ef_count	released	https://github.com/NCI-GDC/htseq-cwl	HTSeq - Counts	v1	Primary solid Tumor	eb24e6f8-dc16-4a6d-b584-9046829cc2ef	TCGA-06-5411	TCGA-06-5411-No	TCGA-06-5411-01	TCGA-06-5411	No	51.6	MALE	GBM	UNMETHYLATED	CL_1	non-G-CIMP	WT	Neural	Standard Radiation, TMZ Chemo	DECEASED	254	PROGRESSION	213	TCGA-06-5411-01	WT	1
12.0 - 19.0	Gene Expression Quantification	2019-09-11T19:27:29.880681+00:00	30e10839-2ba1-4fd1-82ed-ad8fe4e72794.htseq.counts.gz	30e10839-2ba1-4fd1-82ed-ad8fe4e72794_count	a3a44773-6092-4515-b705-4932ee97688e	256430	TCGA-06-2559-01A-01R-1849-01	a3a44773-6092-4515-b705-4932ee97688e	2016-05-30T18:47:54.819602-05:00	c91f49a8f07273a2be963ad8601115f8	TXT	open	released	1	Transcriptome Profiling	gene_expression	RNA-Seq	TCGA-GBM	766bb2a3-885b-48a0-aa56-b0541951709b	2018-09-06T13:49:07.196637-05:00	2016-05-30T18:47:54.819602-05:00	30e10839-2ba1-4fd1-82ed-ad8fe4e72794_count	released	https://github.com/NCI-GDC/htseq-cwl	HTSeq - Counts	v1	Primary solid Tumor	30e10839-2ba1-4fd1-82ed-ad8fe4e72794	TCGA-06-2559	TCGA-06-2559-No	TCGA-06-2559-01	TCGA-06-2559	No	83.7	MALE	GBM	METHYLATED	CL_6	non-G-CIMP	WT	Proneural	TMZ Chemoradiation, TMZ Chemo	DECEASED	149		149	TCGA-06-2559-01	WT	1
12.0 - 19.0	Gene Expression Quantification	2019-09-11T19:27:29.880681+00:00	b3850d71-3e90-4b9f-9057-55297d8b72bc.htseq.counts.gz	b3850d71-3e90-4b9f-9057-55297d8b72bc_count	93aaab9c-20bf-47cd-914d-afe3fbf4fe90	258357	TCGA-06-2565-01A-01R-1849-01	93aaab9c-20bf-47cd-914d-afe3fbf4fe90	2016-05-30T18:46:39.375839-05:00	22bc4cb94731d902bea6e31f5905e4c4	TXT	open	released	1	Transcriptome Profiling	gene_expression	RNA-Seq	TCGA-GBM	93e70b33-82e7-48af-8a48-d45d5ed7bed5	2018-09-06T13:49:07.196637-05:00	2016-05-30T18:46:39.375839-05:00	b3850d71-3e90-4b9f-9057-55297d8b72bc_count	released	https://github.com/NCI-GDC/htseq-cwl	HTSeq - Counts	v1	Primary solid Tumor	b3850d71-3e90-4b9f-9057-55297d8b72bc	TCGA-06-2565	TCGA-06-2565-No	TCGA-06-2565-01	TCGA-06-2565	No	59	MALE	GBM	METHYLATED	CL_4	non-G-CIMP	WT	Classical	TMZ Chemoradiation, TMZ Chemo	LIVING	207	PROGRESSION	178	TCGA-06-2565-01	WT	0
12.0 - 19.0	Gene Expression Quantification	2019-09-11T19:27:29.880681+00:00	dc3875c2-1a88-491c-bf98-fa344dd3b07e.htseq.counts.gz	dc3875c2-1a88-491c-bf98-fa344dd3b07e_count	e77e4987-2cd5-4304-a2af-54e1fa374d69	255258	TCGA-19-2629-01A-01R-1850-01	e77e4987-2cd5-4304-a2af-54e1fa374d69	2016-05-29T11:11:48.314253-05:00	d9c66224476f0bea65ca95d65c57a443	TXT	open	released	1	Transcriptome Profiling	gene_expression	RNA-Seq	TCGA-GBM	7fa6fc25-0d54-450c-8f89-755e35ac3b28	2018-09-06T13:49:07.196637-05:00	2016-05-29T11:11:48.314253-05:00	dc3875c2-1a88-491c-bf98-fa344dd3b07e_count	released	https://github.com/NCI-GDC/htseq-cwl	HTSeq - Counts	v1	Primary solid Tumor	dc3875c2-1a88-491c-bf98-fa344dd3b07e	TCGA-19-2629	TCGA-19-2629-No	TCGA-19-2629-01	TCGA-19-2629	No	60.9	MALE	GBM	UNMETHYLATED	G-CIMP	G-CIMP	R132H	G-CIMP	TMZ Chemoradiation, TMZ Chemo	DECEASED	737	PROGRESSION	145	NA	NA	NA
12.0 - 19.0	Gene Expression Quantification	2019-09-11T19:27:29.880681+00:00	8cb39efc-4bfb-49df-bc48-159d9211bc5a.htseq.counts.gz	8cb39efc-4bfb-49df-bc48-159d9211bc5a_count	565983e0-ffa6-49b2-a4ec-b9fa18a43b5a	257086	TCGA-06-0743-01A-01R-1849-01	565983e0-ffa6-49b2-a4ec-b9fa18a43b5a	2016-05-29T11:12:25.218826-05:00	87a11a491fc59ea4d0f3497728083b25	TXT	open	released	1	Transcriptome Profiling	gene_expression	RNA-Seq	TCGA-GBM	8e4e8e5d-cba7-48e5-9f6b-868a59361dad	2018-09-06T13:49:07.196637-05:00	2016-05-29T11:12:25.218826-05:00	8cb39efc-4bfb-49df-bc48-159d9211bc5a_count	released	https://github.com/NCI-GDC/htseq-cwl	HTSeq - Counts	v1	Primary solid Tumor	8cb39efc-4bfb-49df-bc48-159d9211bc5a	TCGA-06-0743	TCGA-06-0743-No	TCGA-06-0743-01	TCGA-06-0743	No	69.6	MALE	GBM		NA	non-G-CIMP	WT	Classical	Standard Radiation	LIVING	678	PROGRESSION	175	TCGA-06-0743-01	WT	0
12.0 - 19.0	Gene Expression Quantification	2019-09-11T19:27:29.880681+00:00	19680925-a148-4f8a-af3b-9137746d663f.htseq.counts.gz	19680925-a148-4f8a-af3b-9137746d663f_count	342b23fe-2059-4a46-bc56-8ec72767d78b	256245	TCGA-06-5412-01A-01R-1849-01	342b23fe-2059-4a46-bc56-8ec72767d78b	2016-05-29T11:14:40.387509-05:00	1fb7fa323f438065502a240a98fe3868	TXT	open	released	1	Transcriptome Profiling	gene_expression	RNA-Seq	TCGA-GBM	0151168e-bab9-4109-b6d8-2fd19a084306	2018-09-06T13:49:07.196637-05:00	2016-05-29T11:14:40.387509-05:00	19680925-a148-4f8a-af3b-9137746d663f_count	released	https://github.com/NCI-GDC/htseq-cwl	HTSeq - Counts	v1	Primary solid Tumor	19680925-a148-4f8a-af3b-9137746d663f	TCGA-06-5412	TCGA-06-5412-No	TCGA-06-5412-01	TCGA-06-5412	No	78.8	FEMALE	GBM	METHYLATED	CL_1	non-G-CIMP	WT	Mesenchymal	Standard Radiation, TMZ Chemo	DECEASED	138	PROGRESSION	88	TCGA-06-5412-01	WT	1
12.0 - 19.0	Gene Expression Quantification	2019-09-11T19:27:29.880681+00:00	18fbf794-a85b-4b0d-9a5c-c1c0e0ede3d8.htseq.counts.gz	18fbf794-a85b-4b0d-9a5c-c1c0e0ede3d8_count	c002889d-f3f5-4439-96ce-7c1b497c0edf	257301	TCGA-06-0156-01A-03R-1849-01	c002889d-f3f5-4439-96ce-7c1b497c0edf	2016-05-26T21:15:58.995743-05:00	31e751ce3b2aa4d4549357489f87406e	TXT	open	released	1	Transcriptome Profiling	gene_expression	RNA-Seq	TCGA-GBM	a90c30a7-1bc0-4d13-bb16-158d05a1c3b7	2018-09-06T13:49:07.196637-05:00	2016-05-26T21:15:58.995743-05:00	18fbf794-a85b-4b0d-9a5c-c1c0e0ede3d8_count	released	https://github.com/NCI-GDC/htseq-cwl	HTSeq - Counts	v1	Primary solid Tumor	18fbf794-a85b-4b0d-9a5c-c1c0e0ede3d8	TCGA-06-0156	TCGA-06-0156-No	TCGA-06-0156-01	TCGA-06-0156	No	57.3	MALE	GBM		NA	non-G-CIMP	WT	Proneural	Standard Radiation	DECEASED	178		178	TCGA-06-0156-01	WT	1
12.0 - 19.0	Gene Expression Quantification	2019-09-11T19:27:29.880681+00:00	d6cdbf9a-1009-4ee1-b041-a3744f4166ac.htseq.counts.gz	d6cdbf9a-1009-4ee1-b041-a3744f4166ac_count	6e4f8a99-2a03-4c27-87ce-b5c016de151d	254425	TCGA-14-2554-01A-01R-1850-01	6e4f8a99-2a03-4c27-87ce-b5c016de151d	2016-05-29T10:58:05.707104-05:00	60038ddf1f071bdc4f1ce1c3866ffb9f	TXT	open	released	1	Transcriptome Profiling	gene_expression	RNA-Seq	TCGA-GBM	287f8f4a-7093-4171-b16d-f847f6aab3bd	2018-09-06T13:49:07.196637-05:00	2016-05-29T10:58:05.707104-05:00	d6cdbf9a-1009-4ee1-b041-a3744f4166ac_count	released	https://github.com/NCI-GDC/htseq-cwl	HTSeq - Counts	v1	Primary solid Tumor	d6cdbf9a-1009-4ee1-b041-a3744f4166ac	TCGA-14-2554	TCGA-14-2554-No	TCGA-14-2554-01	TCGA-14-2554	No	52.3	FEMALE	GBM	UNMETHYLATED	CL_2	non-G-CIMP	WT	Neural	Nonstandard Radiation	DECEASED	532		532	TCGA-14-2554-01	WT	1
12.0 - 19.0	Gene Expression Quantification	2019-09-11T19:27:29.880681+00:00	2fcb9b43-8a11-4730-b57e-4e9fe9013f1c.htseq.counts.gz	2fcb9b43-8a11-4730-b57e-4e9fe9013f1c_count	c0953c42-6854-43e8-9e30-84af3b7d7d84	255013	TCGA-41-3915-01A-01R-1850-01	c0953c42-6854-43e8-9e30-84af3b7d7d84	2016-05-29T10:20:09.939074-05:00	5003708a5713df84a0aa955ac4f8c48e	TXT	open	released	1	Transcriptome Profiling	gene_expression	RNA-Seq	TCGA-GBM	d5929cc5-b5f8-432c-9b56-fb9be80516d7	2018-09-06T13:49:07.196637-05:00	2016-05-29T10:20:09.939074-05:00	2fcb9b43-8a11-4730-b57e-4e9fe9013f1c_count	released	https://github.com/NCI-GDC/htseq-cwl	HTSeq - Counts	v1	Primary solid Tumor	2fcb9b43-8a11-4730-b57e-4e9fe9013f1c	TCGA-41-3915	TCGA-41-3915-No	TCGA-41-3915-01	TCGA-41-3915	No	49	MALE	GBM	METHYLATED	CL_2	non-G-CIMP	WT	Mesenchymal	TMZ Chemoradiation, TMZ Chemo	LIVING	183		183	TCGA-41-3915-01	WT	0
12.0 - 19.0	Gene Expression Quantification	2019-09-11T19:27:29.880681+00:00	ab5f9e4e-ff6a-4353-83f4-5ffddca0050a.htseq.counts.gz	ab5f9e4e-ff6a-4353-83f4-5ffddca0050a_count	05730aa5-a492-4526-bdeb-0902250f9330	255340	TCGA-32-5222-01A-01R-1850-01	05730aa5-a492-4526-bdeb-0902250f9330	2016-05-30T18:54:58.188521-05:00	e34ead532e42025523a1946b54778a28	TXT	open	released	1	Transcriptome Profiling	gene_expression	RNA-Seq	TCGA-GBM	b6288dbe-876e-41e2-a7c4-c9424200c7b8	2018-09-06T13:49:07.196637-05:00	2016-05-30T18:54:58.188521-05:00	ab5f9e4e-ff6a-4353-83f4-5ffddca0050a_count	released	https://github.com/NCI-GDC/htseq-cwl	HTSeq - Counts	v1	Primary solid Tumor	ab5f9e4e-ff6a-4353-83f4-5ffddca0050a	TCGA-32-5222	TCGA-32-5222-No	TCGA-32-5222-01	TCGA-32-5222	No	66.1	MALE	GBM	METHYLATED	CL_4	non-G-CIMP	WT	Proneural	TMZ Chemoradiation, TMZ Chemo	LIVING	165	PROGRESSION	118	TCGA-32-5222-01	WT	0
12.0 - 19.0	Gene Expression Quantification	2019-09-11T19:27:29.880681+00:00	8223f42b-434d-4966-a123-3b8a947884bc.htseq.counts.gz	8223f42b-434d-4966-a123-3b8a947884bc_count	3de24774-a952-415f-992b-01d32054beec	253385	TCGA-14-1402-02A-01R-2005-01	3de24774-a952-415f-992b-01d32054beec	2016-05-30T18:42:29.182834-05:00	f78aff577caf01d377c6c03cd0f878b2	TXT	open	released	1	Transcriptome Profiling	gene_expression	RNA-Seq	TCGA-GBM	c124d754-1ad7-4116-aa4c-4dc147df8d4b	2018-09-06T13:49:07.196637-05:00	2016-05-30T18:42:29.182834-05:00	8223f42b-434d-4966-a123-3b8a947884bc_count	released	https://github.com/NCI-GDC/htseq-cwl	HTSeq - Counts	v1	Recurrent Solid Tumor	8223f42b-434d-4966-a123-3b8a947884bc	TCGA-14-1402	TCGA-14-1402-Rec	TCGA-14-1402-02	NA	NA	NA	NA	NA	NA	NA	NA	NA	NA	NA	NA	NA	NA	NA	NA	NA	NA
12.0 - 19.0	Gene Expression Quantification	2019-09-11T19:27:29.880681+00:00	456ef025-b7f0-4040-90dd-5bcc2e476bfc.htseq.counts.gz	456ef025-b7f0-4040-90dd-5bcc2e476bfc_count	6f6be875-b396-465f-9c26-9be81fd6c9cf	256058	TCGA-28-5207-01A-01R-1850-01	6f6be875-b396-465f-9c26-9be81fd6c9cf	2016-05-29T11:06:30.390343-05:00	1e3f9bad4b4fe1ae089d57998092f079	TXT	open	released	1	Transcriptome Profiling	gene_expression	RNA-Seq	TCGA-GBM	e0c584d1-6eac-4d4d-938f-38a9378e057c	2018-09-06T13:49:07.196637-05:00	2016-05-29T11:06:30.390343-05:00	456ef025-b7f0-4040-90dd-5bcc2e476bfc_count	released	https://github.com/NCI-GDC/htseq-cwl	HTSeq - Counts	v1	Primary solid Tumor	456ef025-b7f0-4040-90dd-5bcc2e476bfc	TCGA-28-5207	TCGA-28-5207-No	TCGA-28-5207-01	TCGA-28-5207	No	71.1	MALE	GBM	UNMETHYLATED	CL_2	non-G-CIMP	WT	Mesenchymal	Nonstandard Radiation, TMZ Chemo	DECEASED	343		343	TCGA-28-5207-01	WT	1
12.0 - 19.0	Gene Expression Quantification	2019-09-11T19:27:29.880681+00:00	afe67ba6-d59f-4450-8fbd-624da67d47e5.htseq.counts.gz	afe67ba6-d59f-4450-8fbd-624da67d47e5_count	c6b0b2c1-fd5a-498c-bce4-04bed3a9ccf5	253514	TCGA-28-5204-01A-01R-1850-01	c6b0b2c1-fd5a-498c-bce4-04bed3a9ccf5	2016-05-26T21:25:07.434216-05:00	81de1e10d0174f08249c81e0c8f3985e	TXT	open	released	1	Transcriptome Profiling	gene_expression	RNA-Seq	TCGA-GBM	4af1e988-4d33-46b5-a634-1e037f03ee79	2018-09-06T13:49:07.196637-05:00	2016-05-26T21:25:07.434216-05:00	afe67ba6-d59f-4450-8fbd-624da67d47e5_count	released	https://github.com/NCI-GDC/htseq-cwl	HTSeq - Counts	v1	Primary solid Tumor	afe67ba6-d59f-4450-8fbd-624da67d47e5	TCGA-28-5204	TCGA-28-5204-No	TCGA-28-5204-01	TCGA-28-5204	No	72.5	MALE	GBM	UNMETHYLATED	CL_4	non-G-CIMP	WT	Neural	TMZ Chemoradiation, TMZ Chemo	DECEASED	454		454	TCGA-28-5204-01	WT	1
12.0 - 19.0	Gene Expression Quantification	2019-09-11T19:27:29.880681+00:00	7cc30f38-a19e-4552-a5ca-64a11575abed.htseq.counts.gz	7cc30f38-a19e-4552-a5ca-64a11575abed_count	e7c1701a-4405-4d71-8b07-01366b805b7c	255213	TCGA-41-5651-01A-01R-1850-01	e7c1701a-4405-4d71-8b07-01366b805b7c	2016-05-30T18:43:44.427380-05:00	99ea4af79ac694386ddbc19fbd976d9b	TXT	open	released	1	Transcriptome Profiling	gene_expression	RNA-Seq	TCGA-GBM	ab59e34b-fa37-4520-8aa6-3b0b4b928a20	2018-09-06T13:49:07.196637-05:00	2016-05-30T18:43:44.427380-05:00	7cc30f38-a19e-4552-a5ca-64a11575abed_count	released	https://github.com/NCI-GDC/htseq-cwl	HTSeq - Counts	v1	Primary solid Tumor	7cc30f38-a19e-4552-a5ca-64a11575abed	TCGA-41-5651	TCGA-41-5651-No	TCGA-41-5651-01	TCGA-41-5651	No	59.4	FEMALE	GBM	METHYLATED	CL_4	non-G-CIMP	WT	Proneural	TMZ Chemoradiation, TMZ Chemo	LIVING	351	PROGRESSION	210	TCGA-41-5651-01	WT	0
12.0 - 19.0	Gene Expression Quantification	2019-09-11T19:27:29.880681+00:00	ca0a0a82-4e82-4559-9666-d19faa3edf8f.htseq.counts.gz	ca0a0a82-4e82-4559-9666-d19faa3edf8f_count	c24c5384-21ed-4b41-8b0c-7875ff7abb3a	257003	TCGA-06-0747-01A-01R-1849-01	c24c5384-21ed-4b41-8b0c-7875ff7abb3a	2016-05-29T10:20:57.660662-05:00	1ab4ab98bf76810026040c4e4fb5acb5	TXT	open	released	1	Transcriptome Profiling	gene_expression	RNA-Seq	TCGA-GBM	0a6ce8ac-ec8c-4977-9a0b-57586c57d3f1	2018-09-06T13:49:07.196637-05:00	2016-05-29T10:20:57.660662-05:00	ca0a0a82-4e82-4559-9666-d19faa3edf8f_count	released	https://github.com/NCI-GDC/htseq-cwl	HTSeq - Counts	v1	Primary solid Tumor	ca0a0a82-4e82-4559-9666-d19faa3edf8f	TCGA-06-0747	TCGA-06-0747-No	TCGA-06-0747-01	TCGA-06-0747	No	53.8	FEMALE	GBM		NA	non-G-CIMP	WT	Classical	Standard Radiation	DECEASED	82		82	TCGA-06-0747-01	WT	1
12.0 - 19.0	Gene Expression Quantification	2019-09-11T19:27:29.880681+00:00	9c14c8ea-c5c4-42b5-873b-231efb65898a.htseq.counts.gz	9c14c8ea-c5c4-42b5-873b-231efb65898a_count	5bf8138a-a093-4b56-b160-7f0b076f0d18	256326	TCGA-14-0781-01B-01R-1849-01	5bf8138a-a093-4b56-b160-7f0b076f0d18	2016-05-30T18:31:59.943101-05:00	1634541cc555c55a56105b6b5c2da30a	TXT	open	released	1	Transcriptome Profiling	gene_expression	RNA-Seq	TCGA-GBM	3018bbfe-8694-465b-b2e5-95a87ca819c0	2018-09-06T13:49:07.196637-05:00	2016-05-30T18:31:59.943101-05:00	9c14c8ea-c5c4-42b5-873b-231efb65898a_count	released	https://github.com/NCI-GDC/htseq-cwl	HTSeq - Counts	v1	Primary solid Tumor	9c14c8ea-c5c4-42b5-873b-231efb65898a	TCGA-14-0781	TCGA-14-0781-No	TCGA-14-0781-01	TCGA-14-0781	No	49	MALE	GBM	UNMETHYLATED	CL_1	non-G-CIMP	WT	Mesenchymal	Unspecified Radiation	DECEASED	29		29	TCGA-14-0781-01	WT	1
12.0 - 19.0	Gene Expression Quantification	2019-09-11T19:27:29.880681+00:00	e9a0fc7b-94ea-477d-918a-1ef80fefefcd.htseq.counts.gz	e9a0fc7b-94ea-477d-918a-1ef80fefefcd_count	edc12315-60c0-446a-810b-86134785f8b1	254314	TCGA-27-2528-01A-01R-1850-01	edc12315-60c0-446a-810b-86134785f8b1	2016-05-30T18:41:54.109724-05:00	ea4b1d8a2b6b726eb578a4e43fe6588d	TXT	open	released	1	Transcriptome Profiling	gene_expression	RNA-Seq	TCGA-GBM	0f2551ea-3131-4d31-b13b-0b255d831573	2018-09-06T13:49:07.196637-05:00	2016-05-30T18:41:54.109724-05:00	e9a0fc7b-94ea-477d-918a-1ef80fefefcd_count	released	https://github.com/NCI-GDC/htseq-cwl	HTSeq - Counts	v1	Primary solid Tumor	e9a0fc7b-94ea-477d-918a-1ef80fefefcd	TCGA-27-2528	TCGA-27-2528-No	TCGA-27-2528-01	TCGA-27-2528	No	62.6	MALE	GBM	METHYLATED	CL_3	non-G-CIMP	WT	Classical	TMZ Chemoradiation, TMZ Chemo	DECEASED	479	PROGRESSION	71	TCGA-27-2528-01	WT	1
12.0 - 19.0	Gene Expression Quantification	2019-09-11T19:27:29.880681+00:00	bdba30ab-5b63-4e14-b203-8a834022db68.htseq.counts.gz	bdba30ab-5b63-4e14-b203-8a834022db68_count	97f64788-cd41-4856-bffb-3f44691b4b76	256698	TCGA-32-1980-01A-01R-1850-01	97f64788-cd41-4856-bffb-3f44691b4b76	2016-05-30T18:53:29.846116-05:00	da2d7d10f8ea2290083ab5bac4b95e92	TXT	open	released	1	Transcriptome Profiling	gene_expression	RNA-Seq	TCGA-GBM	9a0d0f5f-4d7b-4b41-b462-a6e9525a78aa	2018-09-06T13:49:07.196637-05:00	2016-05-30T18:53:29.846116-05:00	bdba30ab-5b63-4e14-b203-8a834022db68_count	released	https://github.com/NCI-GDC/htseq-cwl	HTSeq - Counts	v1	Primary solid Tumor	bdba30ab-5b63-4e14-b203-8a834022db68	TCGA-32-1980	TCGA-32-1980-No	TCGA-32-1980-01	TCGA-32-1980	No	72.5	MALE	GBM	UNMETHYLATED	CL_1	non-G-CIMP	WT	Neural	Unspecified Radiation	DECEASED	36		36	TCGA-32-1980-01	WT	1
12.0 - 19.0	Gene Expression Quantification	2019-09-11T19:27:29.880681+00:00	c6045584-592e-412f-974a-c8ae2d4bb817.htseq.counts.gz	c6045584-592e-412f-974a-c8ae2d4bb817_count	b13b8af3-363e-4a76-bd85-4a498f160890	252725	TCGA-12-1597-01B-01R-1849-01	b13b8af3-363e-4a76-bd85-4a498f160890	2016-05-26T21:26:30.447245-05:00	7f07dc83a5704c82214eb888368fb4b8	TXT	open	released	1	Transcriptome Profiling	gene_expression	RNA-Seq	TCGA-GBM	a31a428d-901d-4037-9f43-501713c268b7	2018-09-06T13:49:07.196637-05:00	2016-05-26T21:26:30.447245-05:00	c6045584-592e-412f-974a-c8ae2d4bb817_count	released	https://github.com/NCI-GDC/htseq-cwl	HTSeq - Counts	v1	Primary solid Tumor	c6045584-592e-412f-974a-c8ae2d4bb817	TCGA-12-1597	TCGA-12-1597-No	TCGA-12-1597-01	TCGA-12-1597	No	62.6	FEMALE	GBM	METHYLATED	CL_4	non-G-CIMP	WT	Proneural	Standard Radiation, TMZ Chemo	DECEASED	675	PROGRESSION	180	TCGA-12-1597-01	WT	1
12.0 - 19.0	Gene Expression Quantification	2019-09-11T19:27:29.880681+00:00	44ed61ae-e74e-40d7-98ce-7803e040567f.htseq.counts.gz	44ed61ae-e74e-40d7-98ce-7803e040567f_count	0e7591d7-6622-49ca-bb04-7d0a75f48ade	257426	TCGA-06-0646-01A-01R-1849-01	0e7591d7-6622-49ca-bb04-7d0a75f48ade	2016-05-30T18:56:11.677688-05:00	564cb3472aafa052e3d6c94533ff3abb	TXT	open	released	1	Transcriptome Profiling	gene_expression	RNA-Seq	TCGA-GBM	663866ee-1731-475e-b1d5-d1790e9ede0b	2018-09-06T13:49:07.196637-05:00	2016-05-30T18:56:11.677688-05:00	44ed61ae-e74e-40d7-98ce-7803e040567f_count	released	https://github.com/NCI-GDC/htseq-cwl	HTSeq - Counts	v1	Primary solid Tumor	44ed61ae-e74e-40d7-98ce-7803e040567f	TCGA-06-0646	TCGA-06-0646-No	TCGA-06-0646-01	TCGA-06-0646	No	61	MALE	GBM		NA	non-G-CIMP	WT	Proneural	TMZ Chemoradiation, TMZ Chemo	DECEASED	175	PROGRESSION	90	TCGA-06-0646-01	WT	1
12.0 - 19.0	Gene Expression Quantification	2019-09-11T19:27:29.880681+00:00	2fb19a94-bd55-4041-994a-082cd30746f3.htseq.counts.gz	2fb19a94-bd55-4041-994a-082cd30746f3_count	4ab9f4e8-beb7-4b43-b509-6109ba7acd0a	239789	TCGA-14-0871-01A-01R-1849-01	4ab9f4e8-beb7-4b43-b509-6109ba7acd0a	2016-05-30T18:19:52.509069-05:00	d6927be4870515d887177ccb79427de0	TXT	open	released	1	Transcriptome Profiling	gene_expression	RNA-Seq	TCGA-GBM	a6852952-bfab-4d65-a7e1-76717dc9009e	2018-09-06T13:49:07.196637-05:00	2016-05-30T18:19:52.509069-05:00	2fb19a94-bd55-4041-994a-082cd30746f3_count	released	https://github.com/NCI-GDC/htseq-cwl	HTSeq - Counts	v1	Primary solid Tumor	2fb19a94-bd55-4041-994a-082cd30746f3	TCGA-14-0871	TCGA-14-0871-No	TCGA-14-0871-01	TCGA-14-0871	No	75	FEMALE	GBM	UNMETHYLATED	CL_6	non-G-CIMP	WT	Mesenchymal	Standard Radiation	DECEASED	879		879	TCGA-14-0871-01	WT	1
12.0 - 19.0	Gene Expression Quantification	2019-09-11T19:27:29.880681+00:00	2556ce90-db5f-4beb-897a-db3cf556e054.htseq.counts.gz	2556ce90-db5f-4beb-897a-db3cf556e054_count	60a32aeb-59e0-4f07-83bc-ae7f8a45390e	254612	TCGA-02-0055-01A-01R-1849-01	60a32aeb-59e0-4f07-83bc-ae7f8a45390e	2016-05-29T11:06:52.653241-05:00	79f4e71cb872846aea7cf67d32c29c5d	TXT	open	released	1	Transcriptome Profiling	gene_expression	RNA-Seq	TCGA-GBM	8d536b15-a707-4d69-9fef-465d1413c60f	2018-09-06T13:49:07.196637-05:00	2016-05-29T11:06:52.653241-05:00	2556ce90-db5f-4beb-897a-db3cf556e054_count	released	https://github.com/NCI-GDC/htseq-cwl	HTSeq - Counts	v1	Primary solid Tumor	2556ce90-db5f-4beb-897a-db3cf556e054	TCGA-02-0055	TCGA-02-0055-No	TCGA-02-0055-01	TCGA-02-0055	No	62.4	FEMALE	GBM	UNMETHYLATED	CL_2	non-G-CIMP	WT	Mesenchymal	TMZ Chemoradiation, TMZ Chemo	DECEASED	76	PROGRESSION	6	TCGA-02-0055-01	WT	1
12.0 - 19.0	Gene Expression Quantification	2019-09-11T19:27:29.880681+00:00	3d4081b3-24c9-4dbd-a5fe-0fb29ce43737.htseq.counts.gz	3d4081b3-24c9-4dbd-a5fe-0fb29ce43737_count	9a5ca3a8-96a9-49c1-8dad-b3d10e517949	258541	TCGA-12-0619-01A-01R-1849-01	9a5ca3a8-96a9-49c1-8dad-b3d10e517949	2016-05-26T21:06:43.509576-05:00	3ab06c7c06ffa2110e36e65b92d98ee4	TXT	open	released	1	Transcriptome Profiling	gene_expression	RNA-Seq	TCGA-GBM	6a9f6c8f-454b-456a-bbea-aef995b38d09	2018-09-06T13:49:07.196637-05:00	2016-05-26T21:06:43.509576-05:00	3d4081b3-24c9-4dbd-a5fe-0fb29ce43737_count	released	https://github.com/NCI-GDC/htseq-cwl	HTSeq - Counts	v1	Primary solid Tumor	3d4081b3-24c9-4dbd-a5fe-0fb29ce43737	TCGA-12-0619	TCGA-12-0619-No	TCGA-12-0619-01	TCGA-12-0619	No	60	MALE	GBM		NA	non-G-CIMP	WT	Mesenchymal	TMZ Chemoradiation, TMZ Chemo	DECEASED	1062	PROGRESSION	203	TCGA-12-0619-01	WT	1
12.0 - 19.0	Gene Expression Quantification	2019-09-11T19:27:29.880681+00:00	6b015617-e989-4c20-b81f-15bf94d83a09.htseq.counts.gz	6b015617-e989-4c20-b81f-15bf94d83a09_count	b1ad1cf2-155b-4aa1-840a-636d16ec8cda	252139	TCGA-06-0178-01A-01R-1849-01	b1ad1cf2-155b-4aa1-840a-636d16ec8cda	2016-05-29T10:29:19.087368-05:00	3a16784bc47815c84569dc9648045162	TXT	open	released	1	Transcriptome Profiling	gene_expression	RNA-Seq	TCGA-GBM	625f8f18-34db-44fd-93ec-a972e539828f	2018-09-06T13:49:07.196637-05:00	2016-05-29T10:29:19.087368-05:00	6b015617-e989-4c20-b81f-15bf94d83a09_count	released	https://github.com/NCI-GDC/htseq-cwl	HTSeq - Counts	v1	Primary solid Tumor	6b015617-e989-4c20-b81f-15bf94d83a09	TCGA-06-0178	TCGA-06-0178-No	TCGA-06-0178-01	TCGA-06-0178	No	39	MALE	GBM		NA		WT	Neural	TMZ Chemoradiation, TMZ Chemo	LIVING	1642	PROGRESSION	192	TCGA-06-0178-01	WT	0
12.0 - 19.0	Gene Expression Quantification	2019-09-11T19:27:29.880681+00:00	284d5f4a-5b44-42f7-90e6-14a5250183aa.htseq.counts.gz	284d5f4a-5b44-42f7-90e6-14a5250183aa_count	8c76a418-c594-44e6-ad17-95a11745f7d6	253384	TCGA-76-4932-01A-01R-1850-01	8c76a418-c594-44e6-ad17-95a11745f7d6	2016-05-30T18:54:15.328935-05:00	b5fbc5bf6dab5a6f5c95394b3db15352	TXT	open	released	1	Transcriptome Profiling	gene_expression	RNA-Seq	TCGA-GBM	0e93dffa-472d-4ac4-9851-842dda6ea920	2018-09-06T13:49:07.196637-05:00	2016-05-30T18:54:15.328935-05:00	284d5f4a-5b44-42f7-90e6-14a5250183aa_count	released	https://github.com/NCI-GDC/htseq-cwl	HTSeq - Counts	v1	Primary solid Tumor	284d5f4a-5b44-42f7-90e6-14a5250183aa	TCGA-76-4932	TCGA-76-4932-No	TCGA-76-4932-01	TCGA-76-4932	No	50.5	FEMALE	GBM	METHYLATED	CL_3	non-G-CIMP	WT	Proneural	Standard Radiation, TMZ Chemo	DECEASED	1458		1458	TCGA-76-4932-01	WT	1
12.0 - 19.0	Gene Expression Quantification	2019-09-11T19:27:29.880681+00:00	37355f52-90e5-43e8-a473-0d3bad45a394.htseq.counts.gz	37355f52-90e5-43e8-a473-0d3bad45a394_count	a358c96a-ad1a-475e-9693-9d353b1480a1	254842	TCGA-16-0846-01A-01R-1850-01	a358c96a-ad1a-475e-9693-9d353b1480a1	2016-05-29T10:29:38.161903-05:00	c5f425c073622b290093f13e787b1ec6	TXT	open	released	1	Transcriptome Profiling	gene_expression	RNA-Seq	TCGA-GBM	d657ad96-91d4-413a-a8cf-c54dde1fa33a	2018-09-06T13:49:07.196637-05:00	2016-05-29T10:29:38.161903-05:00	37355f52-90e5-43e8-a473-0d3bad45a394_count	released	https://github.com/NCI-GDC/htseq-cwl	HTSeq - Counts	v1	Primary solid Tumor	37355f52-90e5-43e8-a473-0d3bad45a394	TCGA-16-0846	TCGA-16-0846-No	TCGA-16-0846-01	TCGA-16-0846	No	85.2	MALE	GBM	METHYLATED	CL_3	non-G-CIMP	WT	Proneural	Unspecified Radiation	DECEASED	119		119	TCGA-16-0846-01	WT	1
12.0 - 19.0	Gene Expression Quantification	2019-09-11T19:27:29.880681+00:00	746ed118-eb9f-43a5-bcda-872999ae7128.htseq.counts.gz	746ed118-eb9f-43a5-bcda-872999ae7128_count	8b25ad83-c24d-4a8d-8e32-a0a415552faf	256959	TCGA-06-5856-01A-01R-1849-01	8b25ad83-c24d-4a8d-8e32-a0a415552faf	2016-05-30T19:02:24.470997-05:00	e6adb7b686cc7bf8a159f0dd0042607e	TXT	open	released	1	Transcriptome Profiling	gene_expression	RNA-Seq	TCGA-GBM	81657b0c-d4a0-47e8-9bd6-962df1ece04a	2018-09-06T13:49:07.196637-05:00	2016-05-30T19:02:24.470997-05:00	746ed118-eb9f-43a5-bcda-872999ae7128_count	released	https://github.com/NCI-GDC/htseq-cwl	HTSeq - Counts	v1	Primary solid Tumor	746ed118-eb9f-43a5-bcda-872999ae7128	TCGA-06-5856	TCGA-06-5856-No	TCGA-06-5856-01	TCGA-06-5856	No	58.1	MALE	GBM	UNMETHYLATED	CL_4	non-G-CIMP	WT	Classical	Unspecified Radiation	DECEASED	114		114	TCGA-06-5856-01	WT	1
12.0 - 19.0	Gene Expression Quantification	2019-09-11T19:27:29.880681+00:00	ac22ae42-0d53-4b2e-ad6c-f4c98f9be040.htseq.counts.gz	ac22ae42-0d53-4b2e-ad6c-f4c98f9be040_count	d61f7ccd-7541-4cc2-9109-ecee3f223460	257479	TCGA-19-1787-01B-01R-1850-01	d61f7ccd-7541-4cc2-9109-ecee3f223460	2016-05-29T10:21:12.620304-05:00	15d7814d30448f98e267d6d567e9b505	TXT	open	released	1	Transcriptome Profiling	gene_expression	RNA-Seq	TCGA-GBM	ae44fc55-1524-4cfb-920d-88eaceea86ed	2018-09-06T13:49:07.196637-05:00	2016-05-29T10:21:12.620304-05:00	ac22ae42-0d53-4b2e-ad6c-f4c98f9be040_count	released	https://github.com/NCI-GDC/htseq-cwl	HTSeq - Counts	v1	Primary solid Tumor	ac22ae42-0d53-4b2e-ad6c-f4c98f9be040	TCGA-19-1787	TCGA-19-1787-No	TCGA-19-1787-01	TCGA-19-1787	No	49	MALE	GBM	METHYLATED	CL_4	non-G-CIMP		Mesenchymal	TMZ Chemoradiation, TMZ Chemo	DECEASED	385	PROGRESSION	307	NA	NA	NA
12.0 - 19.0	Gene Expression Quantification	2019-09-11T19:27:29.880681+00:00	42959bfe-1a62-465f-aafc-684d973b43f7.htseq.counts.gz	42959bfe-1a62-465f-aafc-684d973b43f7_count	d396b1c2-49fe-47ed-aaee-648f6dfb0dae	252990	TCGA-28-2513-01A-01R-1850-01	d396b1c2-49fe-47ed-aaee-648f6dfb0dae	2016-05-29T10:08:36.596526-05:00	d5f63ec6fa49ea6ba34aa1dc75f086ef	TXT	open	released	1	Transcriptome Profiling	gene_expression	RNA-Seq	TCGA-GBM	d4f8b767-0f1e-4476-931b-cc10785a51db	2018-09-06T13:49:07.196637-05:00	2016-05-29T10:08:36.596526-05:00	42959bfe-1a62-465f-aafc-684d973b43f7_count	released	https://github.com/NCI-GDC/htseq-cwl	HTSeq - Counts	v1	Primary solid Tumor	42959bfe-1a62-465f-aafc-684d973b43f7	TCGA-28-2513	TCGA-28-2513-No	TCGA-28-2513-01	TCGA-28-2513	No	69.6	FEMALE	GBM	UNMETHYLATED	CL_1	non-G-CIMP	WT	Mesenchymal	TMZ Chemoradiation, TMZ Chemo	LIVING	222	PROGRESSION	75	TCGA-28-2513-01	WT	0
12.0 - 19.0	Gene Expression Quantification	2019-09-11T19:27:29.880681+00:00	1142d18f-9cd9-41b4-a9f2-975730cb713a.htseq.counts.gz	1142d18f-9cd9-41b4-a9f2-975730cb713a_count	24df4d79-d506-402c-8b83-15c7ba782a6e	257639	TCGA-06-0152-02A-01R-2005-01	24df4d79-d506-402c-8b83-15c7ba782a6e	2016-05-30T19:02:56.080973-05:00	f1c3f3de758ea974585fc60eb57a6009	TXT	open	released	1	Transcriptome Profiling	gene_expression	RNA-Seq	TCGA-GBM	7294f80b-f602-4e11-8ab7-dc475683679a	2018-09-06T13:49:07.196637-05:00	2016-05-30T19:02:56.080973-05:00	1142d18f-9cd9-41b4-a9f2-975730cb713a_count	released	https://github.com/NCI-GDC/htseq-cwl	HTSeq - Counts	v1	Recurrent Solid Tumor	1142d18f-9cd9-41b4-a9f2-975730cb713a	TCGA-06-0152	TCGA-06-0152-Rec	TCGA-06-0152-02	NA	NA	NA	NA	NA	NA	NA	NA	NA	NA	NA	NA	NA	NA	NA	NA	NA	NA
12.0 - 19.0	Gene Expression Quantification	2019-09-11T19:27:29.880681+00:00	39701843-3dae-4114-b04c-b3387e402e4f.htseq.counts.gz	39701843-3dae-4114-b04c-b3387e402e4f_count	a32e18ec-277e-4589-ad58-91a2b37d4a0c	247258	TCGA-27-1837-01A-01R-1850-01	a32e18ec-277e-4589-ad58-91a2b37d4a0c	2016-05-30T18:41:12.177333-05:00	645718e1611870578cde7c166f10a1a6	TXT	open	released	1	Transcriptome Profiling	gene_expression	RNA-Seq	TCGA-GBM	c1a2a3ab-73dc-469f-8eee-e727a8c7df5c	2018-09-06T13:49:07.196637-05:00	2016-05-30T18:41:12.177333-05:00	39701843-3dae-4114-b04c-b3387e402e4f_count	released	https://github.com/NCI-GDC/htseq-cwl	HTSeq - Counts	v1	Primary solid Tumor	39701843-3dae-4114-b04c-b3387e402e4f	TCGA-27-1837	TCGA-27-1837-No	TCGA-27-1837-01	TCGA-27-1837	No	36.6	MALE	GBM	METHYLATED	CL_6	non-G-CIMP	WT	Classical	Standard Radiation, TMZ Chemo	DECEASED	427	PROGRESSION	135	TCGA-27-1837-01	WT	1
12.0 - 19.0	Gene Expression Quantification	2019-09-11T19:27:29.880681+00:00	53d78258-1650-4793-a01d-d2c065215fb9.htseq.counts.gz	53d78258-1650-4793-a01d-d2c065215fb9_count	3a7710b9-1240-4570-a50c-06deea2c287e	250494	TCGA-14-0787-01A-01R-1849-01	3a7710b9-1240-4570-a50c-06deea2c287e	2016-05-30T18:35:28.904180-05:00	c1908e5e690fc79dee0c3ae7a5c9d9fb	TXT	open	released	1	Transcriptome Profiling	gene_expression	RNA-Seq	TCGA-GBM	dd328b51-93af-49f1-90ce-158cf63e3a1f	2018-09-06T13:49:07.196637-05:00	2016-05-30T18:35:28.904180-05:00	53d78258-1650-4793-a01d-d2c065215fb9_count	released	https://github.com/NCI-GDC/htseq-cwl	HTSeq - Counts	v1	Primary solid Tumor	53d78258-1650-4793-a01d-d2c065215fb9	TCGA-14-0787	TCGA-14-0787-No	TCGA-14-0787-01	TCGA-14-0787	No	69.3	MALE	GBM	METHYLATED	CL_4	non-G-CIMP	WT	Classical	Unspecified Radiation	DECEASED	68		68	TCGA-14-0787-01	WT	1
12.0 - 19.0	Gene Expression Quantification	2019-09-11T19:27:29.880681+00:00	3f171964-37b4-43a2-b2f9-1b51dd924a7e.htseq.counts.gz	3f171964-37b4-43a2-b2f9-1b51dd924a7e_count	f5a44716-7285-47a7-be8b-76c73e697f7b	242377	TCGA-06-5417-01A-01R-1849-01	f5a44716-7285-47a7-be8b-76c73e697f7b	2016-05-30T18:20:58.625158-05:00	0264dc2fc5d37759ab177bbce8c1113a	TXT	open	released	1	Transcriptome Profiling	gene_expression	RNA-Seq	TCGA-GBM	b8444477-3718-4397-8db8-89a95c465e81	2018-09-06T13:49:07.196637-05:00	2016-05-30T18:20:58.625158-05:00	3f171964-37b4-43a2-b2f9-1b51dd924a7e_count	released	https://github.com/NCI-GDC/htseq-cwl	HTSeq - Counts	v1	Primary solid Tumor	3f171964-37b4-43a2-b2f9-1b51dd924a7e	TCGA-06-5417	TCGA-06-5417-No	TCGA-06-5417-01	TCGA-06-5417	No	45.4	FEMALE	GBM	METHYLATED	G-CIMP	G-CIMP	R132H	G-CIMP	TMZ Chemoradiation, TMZ Chemo	LIVING	155		155	NA	NA	NA
12.0 - 19.0	Gene Expression Quantification	2019-09-11T19:27:29.880681+00:00	38195109-056a-4a1f-997e-0f77e20b647b.htseq.counts.gz	38195109-056a-4a1f-997e-0f77e20b647b_count	c556249d-5344-4042-8680-420e21fca5fa	252531	TCGA-02-2486-01A-01R-1849-01	c556249d-5344-4042-8680-420e21fca5fa	2016-05-30T18:23:34.232934-05:00	9e7e89f1365bb3de0f03a756312250a7	TXT	open	released	1	Transcriptome Profiling	gene_expression	RNA-Seq	TCGA-GBM	4401e051-6f9c-4eb5-9481-865ed05300ac	2018-09-06T13:49:07.196637-05:00	2016-05-30T18:23:34.232934-05:00	38195109-056a-4a1f-997e-0f77e20b647b_count	released	https://github.com/NCI-GDC/htseq-cwl	HTSeq - Counts	v1	Primary solid Tumor	38195109-056a-4a1f-997e-0f77e20b647b	TCGA-02-2486	TCGA-02-2486-No	TCGA-02-2486-01	TCGA-02-2486	No	64	MALE	GBM	UNMETHYLATED	CL_3	non-G-CIMP	WT	Mesenchymal	TMZ Chemoradiation, TMZ Chemo	LIVING	492		492	TCGA-02-2486-01	WT	0
12.0 - 19.0	Gene Expression Quantification	2019-09-11T19:27:29.880681+00:00	a504b1cd-7d40-40e8-8d58-267c680768e5.htseq.counts.gz	a504b1cd-7d40-40e8-8d58-267c680768e5_count	d9209d52-ba34-4e29-bf04-a0ff35a0e1d5	260351	TCGA-06-0129-01A-01R-1849-01	d9209d52-ba34-4e29-bf04-a0ff35a0e1d5	2016-05-30T18:41:50.588837-05:00	7ddb2909886a43ecc4d2df0c700cf1fc	TXT	open	released	1	Transcriptome Profiling	gene_expression	RNA-Seq	TCGA-GBM	92ce81b9-dc4e-47df-8c34-24fb57716f26	2018-09-06T13:49:07.196637-05:00	2016-05-30T18:41:50.588837-05:00	a504b1cd-7d40-40e8-8d58-267c680768e5_count	released	https://github.com/NCI-GDC/htseq-cwl	HTSeq - Counts	v1	Primary solid Tumor	a504b1cd-7d40-40e8-8d58-267c680768e5	TCGA-06-0129	TCGA-06-0129-No	TCGA-06-0129-01	TCGA-06-0129	No	30.9	MALE	GBM	METHYLATED	G-CIMP	G-CIMP	R132H	G-CIMP	TMZ Chemoradiation, TMZ Chemo	DECEASED	1024	PROGRESSION	147	NA	NA	NA
12.0 - 19.0	Gene Expression Quantification	2019-09-11T19:27:29.880681+00:00	b0717300-0735-4451-bba1-7ce0fc0d4ac6.htseq.counts.gz	b0717300-0735-4451-bba1-7ce0fc0d4ac6_count	26b3089e-1528-4bfb-ac0c-8d8cd45ac051	257365	TCGA-08-0386-01A-01R-1849-01	26b3089e-1528-4bfb-ac0c-8d8cd45ac051	2016-05-29T10:09:07.382832-05:00	295b6ef33ee6aaec8fdd3b02cdb7f71b	TXT	open	released	1	Transcriptome Profiling	gene_expression	RNA-Seq	TCGA-GBM	d982025c-278b-4f57-8a69-82e37ba924e2	2018-09-06T13:49:07.196637-05:00	2016-05-29T10:09:07.382832-05:00	b0717300-0735-4451-bba1-7ce0fc0d4ac6_count	released	https://github.com/NCI-GDC/htseq-cwl	HTSeq - Counts	v1	Primary solid Tumor	b0717300-0735-4451-bba1-7ce0fc0d4ac6	TCGA-08-0386	TCGA-08-0386-No	TCGA-08-0386-01	TCGA-08-0386	No	74.1	MALE	GBM		NA	non-G-CIMP	WT	Neural	TMZ Chemoradiation, TMZ Chemo	DECEASED	548	PROGRESSION	427	TCGA-08-0386-01	WT	1
12.0 - 19.0	Gene Expression Quantification	2019-09-11T19:27:29.880681+00:00	844bbccc-8e4e-4c0a-ad29-0aa196f14c26.htseq.counts.gz	844bbccc-8e4e-4c0a-ad29-0aa196f14c26_count	6af9a9fc-9798-44ce-8a54-ca380408a389	255628	TCGA-06-2561-01A-02R-1849-01	6af9a9fc-9798-44ce-8a54-ca380408a389	2016-05-30T18:54:11.389352-05:00	6513b94fa6395f344b228b8d2d79e84a	TXT	open	released	1	Transcriptome Profiling	gene_expression	RNA-Seq	TCGA-GBM	0dccfbff-8950-4759-a764-0f5bb37acd53	2018-09-06T13:49:07.196637-05:00	2016-05-30T18:54:11.389352-05:00	844bbccc-8e4e-4c0a-ad29-0aa196f14c26_count	released	https://github.com/NCI-GDC/htseq-cwl	HTSeq - Counts	v1	Primary solid Tumor	844bbccc-8e4e-4c0a-ad29-0aa196f14c26	TCGA-06-2561	TCGA-06-2561-No	TCGA-06-2561-01	TCGA-06-2561	No	53.4	FEMALE	GBM	UNMETHYLATED	CL_2	non-G-CIMP	WT	Mesenchymal	TMZ Chemoradiation, TMZ Chemo	LIVING	282	PROGRESSION	78	TCGA-06-2561-01	WT	0
12.0 - 19.0	Gene Expression Quantification	2019-09-11T19:27:29.880681+00:00	2a254376-7498-4c41-8c20-8b4bdd8369da.htseq.counts.gz	2a254376-7498-4c41-8c20-8b4bdd8369da_count	629fb40f-e97d-4bb8-8f59-0a71256211b1	254407	TCGA-28-5209-01A-01R-1850-01	629fb40f-e97d-4bb8-8f59-0a71256211b1	2016-05-26T21:15:39.993591-05:00	1386f7e176fee2909ce4a6446cf5afe8	TXT	open	released	1	Transcriptome Profiling	gene_expression	RNA-Seq	TCGA-GBM	616f90fa-e7a3-4fb7-b1b4-730c39796b5b	2018-09-06T13:49:07.196637-05:00	2016-05-26T21:15:39.993591-05:00	2a254376-7498-4c41-8c20-8b4bdd8369da_count	released	https://github.com/NCI-GDC/htseq-cwl	HTSeq - Counts	v1	Primary solid Tumor	2a254376-7498-4c41-8c20-8b4bdd8369da	TCGA-28-5209	TCGA-28-5209-No	TCGA-28-5209-01	TCGA-28-5209	No	66.7	FEMALE	GBM	METHYLATED	CL_4	non-G-CIMP	WT	Mesenchymal	Nonstandard Radiation, TMZ Chemo	LIVING	77		77	TCGA-28-5209-01	WT	0
12.0 - 19.0	Gene Expression Quantification	2019-09-11T19:27:29.880681+00:00	89b84c10-956d-4ce6-8837-8d97db837d8c.htseq.counts.gz	89b84c10-956d-4ce6-8837-8d97db837d8c_count	45fc4e4b-281e-47b2-bfcc-957e8d3e8ca1	252876	TCGA-27-1835-01A-01R-1850-01	45fc4e4b-281e-47b2-bfcc-957e8d3e8ca1	2016-05-30T18:30:31.180126-05:00	dd442e2664030eae645edc59ee98483d	TXT	open	released	1	Transcriptome Profiling	gene_expression	RNA-Seq	TCGA-GBM	072fbdaa-8e39-4acd-94e1-17b2d78e9e6c	2018-09-06T13:49:07.196637-05:00	2016-05-30T18:30:31.180126-05:00	89b84c10-956d-4ce6-8837-8d97db837d8c_count	released	https://github.com/NCI-GDC/htseq-cwl	HTSeq - Counts	v1	Primary solid Tumor	89b84c10-956d-4ce6-8837-8d97db837d8c	TCGA-27-1835	TCGA-27-1835-No	TCGA-27-1835-01	TCGA-27-1835	No	53.2	FEMALE	GBM	METHYLATED	CL_3	non-G-CIMP	WT	Classical	TMZ Chemoradiation, TMZ Chemo	DECEASED	648	PROGRESSION	157	TCGA-27-1835-01	WT	1
12.0 - 19.0	Gene Expression Quantification	2019-09-11T19:27:29.880681+00:00	6508275a-e712-424e-bdaf-b9e1b07b0f95.htseq.counts.gz	6508275a-e712-424e-bdaf-b9e1b07b0f95_count	71c61ca2-a94d-4978-bc40-76f33e130e84	251345	TCGA-12-0616-01A-01R-1849-01	71c61ca2-a94d-4978-bc40-76f33e130e84	2016-05-30T18:58:11.777780-05:00	d66f606d1af50375022ae0bfe1422ab3	TXT	open	released	1	Transcriptome Profiling	gene_expression	RNA-Seq	TCGA-GBM	c43408b2-fc04-4583-b472-82da1a74becb	2018-09-06T13:49:07.196637-05:00	2016-05-30T18:58:11.777780-05:00	6508275a-e712-424e-bdaf-b9e1b07b0f95_count	released	https://github.com/NCI-GDC/htseq-cwl	HTSeq - Counts	v1	Primary solid Tumor	6508275a-e712-424e-bdaf-b9e1b07b0f95	TCGA-12-0616	TCGA-12-0616-No	TCGA-12-0616-01	TCGA-12-0616	No	36.8	FEMALE	GBM		NA	non-G-CIMP	WT	Proneural	TMZ Chemoradiation, TMZ Chemo	DECEASED	447	PROGRESSION	397	TCGA-12-0616-01	WT	1
12.0 - 19.0	Gene Expression Quantification	2019-09-11T19:27:29.880681+00:00	f5bb4817-1727-41f9-b7f6-3a4e1818c2df.htseq.counts.gz	f5bb4817-1727-41f9-b7f6-3a4e1818c2df_count	38c85503-bd80-4952-8726-657af216295e	257025	TCGA-32-2616-01A-01R-1850-01	38c85503-bd80-4952-8726-657af216295e	2016-05-29T10:28:28.624768-05:00	f45b80f9007bbf35637b94d6eeb63d3d	TXT	open	released	1	Transcriptome Profiling	gene_expression	RNA-Seq	TCGA-GBM	147c2c6d-b4e7-4105-999b-df564115de3c	2018-09-06T13:49:07.196637-05:00	2016-05-29T10:28:28.624768-05:00	f5bb4817-1727-41f9-b7f6-3a4e1818c2df_count	released	https://github.com/NCI-GDC/htseq-cwl	HTSeq - Counts	v1	Primary solid Tumor	f5bb4817-1727-41f9-b7f6-3a4e1818c2df	TCGA-32-2616	TCGA-32-2616-No	TCGA-32-2616-01	TCGA-32-2616	No	48.7	FEMALE	GBM	METHYLATED	CL_2	non-G-CIMP		Mesenchymal	TMZ Chemoradiation, TMZ Chemo	DECEASED	223	PROGRESSION	181	NA	NA	NA
12.0 - 19.0	Gene Expression Quantification	2019-09-11T19:27:29.880681+00:00	de55dea1-658a-4a84-ae5c-fc554e9c4213.htseq.counts.gz	de55dea1-658a-4a84-ae5c-fc554e9c4213_count	4671ef5e-e490-4432-a5ae-1b4440baaa13	255455	TCGA-06-0750-01A-01R-1849-01	4671ef5e-e490-4432-a5ae-1b4440baaa13	2016-05-26T21:07:07.540324-05:00	6198f19c2b89fa69fed3e87d172483d4	TXT	open	released	1	Transcriptome Profiling	gene_expression	RNA-Seq	TCGA-GBM	d46574bc-e9ee-4ab4-a828-0331f3d87a69	2018-09-06T13:49:07.196637-05:00	2016-05-26T21:07:07.540324-05:00	de55dea1-658a-4a84-ae5c-fc554e9c4213_count	released	https://github.com/NCI-GDC/htseq-cwl	HTSeq - Counts	v1	Primary solid Tumor	de55dea1-658a-4a84-ae5c-fc554e9c4213	TCGA-06-0750	TCGA-06-0750-No	TCGA-06-0750-01	TCGA-06-0750	No	43.9	MALE	GBM		NA	non-G-CIMP	WT	Mesenchymal	Unspecified Radiation	DECEASED	28		28	TCGA-06-0750-01	WT	1
12.0 - 19.0	Gene Expression Quantification	2019-09-11T19:27:29.880681+00:00	3fca2c7c-2541-418d-8f45-2a48814ca574.htseq.counts.gz	3fca2c7c-2541-418d-8f45-2a48814ca574_count	b7ba440b-ba54-4e39-b2c7-63cc8127449e	256373	TCGA-12-0821-01A-01R-1849-01	b7ba440b-ba54-4e39-b2c7-63cc8127449e	2016-05-30T18:56:20.346003-05:00	b7cb38ebc36a6fdd65756735547bfed7	TXT	open	released	1	Transcriptome Profiling	gene_expression	RNA-Seq	TCGA-GBM	c2ab0d68-ec8c-4e55-b5e4-175c12cd709c	2018-09-06T13:49:07.196637-05:00	2016-05-30T18:56:20.346003-05:00	3fca2c7c-2541-418d-8f45-2a48814ca574_count	released	https://github.com/NCI-GDC/htseq-cwl	HTSeq - Counts	v1	Primary solid Tumor	3fca2c7c-2541-418d-8f45-2a48814ca574	TCGA-12-0821	TCGA-12-0821-No	TCGA-12-0821-01	TCGA-12-0821	No	62.8	MALE	GBM	UNMETHYLATED	CL_6	non-G-CIMP	WT	Neural	Standard Radiation, Alkylating Chemo	DECEASED	323	PROGRESSION	259	TCGA-12-0821-01	WT	1
12.0 - 19.0	Gene Expression Quantification	2019-09-11T19:27:29.880681+00:00	5cb8a505-e571-4faa-ab14-71e7b6a45a89.htseq.counts.gz	5cb8a505-e571-4faa-ab14-71e7b6a45a89_count	4e124d1f-ec96-4824-85bb-19c2e654510c	255395	TCGA-28-5220-01A-01R-1850-01	4e124d1f-ec96-4824-85bb-19c2e654510c	2016-05-29T10:50:45.965520-05:00	ff421f17759d1119395a30a847622931	TXT	open	released	1	Transcriptome Profiling	gene_expression	RNA-Seq	TCGA-GBM	c8ca30c9-cc01-463f-9525-ce62a3d8a209	2018-09-06T13:49:07.196637-05:00	2016-05-29T10:50:45.965520-05:00	5cb8a505-e571-4faa-ab14-71e7b6a45a89_count	released	https://github.com/NCI-GDC/htseq-cwl	HTSeq - Counts	v1	Primary solid Tumor	5cb8a505-e571-4faa-ab14-71e7b6a45a89	TCGA-28-5220	TCGA-28-5220-No	TCGA-28-5220-01	TCGA-28-5220	No	67.4	MALE	GBM	UNMETHYLATED	CL_3	non-G-CIMP	WT	Classical	Standard Radiation, TMZ Chemo	LIVING	319	PROGRESSION	262	TCGA-28-5220-01	WT	0
12.0 - 19.0	Gene Expression Quantification	2019-09-11T19:27:29.880681+00:00	4d4a1165-e304-4aed-9efa-7f6f5bacdb5e.htseq.counts.gz	4d4a1165-e304-4aed-9efa-7f6f5bacdb5e_count	b1472e60-ee5c-432d-87b9-c8c361868e44	252580	TCGA-14-1829-01A-01R-1850-01	b1472e60-ee5c-432d-87b9-c8c361868e44	2016-05-29T10:22:45.822395-05:00	06692bb8a4335a144b1b327b8aa467df	TXT	open	released	1	Transcriptome Profiling	gene_expression	RNA-Seq	TCGA-GBM	f1d4a547-cedf-4a98-9fc2-7701faf245a6	2018-09-06T13:49:07.196637-05:00	2016-05-29T10:22:45.822395-05:00	4d4a1165-e304-4aed-9efa-7f6f5bacdb5e_count	released	https://github.com/NCI-GDC/htseq-cwl	HTSeq - Counts	v1	Primary solid Tumor	4d4a1165-e304-4aed-9efa-7f6f5bacdb5e	TCGA-14-1829	TCGA-14-1829-No	TCGA-14-1829-01	TCGA-14-1829	No	57.3	MALE	GBM	UNMETHYLATED	CL_2	non-G-CIMP	WT	Neural	TMZ Chemoradiation, TMZ Chemo	LIVING	217		217	TCGA-14-1829-01	WT	0
12.0 - 19.0	Gene Expression Quantification	2019-09-11T19:27:29.880681+00:00	c341aa36-a431-477a-9fae-4550c4eea047.htseq.counts.gz	c341aa36-a431-477a-9fae-4550c4eea047_count	00e6f2b9-2075-4ed2-a071-0ff523007e70	257656	TCGA-06-0156-01A-02R-1849-01	00e6f2b9-2075-4ed2-a071-0ff523007e70	2016-05-26T21:15:58.369372-05:00	85ddac7253dbac9d1945ce17a096ee8b	TXT	open	released	1	Transcriptome Profiling	gene_expression	RNA-Seq	TCGA-GBM	04aa6087-b565-4e87-b11e-2a46604e7c67	2018-09-06T13:49:07.196637-05:00	2016-05-26T21:15:58.369372-05:00	c341aa36-a431-477a-9fae-4550c4eea047_count	released	https://github.com/NCI-GDC/htseq-cwl	HTSeq - Counts	v1	Primary solid Tumor	c341aa36-a431-477a-9fae-4550c4eea047	TCGA-06-0156	TCGA-06-0156-No	TCGA-06-0156-01	TCGA-06-0156	No	57.3	MALE	GBM		NA	non-G-CIMP	WT	Proneural	Standard Radiation	DECEASED	178		178	TCGA-06-0156-01	WT	1
12.0 - 19.0	Gene Expression Quantification	2019-09-11T19:27:29.880681+00:00	8b4a22e2-e19a-4f8c-9f8f-a19f69fc8cbf.htseq.counts.gz	8b4a22e2-e19a-4f8c-9f8f-a19f69fc8cbf_count	5e5ad53d-2c5e-4e30-bb55-1749dbcdb270	245851	TCGA-32-1982-01A-01R-1850-01	5e5ad53d-2c5e-4e30-bb55-1749dbcdb270	2016-05-30T18:44:32.471620-05:00	cdaa36743ed82dff0c11810cd59d01bf	TXT	open	released	1	Transcriptome Profiling	gene_expression	RNA-Seq	TCGA-GBM	25251fde-59bf-46fc-9421-c4c48396ee04	2018-09-06T13:49:07.196637-05:00	2016-05-30T18:44:32.471620-05:00	8b4a22e2-e19a-4f8c-9f8f-a19f69fc8cbf_count	released	https://github.com/NCI-GDC/htseq-cwl	HTSeq - Counts	v1	Primary solid Tumor	8b4a22e2-e19a-4f8c-9f8f-a19f69fc8cbf	TCGA-32-1982	TCGA-32-1982-No	TCGA-32-1982-01	TCGA-32-1982	No	76	FEMALE	GBM	METHYLATED	CL_3	non-G-CIMP	WT	Neural	Alkylating Chemo	DECEASED	142		142	TCGA-32-1982-01	WT	1
12.0 - 19.0	Gene Expression Quantification	2019-09-11T19:27:29.880681+00:00	f8e7cbd2-b54a-4f30-8fc1-a5c80bfad8b6.htseq.counts.gz	f8e7cbd2-b54a-4f30-8fc1-a5c80bfad8b6_count	195f1b52-8967-4af0-9485-6a4d654fc76f	257300	TCGA-06-0221-02A-11R-2005-01	195f1b52-8967-4af0-9485-6a4d654fc76f	2016-05-26T21:07:37.766687-05:00	ad30a5b4692f953f733d10a856f1031c	TXT	open	released	1	Transcriptome Profiling	gene_expression	RNA-Seq	TCGA-GBM	ce1e1911-9d64-429b-9cd5-9d875f7f4ac4	2018-09-06T13:49:07.196637-05:00	2016-05-26T21:07:37.766687-05:00	f8e7cbd2-b54a-4f30-8fc1-a5c80bfad8b6_count	released	https://github.com/NCI-GDC/htseq-cwl	HTSeq - Counts	v1	Recurrent Solid Tumor	f8e7cbd2-b54a-4f30-8fc1-a5c80bfad8b6	TCGA-06-0221	TCGA-06-0221-Rec	TCGA-06-0221-02	NA	NA	NA	NA	NA	NA	NA	NA	NA	NA	NA	NA	NA	NA	NA	NA	NA	NA
12.0 - 19.0	Gene Expression Quantification	2019-09-11T19:27:29.880681+00:00	f1f609a2-4fd6-48fc-8a29-3bc39c6ff178.htseq.counts.gz	f1f609a2-4fd6-48fc-8a29-3bc39c6ff178_count	05a38163-a505-4f97-b2a3-7430c49b14f4	254179	TCGA-28-1747-01C-01R-1850-01	05a38163-a505-4f97-b2a3-7430c49b14f4	2016-05-29T10:11:31.804224-05:00	547a98393dd416f1f4e4c90106a9ef1e	TXT	open	released	1	Transcriptome Profiling	gene_expression	RNA-Seq	TCGA-GBM	aa450753-92ae-4f9f-ac11-c68a02e438b6	2018-09-06T13:49:07.196637-05:00	2016-05-29T10:11:31.804224-05:00	f1f609a2-4fd6-48fc-8a29-3bc39c6ff178_count	released	https://github.com/NCI-GDC/htseq-cwl	HTSeq - Counts	v1	Primary solid Tumor	f1f609a2-4fd6-48fc-8a29-3bc39c6ff178	TCGA-28-1747	TCGA-28-1747-No	TCGA-28-1747-01	TCGA-28-1747	No	44.6	MALE	GBM	METHYLATED	CL_2	non-G-CIMP	WT	Classical	Nonstandard Radiation, TMZ Chemo	DECEASED	77		77	TCGA-28-1747-01	WT	1
12.0 - 19.0	Gene Expression Quantification	2019-09-11T19:27:29.880681+00:00	da09dd77-0b91-4795-bd80-f90a9784b65c.htseq.counts.gz	da09dd77-0b91-4795-bd80-f90a9784b65c_count	3d92c204-11df-4c55-8460-d5f1e417b491	253327	TCGA-26-5135-01A-01R-1850-01	3d92c204-11df-4c55-8460-d5f1e417b491	2016-05-29T10:42:24.678327-05:00	e8d4048e7f0078dfcccafc7d39b87028	TXT	open	released	1	Transcriptome Profiling	gene_expression	RNA-Seq	TCGA-GBM	5a05a268-243a-4933-9f19-c7fe02a97cdc	2018-09-06T13:49:07.196637-05:00	2016-05-29T10:42:24.678327-05:00	da09dd77-0b91-4795-bd80-f90a9784b65c_count	released	https://github.com/NCI-GDC/htseq-cwl	HTSeq - Counts	v1	Primary solid Tumor	da09dd77-0b91-4795-bd80-f90a9784b65c	TCGA-26-5135	TCGA-26-5135-No	TCGA-26-5135-01	TCGA-26-5135	No	72.5	FEMALE	GBM	METHYLATED	CL_6	non-G-CIMP	WT	Proneural	Unspecified Radiation	DECEASED	269		269	TCGA-26-5135-01	WT	1
12.0 - 19.0	Gene Expression Quantification	2019-09-11T19:27:29.880681+00:00	6a7c7af6-b3b4-44a1-93bb-79a143db53d0.htseq.counts.gz	6a7c7af6-b3b4-44a1-93bb-79a143db53d0_count	a6408610-a3f5-4489-84d3-368951f87af9	250951	TCGA-14-1823-01A-01R-1849-01	a6408610-a3f5-4489-84d3-368951f87af9	2016-05-30T18:36:56.465030-05:00	94d9ea3bbcfc5b7adf5710da422784aa	TXT	open	released	1	Transcriptome Profiling	gene_expression	RNA-Seq	TCGA-GBM	f3cb234b-fb74-4753-b239-ee2ffc987b09	2018-09-06T13:49:07.196637-05:00	2016-05-30T18:36:56.465030-05:00	6a7c7af6-b3b4-44a1-93bb-79a143db53d0_count	released	https://github.com/NCI-GDC/htseq-cwl	HTSeq - Counts	v1	Primary solid Tumor	6a7c7af6-b3b4-44a1-93bb-79a143db53d0	TCGA-14-1823	TCGA-14-1823-No	TCGA-14-1823-01	TCGA-14-1823	No	58.5	FEMALE	GBM	METHYLATED	CL_3	non-G-CIMP	WT	Mesenchymal	TMZ Chemoradiation, TMZ Chemo	DECEASED	542	PROGRESSION	139	TCGA-14-1823-01	WT	1
12.0 - 19.0	Gene Expression Quantification	2019-09-11T19:27:29.880681+00:00	4befb3ab-b606-4035-a0b0-639032962767.htseq.counts.gz	4befb3ab-b606-4035-a0b0-639032962767_count	60aeb84c-4a26-48b3-bd40-1d747f16e39e	257054	TCGA-06-5413-01A-01R-1849-01	60aeb84c-4a26-48b3-bd40-1d747f16e39e	2016-05-29T10:50:01.344941-05:00	2e8d4d35770f6da811fb3224e1d92467	TXT	open	released	1	Transcriptome Profiling	gene_expression	RNA-Seq	TCGA-GBM	cd2385b2-0a5e-47fa-b448-e5669982c7ab	2018-09-06T13:49:07.196637-05:00	2016-05-29T10:50:01.344941-05:00	4befb3ab-b606-4035-a0b0-639032962767_count	released	https://github.com/NCI-GDC/htseq-cwl	HTSeq - Counts	v1	Primary solid Tumor	4befb3ab-b606-4035-a0b0-639032962767	TCGA-06-5413	TCGA-06-5413-No	TCGA-06-5413-01	TCGA-06-5413	No	67	MALE	GBM	UNMETHYLATED	CL_2	non-G-CIMP	WT	Neural	Standard Radiation, TMZ Chemo	LIVING	268	PROGRESSION	195	TCGA-06-5413-01	WT	0
12.0 - 19.0	Gene Expression Quantification	2019-09-11T19:27:29.880681+00:00	84aa891c-c73e-48eb-bdbe-5774c2dc3c58.htseq.counts.gz	84aa891c-c73e-48eb-bdbe-5774c2dc3c58_count	ef68bf5c-262e-4183-bd00-b27cbc0f7a6c	248029	TCGA-28-5213-01A-01R-1850-01	ef68bf5c-262e-4183-bd00-b27cbc0f7a6c	2016-05-30T18:20:00.390922-05:00	b0194362f9c4e39a680754abcdec547c	TXT	open	released	1	Transcriptome Profiling	gene_expression	RNA-Seq	TCGA-GBM	fa8ecf9b-08d3-4281-b2bd-87397a13975a	2018-09-06T13:49:07.196637-05:00	2016-05-30T18:20:00.390922-05:00	84aa891c-c73e-48eb-bdbe-5774c2dc3c58_count	released	https://github.com/NCI-GDC/htseq-cwl	HTSeq - Counts	v1	Primary solid Tumor	84aa891c-c73e-48eb-bdbe-5774c2dc3c58	TCGA-28-5213	TCGA-28-5213-No	TCGA-28-5213-01	TCGA-28-5213	No	72.5	MALE	GBM	UNMETHYLATED	CL_2	non-G-CIMP	WT	Mesenchymal	Standard Radiation, TMZ Chemo	LIVING	298		298	TCGA-28-5213-01	WT	0
12.0 - 19.0	Gene Expression Quantification	2019-09-11T19:27:29.880681+00:00	19f1375f-51f2-4f4c-88fe-6fc84c37e5b6.htseq.counts.gz	19f1375f-51f2-4f4c-88fe-6fc84c37e5b6_count	5fd5097d-0a92-4e4f-9891-105791d711b6	255830	TCGA-02-2483-01A-01R-1849-01	5fd5097d-0a92-4e4f-9891-105791d711b6	2016-05-30T18:35:46.616097-05:00	aa0e52bbb22d18a43fc3225a520822d5	TXT	open	released	1	Transcriptome Profiling	gene_expression	RNA-Seq	TCGA-GBM	a0c44474-0b6a-48cf-bfd2-186f9eeb92f4	2018-09-06T13:49:07.196637-05:00	2016-05-30T18:35:46.616097-05:00	19f1375f-51f2-4f4c-88fe-6fc84c37e5b6_count	released	https://github.com/NCI-GDC/htseq-cwl	HTSeq - Counts	v1	Primary solid Tumor	19f1375f-51f2-4f4c-88fe-6fc84c37e5b6	TCGA-02-2483	TCGA-02-2483-No	TCGA-02-2483-01	TCGA-02-2483	No	43.7	MALE	GBM	METHYLATED	G-CIMP	G-CIMP	R132H	G-CIMP	TMZ Chemoradiation, TMZ Chemo	LIVING	465		465	NA	NA	NA
12.0 - 19.0	Gene Expression Quantification	2019-09-11T19:27:29.880681+00:00	270906c7-7a4c-4684-8c48-c4e337f5d9fc.htseq.counts.gz	270906c7-7a4c-4684-8c48-c4e337f5d9fc_count	48619667-7e60-4410-b9b3-f6da6a38f012	253586	TCGA-28-2499-01A-01R-1850-01	48619667-7e60-4410-b9b3-f6da6a38f012	2016-05-29T11:05:47.836863-05:00	62376ee06628e25f4279cdd760ef6e71	TXT	open	released	1	Transcriptome Profiling	gene_expression	RNA-Seq	TCGA-GBM	097326f0-bad2-4099-bba3-de5f78b2573c	2018-09-06T13:49:07.196637-05:00	2016-05-29T11:05:47.836863-05:00	270906c7-7a4c-4684-8c48-c4e337f5d9fc_count	released	https://github.com/NCI-GDC/htseq-cwl	HTSeq - Counts	v1	Primary solid Tumor	270906c7-7a4c-4684-8c48-c4e337f5d9fc	TCGA-28-2499	TCGA-28-2499-No	TCGA-28-2499-01	TCGA-28-2499	No	59.8	MALE	GBM	UNMETHYLATED	CL_4	non-G-CIMP	WT	NA	Unspecified Therapy	LIVING	442		442	NA	NA	NA
12.0 - 19.0	Gene Expression Quantification	2019-09-11T19:27:29.880681+00:00	bd7b2c7c-3a38-4a2b-b6eb-5f67572db883.htseq.counts.gz	bd7b2c7c-3a38-4a2b-b6eb-5f67572db883_count	5f322a49-5a2a-4800-8501-3a922aaf795d	255881	TCGA-06-2569-01A-01R-1849-01	5f322a49-5a2a-4800-8501-3a922aaf795d	2016-05-29T10:37:37.316378-05:00	27e078c523b95968cece0dae653bf9cd	TXT	open	released	1	Transcriptome Profiling	gene_expression	RNA-Seq	TCGA-GBM	68b9093d-267d-49c0-84c7-a8e75e67378d	2018-09-06T13:49:07.196637-05:00	2016-05-29T10:37:37.316378-05:00	bd7b2c7c-3a38-4a2b-b6eb-5f67572db883_count	released	https://github.com/NCI-GDC/htseq-cwl	HTSeq - Counts	v1	Primary solid Tumor	bd7b2c7c-3a38-4a2b-b6eb-5f67572db883	TCGA-06-2569	TCGA-06-2569-No	TCGA-06-2569-01	TCGA-06-2569	No	24.4	FEMALE	GBM	UNMETHYLATED	CL_6	non-G-CIMP	WT	Mesenchymal	Unspecified Radiation	LIVING	13		13	TCGA-06-2569-01	WT	0
12.0 - 19.0	Gene Expression Quantification	2019-09-11T19:27:29.880681+00:00	50a6757f-496c-4d2d-9463-f948c09c28f6.htseq.counts.gz	50a6757f-496c-4d2d-9463-f948c09c28f6_count	8bd24827-f3b7-49a9-9342-f2c97b66a9fe	253797	TCGA-06-0132-01A-02R-1849-01	8bd24827-f3b7-49a9-9342-f2c97b66a9fe	2016-05-30T18:31:37.336945-05:00	b1cf0f02aed43ad96515b7b3929cad00	TXT	open	released	1	Transcriptome Profiling	gene_expression	RNA-Seq	TCGA-GBM	ef750206-9a26-4840-82e3-08f1b8679355	2018-09-06T13:49:07.196637-05:00	2016-05-30T18:31:37.336945-05:00	50a6757f-496c-4d2d-9463-f948c09c28f6_count	released	https://github.com/NCI-GDC/htseq-cwl	HTSeq - Counts	v1	Primary solid Tumor	50a6757f-496c-4d2d-9463-f948c09c28f6	TCGA-06-0132	TCGA-06-0132-No	TCGA-06-0132-01	TCGA-06-0132	No	49.6	MALE	GBM		NA	non-G-CIMP	WT	Neural	Standard Radiation, TMZ Chemo	DECEASED	771	PROGRESSION	482	TCGA-06-0132-01	WT	1
12.0 - 19.0	Gene Expression Quantification	2019-09-11T19:27:29.880681+00:00	c12052d7-f5ae-4fd5-a36b-ac0ce21179a6.htseq.counts.gz	c12052d7-f5ae-4fd5-a36b-ac0ce21179a6_count	9c5e4668-5ed8-4d7e-972a-6e985b0030df	256227	TCGA-06-0171-02A-11R-2005-01	9c5e4668-5ed8-4d7e-972a-6e985b0030df	2016-05-26T21:05:42.980728-05:00	ec164de034bae12f588690ec6589afb1	TXT	open	released	1	Transcriptome Profiling	gene_expression	RNA-Seq	TCGA-GBM	d5cfb057-c371-4bb5-8447-d0c33b3ac4a8	2018-09-06T13:49:07.196637-05:00	2016-05-26T21:05:42.980728-05:00	c12052d7-f5ae-4fd5-a36b-ac0ce21179a6_count	released	https://github.com/NCI-GDC/htseq-cwl	HTSeq - Counts	v1	Recurrent Solid Tumor	c12052d7-f5ae-4fd5-a36b-ac0ce21179a6	TCGA-06-0171	TCGA-06-0171-Rec	TCGA-06-0171-02	NA	NA	NA	NA	NA	NA	NA	NA	NA	NA	NA	NA	NA	NA	NA	NA	NA	NA
12.0 - 19.0	Gene Expression Quantification	2019-09-11T19:27:29.880681+00:00	3462c776-160b-4ffc-9be8-69b08abf9780.htseq.counts.gz	3462c776-160b-4ffc-9be8-69b08abf9780_count	87568d62-a031-4a4a-b539-75998f3a8b59	258648	TCGA-26-1442-01A-01R-1850-01	87568d62-a031-4a4a-b539-75998f3a8b59	2016-05-30T18:44:15.627381-05:00	90c302d3cea22a25ace77eac52cd9acd	TXT	open	released	1	Transcriptome Profiling	gene_expression	RNA-Seq	TCGA-GBM	aef0cbe7-2385-4bd9-b202-d29045bd974d	2018-09-06T13:49:07.196637-05:00	2016-05-30T18:44:15.627381-05:00	3462c776-160b-4ffc-9be8-69b08abf9780_count	released	https://github.com/NCI-GDC/htseq-cwl	HTSeq - Counts	v1	Primary solid Tumor	3462c776-160b-4ffc-9be8-69b08abf9780	TCGA-26-1442	TCGA-26-1442-No	TCGA-26-1442-01	TCGA-26-1442	No	43.7	MALE	GBM	METHYLATED	G-CIMP	G-CIMP	R132H	G-CIMP	TMZ Chemoradiation, TMZ Chemo	LIVING	953		953	NA	NA	NA
12.0 - 19.0	Gene Expression Quantification	2019-09-11T19:27:29.880681+00:00	8b3a593a-2359-476a-a501-e1baaa4873bb.htseq.counts.gz	8b3a593a-2359-476a-a501-e1baaa4873bb_count	904d1d2e-a81a-4843-b6cb-7ce2aab45f14	255571	TCGA-06-5414-01A-01R-1849-01	904d1d2e-a81a-4843-b6cb-7ce2aab45f14	2016-05-30T18:23:54.442478-05:00	922ba6986a0f6ce965610a7b0920ce13	TXT	open	released	1	Transcriptome Profiling	gene_expression	RNA-Seq	TCGA-GBM	b520621c-8d54-4029-a9f3-0d199e9fe15d	2018-09-06T13:49:07.196637-05:00	2016-05-30T18:23:54.442478-05:00	8b3a593a-2359-476a-a501-e1baaa4873bb_count	released	https://github.com/NCI-GDC/htseq-cwl	HTSeq - Counts	v1	Primary solid Tumor	8b3a593a-2359-476a-a501-e1baaa4873bb	TCGA-06-5414	TCGA-06-5414-No	TCGA-06-5414-01	TCGA-06-5414	No	61.7	MALE	GBM	UNMETHYLATED	CL_4	non-G-CIMP	WT	Classical	TMZ Chemoradiation, TMZ Chemo	LIVING	273	PROGRESSION	167	TCGA-06-5414-01	WT	0
12.0 - 19.0	Gene Expression Quantification	2019-09-11T19:27:29.880681+00:00	f6a99d72-7ef2-4c9c-880c-a26bd5fef9c7.htseq.counts.gz	f6a99d72-7ef2-4c9c-880c-a26bd5fef9c7_count	006e1522-cf0e-47e5-95e2-5e2de7c69033	253511	TCGA-12-5299-01A-02R-1849-01	006e1522-cf0e-47e5-95e2-5e2de7c69033	2016-05-29T10:28:56.676885-05:00	0de4a45204c7fa7386331765a3ef383a	TXT	open	released	1	Transcriptome Profiling	gene_expression	RNA-Seq	TCGA-GBM	07a6c898-af11-4f25-b10a-cd8b6346bbe8	2018-09-06T13:49:07.196637-05:00	2016-05-29T10:28:56.676885-05:00	f6a99d72-7ef2-4c9c-880c-a26bd5fef9c7_count	released	https://github.com/NCI-GDC/htseq-cwl	HTSeq - Counts	v1	Primary solid Tumor	f6a99d72-7ef2-4c9c-880c-a26bd5fef9c7	TCGA-12-5299	TCGA-12-5299-No	TCGA-12-5299-01	TCGA-12-5299	No	56	FEMALE		UNMETHYLATED	CL_3	non-G-CIMP	WT	Classical	TMZ Chemoradiation, TMZ Chemo	DECEASED	98		98	TCGA-12-5299-01	WT	1
12.0 - 19.0	Gene Expression Quantification	2019-09-11T19:27:29.880681+00:00	a75c6098-ff48-43c2-b56d-6fa448ddebfb.htseq.counts.gz	a75c6098-ff48-43c2-b56d-6fa448ddebfb_count	4dd69e99-a085-4654-807a-49ee3827ca90	249402	TCGA-12-5295-01A-01R-1849-01	4dd69e99-a085-4654-807a-49ee3827ca90	2016-05-30T18:47:23.781885-05:00	5b66388466d7ea851224a52c59ddf944	TXT	open	released	1	Transcriptome Profiling	gene_expression	RNA-Seq	TCGA-GBM	e0d9561b-b34a-48ec-a663-5ce1495dcab9	2018-09-06T13:49:07.196637-05:00	2016-05-30T18:47:23.781885-05:00	a75c6098-ff48-43c2-b56d-6fa448ddebfb_count	released	https://github.com/NCI-GDC/htseq-cwl	HTSeq - Counts	v1	Primary solid Tumor	a75c6098-ff48-43c2-b56d-6fa448ddebfb	TCGA-12-5295	TCGA-12-5295-No	TCGA-12-5295-01	TCGA-12-5295	No	60.7	FEMALE	GBM	METHYLATED	CL_4	non-G-CIMP	WT	Neural	TMZ Chemoradiation, TMZ Chemo	DECEASED	453	PROGRESSION	398	TCGA-12-5295-01	WT	1
12.0 - 19.0	Gene Expression Quantification	2019-09-11T19:27:29.880681+00:00	d90b02f3-4c68-40ec-9704-1d1d6706e402.htseq.counts.gz	d90b02f3-4c68-40ec-9704-1d1d6706e402_count	93d2f741-5fa7-447f-beab-da1876e2130e	256319	TCGA-06-5858-01A-01R-1849-01	93d2f741-5fa7-447f-beab-da1876e2130e	2016-05-30T18:51:13.148632-05:00	dadfabaa288556176bf940160a9bc15c	TXT	open	released	1	Transcriptome Profiling	gene_expression	RNA-Seq	TCGA-GBM	c61ac869-c006-47ec-b613-216f03ede162	2018-09-06T13:49:07.196637-05:00	2016-05-30T18:51:13.148632-05:00	d90b02f3-4c68-40ec-9704-1d1d6706e402_count	released	https://github.com/NCI-GDC/htseq-cwl	HTSeq - Counts	v1	Primary solid Tumor	d90b02f3-4c68-40ec-9704-1d1d6706e402	TCGA-06-5858	TCGA-06-5858-No	TCGA-06-5858-01	TCGA-06-5858	No	45.6	FEMALE	GBM	METHYLATED	CL_6	non-G-CIMP	WT	Mesenchymal	TMZ Chemoradiation, TMZ Chemo	LIVING	186	PROGRESSION	97	TCGA-06-5858-01	WT	0
12.0 - 19.0	Gene Expression Quantification	2019-09-11T19:27:29.880681+00:00	1ede5c59-96ae-486b-ae1f-5f7c7909cf6a.htseq.counts.gz	1ede5c59-96ae-486b-ae1f-5f7c7909cf6a_count	b3cc18d4-473d-4303-a8de-1a631b46d0d4	259234	TCGA-32-2615-01A-01R-1850-01	b3cc18d4-473d-4303-a8de-1a631b46d0d4	2016-05-29T10:08:30.358537-05:00	cd558fcce62cb66589ed63bcdd4ed8b3	TXT	open	released	1	Transcriptome Profiling	gene_expression	RNA-Seq	TCGA-GBM	c640fd50-80a0-4f33-ac66-638bac6c97af	2018-09-06T13:49:07.196637-05:00	2016-05-29T10:08:30.358537-05:00	1ede5c59-96ae-486b-ae1f-5f7c7909cf6a_count	released	https://github.com/NCI-GDC/htseq-cwl	HTSeq - Counts	v1	Primary solid Tumor	1ede5c59-96ae-486b-ae1f-5f7c7909cf6a	TCGA-32-2615	TCGA-32-2615-No	TCGA-32-2615-01	TCGA-32-2615	No	62.7	MALE	GBM	UNMETHYLATED	CL_2	non-G-CIMP	WT	Mesenchymal	Nonstandard Radiation, TMZ Chemo	DECEASED	485	PROGRESSION	131	TCGA-32-2615-01	WT	1
12.0 - 19.0	Gene Expression Quantification	2019-09-11T19:27:29.880681+00:00	f2d5627a-f891-453b-8bdb-38d732c59342.htseq.counts.gz	f2d5627a-f891-453b-8bdb-38d732c59342_count	272d2832-7484-41fa-abf9-9a28f69d6b04	253271	TCGA-06-0187-01A-01R-1849-01	272d2832-7484-41fa-abf9-9a28f69d6b04	2016-05-26T21:15:22.514986-05:00	f78713fafe26af320800f1f0243356c7	TXT	open	released	1	Transcriptome Profiling	gene_expression	RNA-Seq	TCGA-GBM	ca8b9dcf-c52d-4f00-8f12-2a484da91ee6	2018-09-06T13:49:07.196637-05:00	2016-05-26T21:15:22.514986-05:00	f2d5627a-f891-453b-8bdb-38d732c59342_count	released	https://github.com/NCI-GDC/htseq-cwl	HTSeq - Counts	v1	Primary solid Tumor	f2d5627a-f891-453b-8bdb-38d732c59342	TCGA-06-0187	TCGA-06-0187-No	TCGA-06-0187-01	TCGA-06-0187	No	69.3	MALE	GBM		NA	non-G-CIMP	WT	Classical	Standard Radiation, TMZ Chemo	DECEASED	828	PROGRESSION	531	TCGA-06-0187-01	WT	1
12.0 - 19.0	Gene Expression Quantification	2019-09-11T19:27:29.880681+00:00	a5461e7c-620e-49c0-b4bf-f9774b9393af.htseq.counts.gz	a5461e7c-620e-49c0-b4bf-f9774b9393af_count	c8c11da2-f963-4e7d-a262-cd791c11c64c	258314	TCGA-06-2567-01A-01R-1849-01	c8c11da2-f963-4e7d-a262-cd791c11c64c	2016-05-29T10:30:36.587417-05:00	b10fdb0aa80f20c32646a324d565d900	TXT	open	released	1	Transcriptome Profiling	gene_expression	RNA-Seq	TCGA-GBM	3fd7bae7-99f6-4bfa-950d-caf0c5f18348	2018-09-06T13:49:07.196637-05:00	2016-05-29T10:30:36.587417-05:00	a5461e7c-620e-49c0-b4bf-f9774b9393af_count	released	https://github.com/NCI-GDC/htseq-cwl	HTSeq - Counts	v1	Primary solid Tumor	a5461e7c-620e-49c0-b4bf-f9774b9393af	TCGA-06-2567	TCGA-06-2567-No	TCGA-06-2567-01	TCGA-06-2567	No	65	MALE	GBM	METHYLATED	CL_2	non-G-CIMP	WT	Neural	Nonstandard Radiation, TMZ Chemo	DECEASED	133		133	TCGA-06-2567-01	WT	1
12.0 - 19.0	Gene Expression Quantification	2019-09-11T19:27:29.880681+00:00	8a395eef-a9cc-4f21-b8d2-aefa292077cf.htseq.counts.gz	8a395eef-a9cc-4f21-b8d2-aefa292077cf_count	e5344d51-3c7c-4c26-8d7b-29b0dabff4fe	254805	TCGA-06-0219-01A-01R-1849-01	e5344d51-3c7c-4c26-8d7b-29b0dabff4fe	2016-05-26T21:23:43.030928-05:00	9c255616c287673dff49f6c9291012aa	TXT	open	released	1	Transcriptome Profiling	gene_expression	RNA-Seq	TCGA-GBM	a4eda0f7-e22c-4ab1-9890-79958a8df577	2018-09-06T13:49:07.196637-05:00	2016-05-26T21:23:43.030928-05:00	8a395eef-a9cc-4f21-b8d2-aefa292077cf_count	released	https://github.com/NCI-GDC/htseq-cwl	HTSeq - Counts	v1	Primary solid Tumor	8a395eef-a9cc-4f21-b8d2-aefa292077cf	TCGA-06-0219	TCGA-06-0219-No	TCGA-06-0219-01	TCGA-06-0219	No	67	MALE	GBM		NA	non-G-CIMP	WT	Neural	Unspecified Radiation	DECEASED	21		21	TCGA-06-0219-01	WT	1
12.0 - 19.0	Gene Expression Quantification	2019-09-11T19:27:29.880681+00:00	d44d370d-d86e-4006-9530-ab3442cb2848.htseq.counts.gz	d44d370d-d86e-4006-9530-ab3442cb2848_count	4b7f43e2-26a2-46e7-a9f4-f3a411483d4f	255606	TCGA-19-0957-02A-11R-2005-01	4b7f43e2-26a2-46e7-a9f4-f3a411483d4f	2016-05-30T18:37:09.253529-05:00	414a96f1beda60ea93655c746255cc45	TXT	open	released	1	Transcriptome Profiling	gene_expression	RNA-Seq	TCGA-GBM	3dd0cfd2-03d1-4787-b0ec-cf30368b575b	2018-09-06T13:49:07.196637-05:00	2016-05-30T18:37:09.253529-05:00	d44d370d-d86e-4006-9530-ab3442cb2848_count	released	https://github.com/NCI-GDC/htseq-cwl	HTSeq - Counts	v1	Recurrent Solid Tumor	d44d370d-d86e-4006-9530-ab3442cb2848	TCGA-19-0957	TCGA-19-0957-Rec	TCGA-19-0957-02	NA	NA	NA	NA	NA	NA	NA	NA	NA	NA	NA	NA	NA	NA	NA	NA	NA	NA
12.0 - 19.0	Gene Expression Quantification	2019-09-11T19:27:29.880681+00:00	0317a370-6a1e-44bd-bfd0-81fd06ec56fb.htseq.counts.gz	0317a370-6a1e-44bd-bfd0-81fd06ec56fb_count	d63e5999-865b-46b1-9833-24a138f25ae7	251970	TCGA-14-1034-02B-01R-2005-01	d63e5999-865b-46b1-9833-24a138f25ae7	2016-05-26T21:05:01.198658-05:00	36d9025b6b6af793cff72dea796062da	TXT	open	released	1	Transcriptome Profiling	gene_expression	RNA-Seq	TCGA-GBM	0364b2b5-a510-457e-a756-af9d28e3a061	2018-09-06T13:49:07.196637-05:00	2016-05-26T21:05:01.198658-05:00	0317a370-6a1e-44bd-bfd0-81fd06ec56fb_count	released	https://github.com/NCI-GDC/htseq-cwl	HTSeq - Counts	v1	Recurrent Solid Tumor	0317a370-6a1e-44bd-bfd0-81fd06ec56fb	TCGA-14-1034	TCGA-14-1034-Rec	TCGA-14-1034-02	NA	NA	NA	NA	NA	NA	NA	NA	NA	NA	NA	NA	NA	NA	NA	NA	NA	NA
12.0 - 19.0	Gene Expression Quantification	2019-09-11T19:27:29.880681+00:00	c1fdf09e-3960-4aaa-8c49-fe64c6c5bcea.htseq.counts.gz	c1fdf09e-3960-4aaa-8c49-fe64c6c5bcea_count	5f47ac71-bf8e-42bc-bb91-230ae2ee25e1	254599	TCGA-06-0174-01A-01R-1849-01	5f47ac71-bf8e-42bc-bb91-230ae2ee25e1	2016-05-30T18:58:22.103662-05:00	0d947ffc164b596e62da66e1a75c1520	TXT	open	released	1	Transcriptome Profiling	gene_expression	RNA-Seq	TCGA-GBM	3d008d66-c013-4d1d-93f2-cbf36915d8cf	2018-09-06T13:49:07.196637-05:00	2016-05-30T18:58:22.103662-05:00	c1fdf09e-3960-4aaa-8c49-fe64c6c5bcea_count	released	https://github.com/NCI-GDC/htseq-cwl	HTSeq - Counts	v1	Primary solid Tumor	c1fdf09e-3960-4aaa-8c49-fe64c6c5bcea	TCGA-06-0174	TCGA-06-0174-No	TCGA-06-0174-01	TCGA-06-0174	No	54.3	MALE	GBM		NA	non-G-CIMP	WT	Proneural	Nonstandard Radiation	DECEASED	98	PROGRESSION	47	TCGA-06-0174-01	WT	1
12.0 - 19.0	Gene Expression Quantification	2019-09-11T19:27:29.880681+00:00	928160c7-f711-4b23-832c-8c12aea9fe85.htseq.counts.gz	928160c7-f711-4b23-832c-8c12aea9fe85_count	ca2e6b24-5934-4e04-8dd9-3e350608134a	253571	TCGA-06-0125-02A-11R-2005-01	ca2e6b24-5934-4e04-8dd9-3e350608134a	2016-05-29T10:50:18.590318-05:00	5a5fd17b33aa81c2c15f8a3f693de1b6	TXT	open	released	1	Transcriptome Profiling	gene_expression	RNA-Seq	TCGA-GBM	cad67ced-038b-4f40-acbd-37e884f5056b	2018-09-06T13:49:07.196637-05:00	2016-05-29T10:50:18.590318-05:00	928160c7-f711-4b23-832c-8c12aea9fe85_count	released	https://github.com/NCI-GDC/htseq-cwl	HTSeq - Counts	v1	Recurrent Solid Tumor	928160c7-f711-4b23-832c-8c12aea9fe85	TCGA-06-0125	TCGA-06-0125-Rec	TCGA-06-0125-02	NA	NA	NA	NA	NA	NA	NA	NA	NA	NA	NA	NA	NA	NA	NA	NA	NA	NA
12.0 - 19.0	Gene Expression Quantification	2019-09-11T19:27:29.880681+00:00	6bdfd682-d5da-403d-b901-9d6fec360d3a.htseq.counts.gz	6bdfd682-d5da-403d-b901-9d6fec360d3a_count	515ce558-5c94-48c0-8169-2517da2f7170	255759	TCGA-06-0649-01B-01R-1849-01	515ce558-5c94-48c0-8169-2517da2f7170	2016-05-29T10:40:41.200379-05:00	6ab4c49a54b03b06386c71922292228c	TXT	open	released	1	Transcriptome Profiling	gene_expression	RNA-Seq	TCGA-GBM	68bdf529-720f-4c22-ad4e-d7eaa93a18d9	2018-09-06T13:49:07.196637-05:00	2016-05-29T10:40:41.200379-05:00	6bdfd682-d5da-403d-b901-9d6fec360d3a_count	released	https://github.com/NCI-GDC/htseq-cwl	HTSeq - Counts	v1	Primary solid Tumor	6bdfd682-d5da-403d-b901-9d6fec360d3a	TCGA-06-0649	TCGA-06-0649-No	TCGA-06-0649-01	TCGA-06-0649	No	73.4	FEMALE	GBM		NA	non-G-CIMP	WT	Neural	Unspecified Radiation	DECEASED	64		64	TCGA-06-0649-01	WT	1
12.0 - 19.0	Gene Expression Quantification	2019-09-11T19:27:29.880681+00:00	e13a37ca-e668-4315-b156-f4eeb5814c05.htseq.counts.gz	e13a37ca-e668-4315-b156-f4eeb5814c05_count	85dc9c60-36c4-4ef8-a4be-babd34ed5581	251367	TCGA-14-0790-01B-01R-1849-01	85dc9c60-36c4-4ef8-a4be-babd34ed5581	2016-05-30T18:26:29.715523-05:00	e130a261c340f42c672bebeed807697c	TXT	open	released	1	Transcriptome Profiling	gene_expression	RNA-Seq	TCGA-GBM	af5a670e-99f0-4bae-b10b-fa741390fc52	2018-09-06T13:49:07.196637-05:00	2016-05-30T18:26:29.715523-05:00	e13a37ca-e668-4315-b156-f4eeb5814c05_count	released	https://github.com/NCI-GDC/htseq-cwl	HTSeq - Counts	v1	Primary solid Tumor	e13a37ca-e668-4315-b156-f4eeb5814c05	TCGA-14-0790	TCGA-14-0790-No	TCGA-14-0790-01	TCGA-14-0790	No	64.8	FEMALE	GBM	METHYLATED	CL_4	non-G-CIMP	WT	Classical	TMZ Chemoradiation, TMZ Chemo	DECEASED	418		418	TCGA-14-0790-01	WT	1
12.0 - 19.0	Gene Expression Quantification	2019-09-11T19:27:29.880681+00:00	adce8dd4-e2df-43ed-9821-3781ddb7a82f.htseq.counts.gz	adce8dd4-e2df-43ed-9821-3781ddb7a82f_count	68752b1a-d38e-46d0-bc63-cd4c3777c48e	255072	TCGA-28-5208-01A-01R-1850-01	68752b1a-d38e-46d0-bc63-cd4c3777c48e	2016-05-29T10:22:04.110796-05:00	6f0336b63be1b758d328c2ac1f1c0a6a	TXT	open	released	1	Transcriptome Profiling	gene_expression	RNA-Seq	TCGA-GBM	42efea5f-612c-4943-8f96-36b607bd4773	2018-09-06T13:49:07.196637-05:00	2016-05-29T10:22:04.110796-05:00	adce8dd4-e2df-43ed-9821-3781ddb7a82f_count	released	https://github.com/NCI-GDC/htseq-cwl	HTSeq - Counts	v1	Primary solid Tumor	adce8dd4-e2df-43ed-9821-3781ddb7a82f	TCGA-28-5208	TCGA-28-5208-No	TCGA-28-5208-01	TCGA-28-5208	No	52.2	MALE	GBM	METHYLATED	CL_4	non-G-CIMP	WT	Mesenchymal	TMZ Chemoradiation, TMZ Chemo	LIVING	473	PROGRESSION	147	TCGA-28-5208-01	WT	0
12.0 - 19.0	Gene Expression Quantification	2019-09-11T19:27:29.880681+00:00	c42fa4ad-4f31-4dfd-b499-599896a57517.htseq.counts.gz	c42fa4ad-4f31-4dfd-b499-599896a57517_count	aa434f5d-ab31-4547-9c91-03088158a743	255146	TCGA-27-2521-01A-01R-1850-01	aa434f5d-ab31-4547-9c91-03088158a743	2016-05-29T10:22:31.662287-05:00	6475a69f02387089f0e126564585f8c4	TXT	open	released	1	Transcriptome Profiling	gene_expression	RNA-Seq	TCGA-GBM	34d35f24-6d39-458e-8ca7-a36ecd83b4d0	2018-09-06T13:49:07.196637-05:00	2016-05-29T10:22:31.662287-05:00	c42fa4ad-4f31-4dfd-b499-599896a57517_count	released	https://github.com/NCI-GDC/htseq-cwl	HTSeq - Counts	v1	Primary solid Tumor	c42fa4ad-4f31-4dfd-b499-599896a57517	TCGA-27-2521	TCGA-27-2521-No	TCGA-27-2521-01	TCGA-27-2521	No	34.7	MALE	GBM	METHYLATED	G-CIMP	G-CIMP	R132H	G-CIMP	Standard Radiation, TMZ Chemo	LIVING	316		316	NA	NA	NA
12.0 - 19.0	Gene Expression Quantification	2019-09-11T19:27:29.880681+00:00	8917fe2a-c1bb-440c-8ea5-655504006a63.htseq.counts.gz	8917fe2a-c1bb-440c-8ea5-655504006a63_count	eca6d79b-12cf-43c8-8828-b6ba39086f31	255173	TCGA-26-5139-01A-01R-1850-01	eca6d79b-12cf-43c8-8828-b6ba39086f31	2016-05-30T18:54:29.182792-05:00	0d06ae7e6431ce993b55de3fed8afd13	TXT	open	released	1	Transcriptome Profiling	gene_expression	RNA-Seq	TCGA-GBM	e8907859-7ff1-4c87-914e-05fe2b8c2938	2018-09-06T13:49:07.196637-05:00	2016-05-30T18:54:29.182792-05:00	8917fe2a-c1bb-440c-8ea5-655504006a63_count	released	https://github.com/NCI-GDC/htseq-cwl	HTSeq - Counts	v1	Primary solid Tumor	8917fe2a-c1bb-440c-8ea5-655504006a63	TCGA-26-5139	TCGA-26-5139-No	TCGA-26-5139-01	TCGA-26-5139	No	65.1	FEMALE	GBM	UNMETHYLATED	CL_3	non-G-CIMP	WT	Mesenchymal	Unspecified Radiation	LIVING	48		48	TCGA-26-5139-01	WT	0
12.0 - 19.0	Gene Expression Quantification	2019-09-11T19:27:29.880681+00:00	02654be6-2049-4000-a0ac-c26f7ba6f0c9.htseq.counts.gz	02654be6-2049-4000-a0ac-c26f7ba6f0c9_count	d4e66579-b57b-4a72-bee5-d272c528e8f1	251911	TCGA-27-2524-01A-01R-1850-01	d4e66579-b57b-4a72-bee5-d272c528e8f1	2016-05-30T18:37:11.108113-05:00	04e02991536949efbdb43e07938884dc	TXT	open	released	1	Transcriptome Profiling	gene_expression	RNA-Seq	TCGA-GBM	f0e15d44-d2e4-4334-b9d9-f63fcf324efa	2018-09-06T13:49:07.196637-05:00	2016-05-30T18:37:11.108113-05:00	02654be6-2049-4000-a0ac-c26f7ba6f0c9_count	released	https://github.com/NCI-GDC/htseq-cwl	HTSeq - Counts	v1	Primary solid Tumor	02654be6-2049-4000-a0ac-c26f7ba6f0c9	TCGA-27-2524	TCGA-27-2524-No	TCGA-27-2524-01	TCGA-27-2524	No	56.3	MALE	GBM	UNMETHYLATED	CL_3	non-G-CIMP	WT	Mesenchymal	Standard Radiation, TMZ Chemo	DECEASED	231		231	TCGA-27-2524-01	WT	1
12.0 - 19.0	Gene Expression Quantification	2019-09-11T19:27:29.880681+00:00	b888bce3-6b9e-494b-b1e8-13714c8b5267.htseq.counts.gz	b888bce3-6b9e-494b-b1e8-13714c8b5267_count	92b34c13-82a6-462f-ad6e-4546cf4655bc	254017	TCGA-28-2509-01A-01R-1850-01	92b34c13-82a6-462f-ad6e-4546cf4655bc	2016-05-30T18:39:50.477977-05:00	1b4cbb5cd663901bc187e1361e68daf9	TXT	open	released	1	Transcriptome Profiling	gene_expression	RNA-Seq	TCGA-GBM	329e9937-3dbb-4d45-aa75-5eb3e2d28c89	2018-09-06T13:49:07.196637-05:00	2016-05-30T18:39:50.477977-05:00	b888bce3-6b9e-494b-b1e8-13714c8b5267_count	released	https://github.com/NCI-GDC/htseq-cwl	HTSeq - Counts	v1	Primary solid Tumor	b888bce3-6b9e-494b-b1e8-13714c8b5267	TCGA-28-2509	TCGA-28-2509-No	TCGA-28-2509-01	TCGA-28-2509	No	77.3	FEMALE	GBM	METHYLATED	CL_4	non-G-CIMP	WT	Mesenchymal	Standard Radiation, TMZ Chemo	LIVING	145		145	TCGA-28-2509-01	WT	0
12.0 - 19.0	Gene Expression Quantification	2019-09-11T19:27:29.880681+00:00	01521666-f595-4074-aea1-f7ab78db062b.htseq.counts.gz	01521666-f595-4074-aea1-f7ab78db062b_count	8e7d2668-9edf-44f7-888d-ee0638a154a2	256883	TCGA-06-0238-01A-02R-1849-01	8e7d2668-9edf-44f7-888d-ee0638a154a2	2016-05-30T18:58:13.203024-05:00	23ed715d90db4d439ac860beffd1ebf7	TXT	open	released	1	Transcriptome Profiling	gene_expression	RNA-Seq	TCGA-GBM	24e502dc-4bde-43f7-83b1-491173d3055a	2018-09-06T13:49:07.196637-05:00	2016-05-30T18:58:13.203024-05:00	01521666-f595-4074-aea1-f7ab78db062b_count	released	https://github.com/NCI-GDC/htseq-cwl	HTSeq - Counts	v1	Primary solid Tumor	01521666-f595-4074-aea1-f7ab78db062b	TCGA-06-0238	TCGA-06-0238-No	TCGA-06-0238-01	TCGA-06-0238	No	46.6	MALE	GBM		NA	non-G-CIMP	WT	Proneural	TMZ Chemoradiation, TMZ Chemo	DECEASED	404	PROGRESSION	311	TCGA-06-0238-01	WT	1
12.0 - 19.0	Gene Expression Quantification	2019-09-11T19:27:29.880681+00:00	cbc1bf1c-8ddd-424a-b95a-5ca231d94e63.htseq.counts.gz	cbc1bf1c-8ddd-424a-b95a-5ca231d94e63_count	867719fa-1bd0-4f57-9cd8-cc4b1b5881bb	256337	TCGA-76-4928-01B-01R-1850-01	867719fa-1bd0-4f57-9cd8-cc4b1b5881bb	2016-05-29T11:10:23.680568-05:00	54107c236d8a2faf0fe11288567139b9	TXT	open	released	1	Transcriptome Profiling	gene_expression	RNA-Seq	TCGA-GBM	35dc34fc-73dc-4e5b-a23f-0115324c0906	2018-09-06T13:49:07.196637-05:00	2016-05-29T11:10:23.680568-05:00	cbc1bf1c-8ddd-424a-b95a-5ca231d94e63_count	released	https://github.com/NCI-GDC/htseq-cwl	HTSeq - Counts	v1	Primary solid Tumor	cbc1bf1c-8ddd-424a-b95a-5ca231d94e63	TCGA-76-4928	TCGA-76-4928-No	TCGA-76-4928-01	TCGA-76-4928	No	85.6	FEMALE	GBM	METHYLATED	CL_2	non-G-CIMP	WT	Classical	Nonstandard Radiation, TMZ Chemo	DECEASED	94		94	TCGA-76-4928-01	WT	1
12.0 - 19.0	Gene Expression Quantification	2019-09-11T19:27:29.880681+00:00	44067d6e-af12-4abf-8795-cb6749b1cc7a.htseq.counts.gz	44067d6e-af12-4abf-8795-cb6749b1cc7a_count	06fedbce-d3ae-4677-a44a-beb6f42568e4	257303	TCGA-32-1970-01A-01R-1850-01	06fedbce-d3ae-4677-a44a-beb6f42568e4	2016-05-30T18:16:52.078066-05:00	ae17bbe85a001f8cbc3527d609de52fa	TXT	open	released	1	Transcriptome Profiling	gene_expression	RNA-Seq	TCGA-GBM	3c6ed551-9937-4318-bab3-238f0f85c967	2018-09-06T13:49:07.196637-05:00	2016-05-30T18:16:52.078066-05:00	44067d6e-af12-4abf-8795-cb6749b1cc7a_count	released	https://github.com/NCI-GDC/htseq-cwl	HTSeq - Counts	v1	Primary solid Tumor	44067d6e-af12-4abf-8795-cb6749b1cc7a	TCGA-32-1970	TCGA-32-1970-No	TCGA-32-1970-01	TCGA-32-1970	No	59.2	MALE	GBM	UNMETHYLATED	CL_2	non-G-CIMP	WT	Classical	TMZ Chemoradiation, TMZ Chemo	DECEASED	467	PROGRESSION	408	TCGA-32-1970-01	WT	1
12.0 - 19.0	Gene Expression Quantification	2019-09-11T19:27:29.880681+00:00	1ed5fd9b-a682-4e81-bda1-7ed085f4355d.htseq.counts.gz	1ed5fd9b-a682-4e81-bda1-7ed085f4355d_count	aafc88db-5aaa-4046-b5e4-e800815a316a	244647	TCGA-14-1825-01A-01R-1850-01	aafc88db-5aaa-4046-b5e4-e800815a316a	2016-05-29T11:11:24.955128-05:00	5f380465e80d0ba2ce4d5973521406d6	TXT	open	released	1	Transcriptome Profiling	gene_expression	RNA-Seq	TCGA-GBM	76392073-2262-4185-9975-a2f8cbbc553c	2018-09-06T13:49:07.196637-05:00	2016-05-29T11:11:24.955128-05:00	1ed5fd9b-a682-4e81-bda1-7ed085f4355d_count	released	https://github.com/NCI-GDC/htseq-cwl	HTSeq - Counts	v1	Primary solid Tumor	1ed5fd9b-a682-4e81-bda1-7ed085f4355d	TCGA-14-1825	TCGA-14-1825-No	TCGA-14-1825-01	TCGA-14-1825	No	70.3	MALE	GBM	UNMETHYLATED	CL_6	non-G-CIMP	WT	Proneural	Standard Radiation	DECEASED	232	PROGRESSION	91	TCGA-14-1825-01	WT	1
12.0 - 19.0	Gene Expression Quantification	2019-09-11T19:27:29.880681+00:00	37897de3-c6da-4f80-bf9d-a36ee2cf5e15.htseq.counts.gz	37897de3-c6da-4f80-bf9d-a36ee2cf5e15_count	241c2d16-417a-4ba4-aeaf-ae7e8b96bb4a	250852	TCGA-19-2620-01A-01R-1850-01	241c2d16-417a-4ba4-aeaf-ae7e8b96bb4a	2016-05-29T10:11:21.280455-05:00	bd4a5fb401191d97464fed7f659eb494	TXT	open	released	1	Transcriptome Profiling	gene_expression	RNA-Seq	TCGA-GBM	54273209-1085-45d6-858b-99bdca13870f	2018-09-06T13:49:07.196637-05:00	2016-05-29T10:11:21.280455-05:00	37897de3-c6da-4f80-bf9d-a36ee2cf5e15_count	released	https://github.com/NCI-GDC/htseq-cwl	HTSeq - Counts	v1	Primary solid Tumor	37897de3-c6da-4f80-bf9d-a36ee2cf5e15	TCGA-19-2620	TCGA-19-2620-No	TCGA-19-2620-01	TCGA-19-2620	No	70.3	MALE	GBM	METHYLATED	CL_3	non-G-CIMP	WT	Neural	TMZ Chemoradiation, TMZ Chemo	DECEASED	148		148	TCGA-19-2620-01	WT	1
12.0 - 19.0	Gene Expression Quantification	2019-09-11T19:27:29.880681+00:00	95b626ff-eb72-4539-b85b-2dea5a174fc2.htseq.counts.gz	95b626ff-eb72-4539-b85b-2dea5a174fc2_count	74ea00b6-be8d-4560-b73e-43edeadca223	257017	TCGA-19-2619-01A-01R-1850-01	74ea00b6-be8d-4560-b73e-43edeadca223	2016-05-30T19:01:10.614478-05:00	cc635ecad58ec0bd546e75839f6f3984	TXT	open	released	1	Transcriptome Profiling	gene_expression	RNA-Seq	TCGA-GBM	992afbaf-884c-473e-b5fb-3001770c2c78	2018-09-06T13:49:07.196637-05:00	2016-05-30T19:01:10.614478-05:00	95b626ff-eb72-4539-b85b-2dea5a174fc2_count	released	https://github.com/NCI-GDC/htseq-cwl	HTSeq - Counts	v1	Primary solid Tumor	95b626ff-eb72-4539-b85b-2dea5a174fc2	TCGA-19-2619	TCGA-19-2619-No	TCGA-19-2619-01	TCGA-19-2619	No	55.2	FEMALE	GBM	METHYLATED	CL_3	non-G-CIMP	WT	Classical	TMZ Chemoradiation, TMZ Chemo	LIVING	294	PROGRESSION	146	TCGA-19-2619-01	WT	0
12.0 - 19.0	Gene Expression Quantification	2019-09-11T19:27:29.880681+00:00	2db015e3-bc3d-4884-b306-9283d6799d17.htseq.counts.gz	2db015e3-bc3d-4884-b306-9283d6799d17_count	edd2ab82-3ed6-493f-aea0-8fdc9b5707ad	257350	TCGA-28-2510-01A-01R-1850-01	edd2ab82-3ed6-493f-aea0-8fdc9b5707ad	2016-05-30T18:16:59.579018-05:00	bcd874ee3223516b86f30f49004b1fee	TXT	open	released	1	Transcriptome Profiling	gene_expression	RNA-Seq	TCGA-GBM	557d2a08-7962-410e-bbbc-e3b90ad330f3	2018-09-06T13:49:07.196637-05:00	2016-05-30T18:16:59.579018-05:00	2db015e3-bc3d-4884-b306-9283d6799d17_count	released	https://github.com/NCI-GDC/htseq-cwl	HTSeq - Counts	v1	Primary solid Tumor	2db015e3-bc3d-4884-b306-9283d6799d17	TCGA-28-2510	TCGA-28-2510-No	TCGA-28-2510-01	NA	NA	NA	NA	NA	NA	NA	NA	NA	NA	NA	NA	NA	NA	NA	NA	NA	NA
12.0 - 19.0	Gene Expression Quantification	2019-09-11T19:27:29.880681+00:00	fffc1088-c5a6-46a0-b050-860184f6ded2.htseq.counts.gz	fffc1088-c5a6-46a0-b050-860184f6ded2_count	19d7fc70-5c15-4831-a764-7f525357d8c5	250982	TCGA-14-0789-01A-01R-1849-01	19d7fc70-5c15-4831-a764-7f525357d8c5	2016-05-30T18:24:57.162773-05:00	843cb3935fede4316d445fdd8dc6a6c1	TXT	open	released	1	Transcriptome Profiling	gene_expression	RNA-Seq	TCGA-GBM	66bc80bb-e879-45cf-8a99-c59d96e923a0	2018-09-06T13:49:07.196637-05:00	2016-05-30T18:24:57.162773-05:00	fffc1088-c5a6-46a0-b050-860184f6ded2_count	released	https://github.com/NCI-GDC/htseq-cwl	HTSeq - Counts	v1	Primary solid Tumor	fffc1088-c5a6-46a0-b050-860184f6ded2	TCGA-14-0789	TCGA-14-0789-No	TCGA-14-0789-01	TCGA-14-0789	No	54.9	MALE	GBM	METHYLATED	CL_2	non-G-CIMP	WT	Mesenchymal	TMZ Chemoradiation, TMZ Chemo	DECEASED	342	PROGRESSION	105	TCGA-14-0789-01	WT	1
12.0 - 19.0	Gene Expression Quantification	2019-09-11T19:27:29.880681+00:00	020fcc42-97ff-4959-b52f-f7f119c3f643.htseq.counts.gz	020fcc42-97ff-4959-b52f-f7f119c3f643_count	d535e94d-e496-43e7-91ea-e680058bb0d7	256016	TCGA-06-5859-01A-01R-1849-01	d535e94d-e496-43e7-91ea-e680058bb0d7	2016-05-29T10:21:44.557365-05:00	192bc71a6b2b045700784c693d73db07	TXT	open	released	1	Transcriptome Profiling	gene_expression	RNA-Seq	TCGA-GBM	d34cc019-b6dd-440b-8e48-a54b7bf1a483	2018-09-06T13:49:07.196637-05:00	2016-05-29T10:21:44.557365-05:00	020fcc42-97ff-4959-b52f-f7f119c3f643_count	released	https://github.com/NCI-GDC/htseq-cwl	HTSeq - Counts	v1	Primary solid Tumor	020fcc42-97ff-4959-b52f-f7f119c3f643	TCGA-06-5859	TCGA-06-5859-No	TCGA-06-5859-01	TCGA-06-5859	No	63.5	MALE	GBM	UNMETHYLATED	CL_3	non-G-CIMP	WT	Neural	TMZ Chemoradiation, TMZ Chemo	LIVING	138		138	TCGA-06-5859-01	WT	0
12.0 - 19.0	Gene Expression Quantification	2019-09-11T19:27:29.880681+00:00	378f6079-6c4e-415b-8b5e-6c3c72e513b3.htseq.counts.gz	378f6079-6c4e-415b-8b5e-6c3c72e513b3_count	45b44b25-6335-4583-baf3-d49faaa89080	250746	TCGA-12-3652-01A-01R-1849-01	45b44b25-6335-4583-baf3-d49faaa89080	2016-05-26T21:15:52.743128-05:00	ac3b1c1c11d632b1aaa1168f0792e4a6	TXT	open	released	1	Transcriptome Profiling	gene_expression	RNA-Seq	TCGA-GBM	401ade76-9379-43e2-a276-6b89c339f5ad	2018-09-06T13:49:07.196637-05:00	2016-05-26T21:15:52.743128-05:00	378f6079-6c4e-415b-8b5e-6c3c72e513b3_count	released	https://github.com/NCI-GDC/htseq-cwl	HTSeq - Counts	v1	Primary solid Tumor	378f6079-6c4e-415b-8b5e-6c3c72e513b3	TCGA-12-3652	TCGA-12-3652-No	TCGA-12-3652-01	TCGA-12-3652	No	60	MALE	GBM	UNMETHYLATED	CL_3	non-G-CIMP	WT	Classical	TMZ Chemoradiation, TMZ Chemo	DECEASED	1062	PROGRESSION	203	TCGA-12-3652-01	WT	1
12.0 - 19.0	Gene Expression Quantification	2019-09-11T19:27:29.880681+00:00	d638d8cf-7276-49aa-b2f7-81eb10e7b33d.htseq.counts.gz	d638d8cf-7276-49aa-b2f7-81eb10e7b33d_count	b36ac304-1876-4967-82f4-36244e5572e2	254163	TCGA-06-5416-01A-01R-1849-01	b36ac304-1876-4967-82f4-36244e5572e2	2016-05-29T10:14:14.404669-05:00	15d311f876fbacb9992b688ca59d58a5	TXT	open	released	1	Transcriptome Profiling	gene_expression	RNA-Seq	TCGA-GBM	bcc4a9e6-a180-41e9-8ab0-6f1ec410d0e4	2018-09-06T13:49:07.196637-05:00	2016-05-29T10:14:14.404669-05:00	d638d8cf-7276-49aa-b2f7-81eb10e7b33d_count	released	https://github.com/NCI-GDC/htseq-cwl	HTSeq - Counts	v1	Primary solid Tumor	d638d8cf-7276-49aa-b2f7-81eb10e7b33d	TCGA-06-5416	TCGA-06-5416-No	TCGA-06-5416-01	TCGA-06-5416	No	23.4	FEMALE	GBM	UNMETHYLATED	CL_6	non-G-CIMP		Proneural	TMZ Chemoradiation, TMZ Chemo	LIVING	204		204	NA	NA	NA
12.0 - 19.0	Gene Expression Quantification	2019-09-11T19:27:29.880681+00:00	dfa2ddfb-c161-4c8c-a538-be6e00a8466e.htseq.counts.gz	dfa2ddfb-c161-4c8c-a538-be6e00a8466e_count	01daeea0-2a6d-450e-b541-5e403e998637	259405	TCGA-12-0618-01A-01R-1849-01	01daeea0-2a6d-450e-b541-5e403e998637	2016-05-30T19:04:01.723812-05:00	752ac11e8a62edc6e5c949e20f61c9b2	TXT	open	released	1	Transcriptome Profiling	gene_expression	RNA-Seq	TCGA-GBM	f37741a3-2306-47db-9511-20f6d0f7344c	2018-09-06T13:49:07.196637-05:00	2016-05-30T19:04:01.723812-05:00	dfa2ddfb-c161-4c8c-a538-be6e00a8466e_count	released	https://github.com/NCI-GDC/htseq-cwl	HTSeq - Counts	v1	Primary solid Tumor	dfa2ddfb-c161-4c8c-a538-be6e00a8466e	TCGA-12-0618	TCGA-12-0618-No	TCGA-12-0618-01	TCGA-12-0618	No	49.5	MALE	GBM		NA	non-G-CIMP	WT	Proneural	TMZ Chemoradiation, TMZ Chemo	DECEASED	394		394	TCGA-12-0618-01	WT	1
12.0 - 19.0	Gene Expression Quantification	2019-09-11T19:27:29.880681+00:00	fcc54ed3-5ba9-461f-a3a5-72b8eb89e4da.htseq.counts.gz	fcc54ed3-5ba9-461f-a3a5-72b8eb89e4da_count	d052a08c-a172-4021-a424-079d9f3a78a3	256494	TCGA-06-2558-01A-01R-1849-01	d052a08c-a172-4021-a424-079d9f3a78a3	2016-05-30T18:50:26.152159-05:00	85f4b922a0fd065108d2dcd52990e86c	TXT	open	released	1	Transcriptome Profiling	gene_expression	RNA-Seq	TCGA-GBM	b232ca3b-0c7e-4383-a45a-ff292e3381b8	2018-09-06T13:49:07.196637-05:00	2016-05-30T18:50:26.152159-05:00	fcc54ed3-5ba9-461f-a3a5-72b8eb89e4da_count	released	https://github.com/NCI-GDC/htseq-cwl	HTSeq - Counts	v1	Primary solid Tumor	fcc54ed3-5ba9-461f-a3a5-72b8eb89e4da	TCGA-06-2558	TCGA-06-2558-No	TCGA-06-2558-01	TCGA-06-2558	No	75.3	FEMALE	GBM	UNMETHYLATED	CL_1	non-G-CIMP	WT	Proneural	Standard Radiation	DECEASED	380		380	TCGA-06-2558-01	WT	1
12.0 - 19.0	Gene Expression Quantification	2019-09-11T19:27:29.880681+00:00	4612a611-2ff9-4f51-b4b2-af142254dbe8.htseq.counts.gz	4612a611-2ff9-4f51-b4b2-af142254dbe8_count	6fdb9ed1-9a75-4b56-aa06-11df2306b56c	261014	TCGA-19-2624-01A-01R-1850-01	6fdb9ed1-9a75-4b56-aa06-11df2306b56c	2016-05-29T10:08:07.391614-05:00	fd663688923c85dc7d7949cf021c496b	TXT	open	released	1	Transcriptome Profiling	gene_expression	RNA-Seq	TCGA-GBM	3ddcbf5e-c5c3-49df-a3b2-28c5d224ddf1	2018-09-06T13:49:07.196637-05:00	2016-05-29T10:08:07.391614-05:00	4612a611-2ff9-4f51-b4b2-af142254dbe8_count	released	https://github.com/NCI-GDC/htseq-cwl	HTSeq - Counts	v1	Primary solid Tumor	4612a611-2ff9-4f51-b4b2-af142254dbe8	TCGA-19-2624	TCGA-19-2624-No	TCGA-19-2624-01	TCGA-19-2624	No	51.7	MALE	GBM	UNMETHYLATED	CL_2	non-G-CIMP	WT	Proneural	Unspecified Radiation	DECEASED	5		5	TCGA-19-2624-01	WT	1
12.0 - 19.0	Gene Expression Quantification	2019-09-11T19:27:29.880681+00:00	ea50d2da-4f84-46dc-8036-c34392793aed.htseq.counts.gz	ea50d2da-4f84-46dc-8036-c34392793aed_count	30ffab6a-f2ca-42ca-8ef7-ff5f7ea9e1fe	253421	TCGA-28-5216-01A-01R-1850-01	30ffab6a-f2ca-42ca-8ef7-ff5f7ea9e1fe	2016-05-30T18:44:21.824624-05:00	fbdd571803defa4a372725c41632342b	TXT	open	released	1	Transcriptome Profiling	gene_expression	RNA-Seq	TCGA-GBM	f13f4be0-934e-40b1-8644-6a125c1a2fcb	2018-09-06T13:49:07.196637-05:00	2016-05-30T18:44:21.824624-05:00	ea50d2da-4f84-46dc-8036-c34392793aed_count	released	https://github.com/NCI-GDC/htseq-cwl	HTSeq - Counts	v1	Primary solid Tumor	ea50d2da-4f84-46dc-8036-c34392793aed	TCGA-28-5216	TCGA-28-5216-No	TCGA-28-5216-01	TCGA-28-5216	No	52.7	MALE	GBM	UNMETHYLATED	CL_6	non-G-CIMP	WT	Mesenchymal	TMZ Chemoradiation, TMZ Chemo	LIVING	415		415	TCGA-28-5216-01	WT	0
12.0 - 19.0	Gene Expression Quantification	2019-09-11T19:27:29.880681+00:00	0e30bd18-8e8b-4c52-aace-b5587c6df51a.htseq.counts.gz	0e30bd18-8e8b-4c52-aace-b5587c6df51a_count	768f5843-c7ce-41d3-b5fb-70a5f4161d11	249938	TCGA-27-2526-01A-01R-1850-01	768f5843-c7ce-41d3-b5fb-70a5f4161d11	2016-05-29T10:42:24.011620-05:00	63ce335b27ca9a696c5daeee81f7ffd2	TXT	open	released	1	Transcriptome Profiling	gene_expression	RNA-Seq	TCGA-GBM	f90a8eec-0afe-4099-800a-177cca854fb5	2018-09-06T13:49:07.196637-05:00	2016-05-29T10:42:24.011620-05:00	0e30bd18-8e8b-4c52-aace-b5587c6df51a_count	released	https://github.com/NCI-GDC/htseq-cwl	HTSeq - Counts	v1	Primary solid Tumor	0e30bd18-8e8b-4c52-aace-b5587c6df51a	TCGA-27-2526	TCGA-27-2526-No	TCGA-27-2526-01	TCGA-27-2526	No	79.3	FEMALE	GBM	UNMETHYLATED	CL_3	non-G-CIMP	WT	Neural	Unspecified Radiation	DECEASED	87		87	TCGA-27-2526-01	WT	1
12.0 - 19.0	Gene Expression Quantification	2019-09-11T19:27:29.880681+00:00	c3b82e75-c8c5-4dbb-b227-9b54db04b754.htseq.counts.gz	c3b82e75-c8c5-4dbb-b227-9b54db04b754_count	3066ea1b-4994-43d3-a73d-ba1eee638d6f	256854	TCGA-26-5132-01A-01R-1850-01	3066ea1b-4994-43d3-a73d-ba1eee638d6f	2016-05-26T21:26:49.138377-05:00	1364b1dbe89cd2edc8ad2be14ea78cd7	TXT	open	released	1	Transcriptome Profiling	gene_expression	RNA-Seq	TCGA-GBM	3ea3b03d-7183-4606-aff6-460fe3c12722	2018-09-06T13:49:07.196637-05:00	2016-05-26T21:26:49.138377-05:00	c3b82e75-c8c5-4dbb-b227-9b54db04b754_count	released	https://github.com/NCI-GDC/htseq-cwl	HTSeq - Counts	v1	Primary solid Tumor	c3b82e75-c8c5-4dbb-b227-9b54db04b754	TCGA-26-5132	TCGA-26-5132-No	TCGA-26-5132-01	TCGA-26-5132	No	74.5	MALE	GBM	METHYLATED	CL_4	non-G-CIMP	WT	Classical	TMZ Chemoradiation, TMZ Chemo	LIVING	286		286	TCGA-26-5132-01	WT	0
12.0 - 19.0	Gene Expression Quantification	2019-09-11T19:27:29.880681+00:00	6836d774-e17b-4198-b22a-47d05819b05d.htseq.counts.gz	6836d774-e17b-4198-b22a-47d05819b05d_count	9c7c1074-35d9-4f26-bd23-5234524c1e89	249293	TCGA-06-0686-01A-01R-1849-01	9c7c1074-35d9-4f26-bd23-5234524c1e89	2016-05-30T18:47:15.853591-05:00	1d685d8c7fe3926b196ef10bd6601845	TXT	open	released	1	Transcriptome Profiling	gene_expression	RNA-Seq	TCGA-GBM	2f5c455b-31b4-4328-997e-7241b14138e1	2018-09-06T13:49:07.196637-05:00	2016-05-30T18:47:15.853591-05:00	6836d774-e17b-4198-b22a-47d05819b05d_count	released	https://github.com/NCI-GDC/htseq-cwl	HTSeq - Counts	v1	Primary solid Tumor	6836d774-e17b-4198-b22a-47d05819b05d	TCGA-06-0686	TCGA-06-0686-No	TCGA-06-0686-01	TCGA-06-0686	No	53.4	MALE	GBM		NA	non-G-CIMP	WT	Proneural	Standard Radiation, TMZ Chemo	LIVING	285	PROGRESSION	159	TCGA-06-0686-01	WT	0
12.0 - 19.0	Gene Expression Quantification	2019-09-11T19:27:29.880681+00:00	c8460566-8199-4a4d-93fd-67692611992d.htseq.counts.gz	c8460566-8199-4a4d-93fd-67692611992d_count	fb671f53-6399-438c-9b90-9aac72084b09	254622	TCGA-26-5133-01A-01R-1850-01	fb671f53-6399-438c-9b90-9aac72084b09	2016-05-30T18:35:41.005538-05:00	11063bc62b4b9d7383cc537a2fc944c2	TXT	open	released	1	Transcriptome Profiling	gene_expression	RNA-Seq	TCGA-GBM	5a58781f-f916-4129-99fa-923f5b13558a	2018-09-06T13:49:07.196637-05:00	2016-05-30T18:35:41.005538-05:00	c8460566-8199-4a4d-93fd-67692611992d_count	released	https://github.com/NCI-GDC/htseq-cwl	HTSeq - Counts	v1	Primary solid Tumor	c8460566-8199-4a4d-93fd-67692611992d	TCGA-26-5133	TCGA-26-5133-No	TCGA-26-5133-01	TCGA-26-5133	No	59	MALE	GBM	UNMETHYLATED	G-CIMP	G-CIMP	WT	G-CIMP	TMZ Chemoradiation, TMZ Chemo	LIVING	452	PROGRESSION	370	NA	NA	NA
12.0 - 19.0	Gene Expression Quantification	2019-09-11T19:27:29.880681+00:00	600932fb-d31e-4b69-afe7-e3803513d71f.htseq.counts.gz	600932fb-d31e-4b69-afe7-e3803513d71f_count	e36f9582-c5cf-4308-9923-c83e97314d51	246454	TCGA-26-5134-01A-01R-1850-01	e36f9582-c5cf-4308-9923-c83e97314d51	2016-05-26T21:21:05.111691-05:00	04f167fc6a82b7ce00054235e9fad1e3	TXT	open	released	1	Transcriptome Profiling	gene_expression	RNA-Seq	TCGA-GBM	36510a87-885c-4171-b135-e7f6938088b8	2018-09-06T13:49:07.196637-05:00	2016-05-26T21:21:05.111691-05:00	600932fb-d31e-4b69-afe7-e3803513d71f_count	released	https://github.com/NCI-GDC/htseq-cwl	HTSeq - Counts	v1	Primary solid Tumor	600932fb-d31e-4b69-afe7-e3803513d71f	TCGA-26-5134	TCGA-26-5134-No	TCGA-26-5134-01	TCGA-26-5134	No	74.2	MALE	GBM	UNMETHYLATED	CL_6	non-G-CIMP	WT	Proneural	Standard Radiation	LIVING	167		167	TCGA-26-5134-01	WT	0
12.0 - 19.0	Gene Expression Quantification	2019-09-11T19:27:29.880681+00:00	1a860864-2ba1-46ad-ad36-018a7b0ec08e.htseq.counts.gz	1a860864-2ba1-46ad-ad36-018a7b0ec08e_count	45ab7d05-90b5-47f6-97a8-5d4cbab161b0	255787	TCGA-02-2485-01A-01R-1849-01	45ab7d05-90b5-47f6-97a8-5d4cbab161b0	2016-05-29T10:28:22.963098-05:00	ae96b707d8d20f41aa853a99d79a7c86	TXT	open	released	1	Transcriptome Profiling	gene_expression	RNA-Seq	TCGA-GBM	2bd780d9-cc29-48a7-ab98-7ef158ecf936	2018-09-06T13:49:07.196637-05:00	2016-05-29T10:28:22.963098-05:00	1a860864-2ba1-46ad-ad36-018a7b0ec08e_count	released	https://github.com/NCI-GDC/htseq-cwl	HTSeq - Counts	v1	Primary solid Tumor	1a860864-2ba1-46ad-ad36-018a7b0ec08e	TCGA-02-2485	TCGA-02-2485-No	TCGA-02-2485-01	TCGA-02-2485	No	53.4	MALE	GBM	UNMETHYLATED	CL_4	non-G-CIMP	WT	Classical	TMZ Chemoradiation, TMZ Chemo	LIVING	469	PROGRESSION	185	TCGA-02-2485-01	WT	0
12.0 - 19.0	Gene Expression Quantification	2019-09-11T19:27:29.880681+00:00	6dfd7934-3161-4384-be4d-93b14080ece8.htseq.counts.gz	6dfd7934-3161-4384-be4d-93b14080ece8_count	e12bbe1f-7c60-4785-a96e-ce2197579531	249453	TCGA-14-0736-02A-01R-2005-01	e12bbe1f-7c60-4785-a96e-ce2197579531	2016-05-30T18:49:54.531587-05:00	4202844eca4821b7726f970b89780b29	TXT	open	released	1	Transcriptome Profiling	gene_expression	RNA-Seq	TCGA-GBM	f7725224-e996-4fcb-8770-127e130fe3ce	2018-09-06T13:49:07.196637-05:00	2016-05-30T18:49:54.531587-05:00	6dfd7934-3161-4384-be4d-93b14080ece8_count	released	https://github.com/NCI-GDC/htseq-cwl	HTSeq - Counts	v1	Recurrent Solid Tumor	6dfd7934-3161-4384-be4d-93b14080ece8	TCGA-14-0736	TCGA-14-0736-Rec	TCGA-14-0736-02	NA	NA	NA	NA	NA	NA	NA	NA	NA	NA	NA	NA	NA	NA	NA	NA	NA	NA
12.0 - 19.0	Gene Expression Quantification	2019-09-11T19:27:29.880681+00:00	29f824b7-d899-40c1-b53b-edcb3f8e3d2e.htseq.counts.gz	29f824b7-d899-40c1-b53b-edcb3f8e3d2e_count	2d854ee3-76dc-4ef6-8cfd-d1a5c1ac0886	257349	TCGA-06-0141-01A-01R-1849-01	2d854ee3-76dc-4ef6-8cfd-d1a5c1ac0886	2016-05-29T10:24:41.703808-05:00	f636c511195564566df2b208d7f04717	TXT	open	released	1	Transcriptome Profiling	gene_expression	RNA-Seq	TCGA-GBM	beb64474-0d5e-42de-b71f-2d834fd8de0e	2018-09-06T13:49:07.196637-05:00	2016-05-29T10:24:41.703808-05:00	29f824b7-d899-40c1-b53b-edcb3f8e3d2e_count	released	https://github.com/NCI-GDC/htseq-cwl	HTSeq - Counts	v1	Primary solid Tumor	29f824b7-d899-40c1-b53b-edcb3f8e3d2e	TCGA-06-0141	TCGA-06-0141-No	TCGA-06-0141-01	TCGA-06-0141	No	62.8	MALE	GBM	UNMETHYLATED	CL_1	non-G-CIMP	WT	Mesenchymal	TMZ Chemoradiation, TMZ Chemo	DECEASED	313	PROGRESSION	145	TCGA-06-0141-01	WT	1
12.0 - 19.0	Gene Expression Quantification	2019-09-11T19:27:29.880681+00:00	e2a01ce0-a2fb-435a-9b05-7758e14d4157.htseq.counts.gz	e2a01ce0-a2fb-435a-9b05-7758e14d4157_count	31552511-e265-4dfd-bb83-eddba83b9a21	250931	TCGA-27-1831-01A-01R-1850-01	31552511-e265-4dfd-bb83-eddba83b9a21	2016-05-30T19:02:09.624429-05:00	845c898f754072bc94a72315e4107f4a	TXT	open	released	1	Transcriptome Profiling	gene_expression	RNA-Seq	TCGA-GBM	a3a7765a-f1aa-4c34-ba63-6416c5d900df	2018-09-06T13:49:07.196637-05:00	2016-05-30T19:02:09.624429-05:00	e2a01ce0-a2fb-435a-9b05-7758e14d4157_count	released	https://github.com/NCI-GDC/htseq-cwl	HTSeq - Counts	v1	Primary solid Tumor	e2a01ce0-a2fb-435a-9b05-7758e14d4157	TCGA-27-1831	TCGA-27-1831-No	TCGA-27-1831-01	TCGA-27-1831	No	66.9	MALE	GBM	UNMETHYLATED	CL_2	non-G-CIMP	WT	Neural	TMZ Chemoradiation, TMZ Chemo	DECEASED	504	PROGRESSION	143	TCGA-27-1831-01	WT	1
12.0 - 19.0	Gene Expression Quantification	2019-09-11T19:27:29.880681+00:00	e87cfbaa-791e-4a6b-8ec8-28df636e7cdc.htseq.counts.gz	e87cfbaa-791e-4a6b-8ec8-28df636e7cdc_count	dcef5416-8458-40ee-b919-358e2774eb2f	253190	TCGA-16-1045-01B-01R-1850-01	dcef5416-8458-40ee-b919-358e2774eb2f	2016-05-30T18:49:42.947684-05:00	5e37cf1321d7afbef67249310ab5ac59	TXT	open	released	1	Transcriptome Profiling	gene_expression	RNA-Seq	TCGA-GBM	5bfc0240-8fe6-4bbb-a8fc-03027895c555	2018-09-06T13:49:07.196637-05:00	2016-05-30T18:49:42.947684-05:00	e87cfbaa-791e-4a6b-8ec8-28df636e7cdc_count	released	https://github.com/NCI-GDC/htseq-cwl	HTSeq - Counts	v1	Primary solid Tumor	e87cfbaa-791e-4a6b-8ec8-28df636e7cdc	TCGA-16-1045	TCGA-16-1045-No	TCGA-16-1045-01	TCGA-16-1045	No	49.8	FEMALE	GBM	METHYLATED	CL_1	non-G-CIMP	WT	Mesenchymal	Standard Radiation	DECEASED	882	PROGRESSION	654	TCGA-16-1045-01	WT	1
12.0 - 19.0	Gene Expression Quantification	2019-09-11T19:27:29.880681+00:00	cbdf8c09-e3f4-4b3e-bdaa-f4a3a4e40068.htseq.counts.gz	cbdf8c09-e3f4-4b3e-bdaa-f4a3a4e40068_count	2a912951-aeb2-4695-96ee-9ea067ff4ccb	258770	TCGA-19-1390-01A-01R-1850-01	2a912951-aeb2-4695-96ee-9ea067ff4ccb	2016-05-29T10:28:32.282502-05:00	c640df10d2d1af9a04705821b33c7957	TXT	open	released	1	Transcriptome Profiling	gene_expression	RNA-Seq	TCGA-GBM	d0976744-70a3-4236-9e25-ecb9a6d055b9	2018-09-06T13:49:07.196637-05:00	2016-05-29T10:28:32.282502-05:00	cbdf8c09-e3f4-4b3e-bdaa-f4a3a4e40068_count	released	https://github.com/NCI-GDC/htseq-cwl	HTSeq - Counts	v1	Primary solid Tumor	cbdf8c09-e3f4-4b3e-bdaa-f4a3a4e40068	TCGA-19-1390	TCGA-19-1390-No	TCGA-19-1390-01	TCGA-19-1390	No	63.1	FEMALE	GBM	METHYLATED	CL_4	non-G-CIMP	WT	Proneural	Unspecified Radiation	DECEASED	772		772	TCGA-19-1390-01	WT	1
12.0 - 19.0	Gene Expression Quantification	2019-09-11T19:27:29.880681+00:00	2c15cc20-2347-4bfc-826d-a062f6d74b46.htseq.counts.gz	2c15cc20-2347-4bfc-826d-a062f6d74b46_count	f081118f-f68e-475e-8978-42b8ac5d397f	256266	TCGA-06-0157-01A-01R-1849-01	f081118f-f68e-475e-8978-42b8ac5d397f	2016-05-30T18:56:03.027252-05:00	2272cdd4dba89d3ddbfb8085d9788b9e	TXT	open	released	1	Transcriptome Profiling	gene_expression	RNA-Seq	TCGA-GBM	49e2828e-3694-481b-abfa-7aefa7faa4cd	2018-09-06T13:49:07.196637-05:00	2016-05-30T18:56:03.027252-05:00	2c15cc20-2347-4bfc-826d-a062f6d74b46_count	released	https://github.com/NCI-GDC/htseq-cwl	HTSeq - Counts	v1	Primary solid Tumor	2c15cc20-2347-4bfc-826d-a062f6d74b46	TCGA-06-0157	TCGA-06-0157-No	TCGA-06-0157-01	TCGA-06-0157	No	63.3	FEMALE	GBM		NA	non-G-CIMP	WT	Classical	Standard Radiation	DECEASED	97		97	TCGA-06-0157-01	WT	1
12.0 - 19.0	Gene Expression Quantification	2019-09-11T19:27:29.880681+00:00	ddd4c4a7-6057-4244-aa4d-ccffe6e1c95a.htseq.counts.gz	ddd4c4a7-6057-4244-aa4d-ccffe6e1c95a_count	a9bcbe57-2fa2-4a7d-92c0-ee3054cc4e5e	253004	TCGA-06-0190-02A-01R-2005-01	a9bcbe57-2fa2-4a7d-92c0-ee3054cc4e5e	2016-05-30T18:20:31.345718-05:00	c61e0e1224b98b5dcc8a30866d826f94	TXT	open	released	1	Transcriptome Profiling	gene_expression	RNA-Seq	TCGA-GBM	7a51e888-e7af-460c-a726-4562430c3bbc	2018-09-06T13:49:07.196637-05:00	2016-05-30T18:20:31.345718-05:00	ddd4c4a7-6057-4244-aa4d-ccffe6e1c95a_count	released	https://github.com/NCI-GDC/htseq-cwl	HTSeq - Counts	v1	Recurrent Solid Tumor	ddd4c4a7-6057-4244-aa4d-ccffe6e1c95a	TCGA-06-0190	TCGA-06-0190-Rec	TCGA-06-0190-02	NA	NA	NA	NA	NA	NA	NA	NA	NA	NA	NA	NA	NA	NA	NA	NA	NA	NA
12.0 - 19.0	Gene Expression Quantification	2019-09-11T19:27:29.880681+00:00	bd4b6975-90d9-43f8-aadc-344d04644822.htseq.counts.gz	bd4b6975-90d9-43f8-aadc-344d04644822_count	7a9b8e79-54a4-4015-8372-4332f1cafdee	260800	TCGA-32-2634-01A-01R-1850-01	7a9b8e79-54a4-4015-8372-4332f1cafdee	2016-05-26T21:13:08.967182-05:00	3f1dd9ff117f82f429dedf352a0a2f73	TXT	open	released	1	Transcriptome Profiling	gene_expression	RNA-Seq	TCGA-GBM	77ed12fb-d8ee-4e93-a1c1-265b5a0a4ace	2018-09-06T13:49:07.196637-05:00	2016-05-26T21:13:08.967182-05:00	bd4b6975-90d9-43f8-aadc-344d04644822_count	released	https://github.com/NCI-GDC/htseq-cwl	HTSeq - Counts	v1	Primary solid Tumor	bd4b6975-90d9-43f8-aadc-344d04644822	TCGA-32-2634	TCGA-32-2634-No	TCGA-32-2634-01	TCGA-32-2634	No	82	MALE	GBM	METHYLATED	CL_4	non-G-CIMP	WT	Proneural	TMZ Chemoradiation, TMZ Chemo	LIVING	270		270	TCGA-32-2634-01	WT	0
12.0 - 19.0	Gene Expression Quantification	2019-09-11T19:27:29.880681+00:00	21a4485e-a6e0-4129-8148-3d092ebbdd90.htseq.counts.gz	21a4485e-a6e0-4129-8148-3d092ebbdd90_count	13e61ad6-bfea-4bb8-97a1-c3e493aa2104	252888	TCGA-41-2572-01A-01R-1850-01	13e61ad6-bfea-4bb8-97a1-c3e493aa2104	2016-05-26T21:20:09.476151-05:00	d017f22291b68dc5a12800cdcb1021d7	TXT	open	released	1	Transcriptome Profiling	gene_expression	RNA-Seq	TCGA-GBM	09b15f51-3842-4d59-ab2a-f573833dc97c	2018-09-06T13:49:07.196637-05:00	2016-05-26T21:20:09.476151-05:00	21a4485e-a6e0-4129-8148-3d092ebbdd90_count	released	https://github.com/NCI-GDC/htseq-cwl	HTSeq - Counts	v1	Primary solid Tumor	21a4485e-a6e0-4129-8148-3d092ebbdd90	TCGA-41-2572	TCGA-41-2572-No	TCGA-41-2572-01	TCGA-41-2572	No	67.1	MALE	GBM	UNMETHYLATED	CL_3	non-G-CIMP	WT	Classical	TMZ Chemoradiation, TMZ Chemo	DECEASED	406	PROGRESSION	122	TCGA-41-2572-01	WT	1
12.0 - 19.0	Gene Expression Quantification	2019-09-11T19:27:29.880681+00:00	06227615-f651-462b-948f-c305ba369efa.htseq.counts.gz	06227615-f651-462b-948f-c305ba369efa_count	c72fbf77-1dad-4239-80c7-46485578a249	248669	TCGA-12-3650-01A-01R-1849-01	c72fbf77-1dad-4239-80c7-46485578a249	2016-05-29T10:36:00.763594-05:00	a1c2f9f9074b2e8cbd7198877ba77aa8	TXT	open	released	1	Transcriptome Profiling	gene_expression	RNA-Seq	TCGA-GBM	88545dd6-8d55-4a11-aecd-905b0c549506	2018-09-06T13:49:07.196637-05:00	2016-05-29T10:36:00.763594-05:00	06227615-f651-462b-948f-c305ba369efa_count	released	https://github.com/NCI-GDC/htseq-cwl	HTSeq - Counts	v1	Primary solid Tumor	06227615-f651-462b-948f-c305ba369efa	TCGA-12-3650	TCGA-12-3650-No	TCGA-12-3650-01	TCGA-12-3650	No	46.9	MALE	GBM	UNMETHYLATED	CL_3	non-G-CIMP	WT	Proneural	TMZ Chemoradiation, TMZ Chemo	DECEASED	333	PROGRESSION	239	TCGA-12-3650-01	WT	1
12.0 - 19.0	Gene Expression Quantification	2019-09-11T19:27:29.880681+00:00	48a2e1f7-04c0-4013-83b6-fde730168435.htseq.counts.gz	48a2e1f7-04c0-4013-83b6-fde730168435_count	3e32a9d5-c17a-4cdd-b166-2f1d0d6db295	256885	TCGA-06-2564-01A-01R-1849-01	3e32a9d5-c17a-4cdd-b166-2f1d0d6db295	2016-05-29T10:51:37.025969-05:00	a8633bd768f6c2cd5c09f5c21e4c3346	TXT	open	released	1	Transcriptome Profiling	gene_expression	RNA-Seq	TCGA-GBM	0c2fbdac-596e-48b1-8623-da6ba49d7978	2018-09-06T13:49:07.196637-05:00	2016-05-29T10:51:37.025969-05:00	48a2e1f7-04c0-4013-83b6-fde730168435_count	released	https://github.com/NCI-GDC/htseq-cwl	HTSeq - Counts	v1	Primary solid Tumor	48a2e1f7-04c0-4013-83b6-fde730168435	TCGA-06-2564	TCGA-06-2564-No	TCGA-06-2564-01	TCGA-06-2564	No	50.5	MALE	GBM	UNMETHYLATED	CL_2	non-G-CIMP	WT	Classical	Nonstandard Radiation, TMZ Chemo	LIVING	181		181	TCGA-06-2564-01	WT	0
12.0 - 19.0	Gene Expression Quantification	2019-09-11T19:27:29.880681+00:00	2b421eac-4980-4b9c-bddd-ad0818ec15e6.htseq.counts.gz	2b421eac-4980-4b9c-bddd-ad0818ec15e6_count	3c916c94-a5c6-4070-834e-a75d351c6f8f	253230	TCGA-06-0644-01A-02R-1849-01	3c916c94-a5c6-4070-834e-a75d351c6f8f	2016-05-29T10:39:45.667571-05:00	4992b27be4dcffa13acc6330e9916a6a	TXT	open	released	1	Transcriptome Profiling	gene_expression	RNA-Seq	TCGA-GBM	11a33aa5-55e8-43c4-b327-41473006e355	2018-09-06T13:49:07.196637-05:00	2016-05-29T10:39:45.667571-05:00	2b421eac-4980-4b9c-bddd-ad0818ec15e6_count	released	https://github.com/NCI-GDC/htseq-cwl	HTSeq - Counts	v1	Primary solid Tumor	2b421eac-4980-4b9c-bddd-ad0818ec15e6	TCGA-06-0644	TCGA-06-0644-No	TCGA-06-0644-01	TCGA-06-0644	No	71.9	MALE	GBM		NA	non-G-CIMP	WT	Mesenchymal	Standard Radiation, TMZ Chemo	LIVING	375	PROGRESSION	85	TCGA-06-0644-01	WT	0
12.0 - 19.0	Gene Expression Quantification	2019-09-11T19:27:29.880681+00:00	4ea9f653-d97f-4e04-ad32-620017803919.htseq.counts.gz	4ea9f653-d97f-4e04-ad32-620017803919_count	6462e30f-6afe-49fb-aeab-88d3bdfe71b0	254141	TCGA-27-2523-01A-01R-1850-01	6462e30f-6afe-49fb-aeab-88d3bdfe71b0	2016-05-30T18:20:07.998250-05:00	bcda948b4262bf56d6a158092e85d3af	TXT	open	released	1	Transcriptome Profiling	gene_expression	RNA-Seq	TCGA-GBM	4dc006e8-396d-41d9-90b4-4e5512cb7dd3	2018-09-06T13:49:07.196637-05:00	2016-05-30T18:20:07.998250-05:00	4ea9f653-d97f-4e04-ad32-620017803919_count	released	https://github.com/NCI-GDC/htseq-cwl	HTSeq - Counts	v1	Primary solid Tumor	4ea9f653-d97f-4e04-ad32-620017803919	TCGA-27-2523	TCGA-27-2523-No	TCGA-27-2523-01	TCGA-27-2523	No	63.1	MALE	GBM	METHYLATED	CL_4	non-G-CIMP	WT	Classical	Standard Radiation, TMZ Chemo	DECEASED	489	PROGRESSION	402	TCGA-27-2523-01	WT	1
12.0 - 19.0	Gene Expression Quantification	2019-09-11T19:27:29.880681+00:00	2f7160fe-5f34-49bc-95fd-029ce83d8c42.htseq.counts.gz	2f7160fe-5f34-49bc-95fd-029ce83d8c42_count	5106edc8-0497-4c14-af8b-e888484c6bd9	254652	TCGA-14-0817-01A-01R-1849-01	5106edc8-0497-4c14-af8b-e888484c6bd9	2016-05-29T10:33:36.927283-05:00	f3b4703fd9d79b27a17e4fc4527ba3c1	TXT	open	released	1	Transcriptome Profiling	gene_expression	RNA-Seq	TCGA-GBM	8c98d920-c041-40e0-9bb3-c239aecf4b14	2018-09-06T13:49:07.196637-05:00	2016-05-29T10:33:36.927283-05:00	2f7160fe-5f34-49bc-95fd-029ce83d8c42_count	released	https://github.com/NCI-GDC/htseq-cwl	HTSeq - Counts	v1	Primary solid Tumor	2f7160fe-5f34-49bc-95fd-029ce83d8c42	TCGA-14-0817	TCGA-14-0817-No	TCGA-14-0817-01	TCGA-14-0817	No	69.6	FEMALE	GBM	UNMETHYLATED	CL_4	non-G-CIMP	WT	Neural	Unspecified Radiation	DECEASED	164		164	TCGA-14-0817-01	WT	1
12.0 - 19.0	Gene Expression Quantification	2019-09-11T19:27:29.880681+00:00	ceb8fbdf-dd36-4273-b17c-0ee2eca493c5.htseq.counts.gz	ceb8fbdf-dd36-4273-b17c-0ee2eca493c5_count	bb5d18ee-469a-40fd-a905-7c488067d0fb	241865	TCGA-06-0168-01A-01R-1849-01	bb5d18ee-469a-40fd-a905-7c488067d0fb	2016-05-26T21:21:55.201779-05:00	3775284a6acfac09d3675900a1789bcb	TXT	open	released	1	Transcriptome Profiling	gene_expression	RNA-Seq	TCGA-GBM	71b36a16-3b9b-4444-9c0c-5b3b9e785a28	2018-09-06T13:49:07.196637-05:00	2016-05-26T21:21:55.201779-05:00	ceb8fbdf-dd36-4273-b17c-0ee2eca493c5_count	released	https://github.com/NCI-GDC/htseq-cwl	HTSeq - Counts	v1	Primary solid Tumor	ceb8fbdf-dd36-4273-b17c-0ee2eca493c5	TCGA-06-0168	TCGA-06-0168-No	TCGA-06-0168-01	TCGA-06-0168	No	59.6	FEMALE	GBM		NA	non-G-CIMP	WT	Mesenchymal	TMZ Chemoradiation, TMZ Chemo	DECEASED	598	PROGRESSION	461	TCGA-06-0168-01	WT	1
12.0 - 19.0	Gene Expression Quantification	2019-09-11T19:27:29.880681+00:00	9c10ea63-f990-4c9b-9149-df9583e59610.htseq.counts.gz	9c10ea63-f990-4c9b-9149-df9583e59610_count	0caf4196-8f2a-4812-b485-b7651bc1cbf7	254752	TCGA-02-0047-01A-01R-1849-01	0caf4196-8f2a-4812-b485-b7651bc1cbf7	2016-05-29T10:15:43.635344-05:00	e985ef5b39467e59457a7aab9672a585	TXT	open	released	1	Transcriptome Profiling	gene_expression	RNA-Seq	TCGA-GBM	16e129c8-4010-4654-b056-6e176d9da185	2018-09-06T13:49:07.196637-05:00	2016-05-29T10:15:43.635344-05:00	9c10ea63-f990-4c9b-9149-df9583e59610_count	released	https://github.com/NCI-GDC/htseq-cwl	HTSeq - Counts	v1	Primary solid Tumor	9c10ea63-f990-4c9b-9149-df9583e59610	TCGA-02-0047	TCGA-02-0047-No	TCGA-02-0047-01	TCGA-02-0047	No	78.7	MALE	GBM	UNMETHYLATED	CL_6	non-G-CIMP	WT	Proneural	Standard Radiation	DECEASED	447	PROGRESSION	57	TCGA-02-0047-01	WT	1
12.0 - 19.0	Gene Expression Quantification	2019-09-11T19:27:29.880681+00:00	0f12d09f-f512-4a6a-95e2-c8942488f2ff.htseq.counts.gz	0f12d09f-f512-4a6a-95e2-c8942488f2ff_count	a259db5b-9e83-4efa-bd48-dae97bfe9d84	257195	TCGA-32-2638-01A-01R-1850-01	a259db5b-9e83-4efa-bd48-dae97bfe9d84	2016-05-26T21:18:27.579561-05:00	5547b8b35af577360b6ea909cd5da951	TXT	open	released	1	Transcriptome Profiling	gene_expression	RNA-Seq	TCGA-GBM	61fd06e4-73e6-4f67-afb9-ab65ea9a2450	2018-09-06T13:49:07.196637-05:00	2016-05-26T21:18:27.579561-05:00	0f12d09f-f512-4a6a-95e2-c8942488f2ff_count	released	https://github.com/NCI-GDC/htseq-cwl	HTSeq - Counts	v1	Primary solid Tumor	0f12d09f-f512-4a6a-95e2-c8942488f2ff	TCGA-32-2638	TCGA-32-2638-No	TCGA-32-2638-01	TCGA-32-2638	No	67.5	MALE	GBM	METHYLATED	CL_3	non-G-CIMP	WT	Classical	TMZ Chemoradiation, TMZ Chemo	LIVING	224		224	TCGA-32-2638-01	WT	0
12.0 - 19.0	Gene Expression Quantification	2019-09-11T19:27:29.880681+00:00	bc8b9c8b-d288-436e-9e33-8c31a9575ce7.htseq.counts.gz	bc8b9c8b-d288-436e-9e33-8c31a9575ce7_count	86caadb5-6b0d-4c6f-b9b1-579906dc5558	259123	TCGA-19-4065-01A-01R-2005-01	86caadb5-6b0d-4c6f-b9b1-579906dc5558	2016-05-30T18:35:36.732632-05:00	e93698d0fb07e10341b43b9407d6806f	TXT	open	released	1	Transcriptome Profiling	gene_expression	RNA-Seq	TCGA-GBM	1969a071-8bfa-4b08-af12-41223b0d30e1	2018-09-06T13:49:07.196637-05:00	2016-05-30T18:35:36.732632-05:00	bc8b9c8b-d288-436e-9e33-8c31a9575ce7_count	released	https://github.com/NCI-GDC/htseq-cwl	HTSeq - Counts	v1	Primary solid Tumor	bc8b9c8b-d288-436e-9e33-8c31a9575ce7	TCGA-19-4065	TCGA-19-4065-No	TCGA-19-4065-01	NA	NA	NA	NA	NA	NA	NA	NA	NA	NA	NA	NA	NA	NA	NA	NA	NA	NA
12.0 - 19.0	Gene Expression Quantification	2019-09-11T19:27:29.880681+00:00	760c3a6c-809b-4d7e-9ec6-f5b713e8057d.htseq.counts.gz	760c3a6c-809b-4d7e-9ec6-f5b713e8057d_count	4a8eb7e4-9cfa-42be-91de-81daa9990431	257903	TCGA-76-4926-01B-01R-1850-01	4a8eb7e4-9cfa-42be-91de-81daa9990431	2016-05-29T10:50:28.313757-05:00	b9644237f3b00f06864ee33664b16507	TXT	open	released	1	Transcriptome Profiling	gene_expression	RNA-Seq	TCGA-GBM	c9b30cf2-3405-4c2c-91ed-1da70c03fa72	2018-09-06T13:49:07.196637-05:00	2016-05-29T10:50:28.313757-05:00	760c3a6c-809b-4d7e-9ec6-f5b713e8057d_count	released	https://github.com/NCI-GDC/htseq-cwl	HTSeq - Counts	v1	Primary solid Tumor	760c3a6c-809b-4d7e-9ec6-f5b713e8057d	TCGA-76-4926	TCGA-76-4926-No	TCGA-76-4926-01	TCGA-76-4926	No	68.7	MALE	GBM	UNMETHYLATED	CL_2	non-G-CIMP	WT	Classical	Nonstandard Radiation, TMZ Chemo	DECEASED	138	PROGRESSION	34	TCGA-76-4926-01	WT	1
[truncated: 9 more columns]

## Sheet: S2b
Table S2b. Clincal features of TCGA-HNSC
data_release	data_type	updated_datetime	file_name	submitter_id	file_id	file_size	cases	id	created_datetime	md5sum	data_format	access	state	version	data_category	type	experimental_strategy	project	analysis_id	analysis_updated_datetime	analysis_created_datetime	analysis_submitter_id	analysis_state	analysis_workflow_link	analysis_workflow_type	analysis_workflow_version	tissue.definition	patient.id	bcr_patient_barcode	additional_studies	tumor_tissue_site	histological_type	tissue_prospective_collection_indicator	tissue_retrospective_collection_indicator	gender	vital_status	days_to_birth	days_to_last_known_alive	days_to_death	days_to_last_followup	race_list	tissue_source_site	patient_id	bcr_patient_uuid	history_of_neoadjuvant_treatment	informed_consent_verified	icd_o_3_site	icd_o_3_histology	icd_10
12.0 - 20.0	Gene Expression Quantification	2019-09-18T05:09:30.140827+00:00	f930b9f5-adfb-4089-b643-6ab7b60412df.htseq.counts.gz	f930b9f5-adfb-4089-b643-6ab7b60412df_count	cb977e8e-cd86-4caa-9f70-486f1c15cefe	238532	TCGA-CV-A45Q-01A-11R-A24H-07	cb977e8e-cd86-4caa-9f70-486f1c15cefe	2016-05-29T10:39:36.395115-05:00	1aaebb66950f785e143591463f23f5e6	TXT	open	released	1	Transcriptome Profiling	gene_expression	RNA-Seq	TCGA-HNSC	0da69015-e47c-4e6a-be97-832fd4a1efbd	2018-09-06T20:07:42.373854-05:00	2016-05-29T10:39:36.395115-05:00	f930b9f5-adfb-4089-b643-6ab7b60412df_count	released	https://github.com/NCI-GDC/htseq-cwl	HTSeq - Counts	v1	Primary solid Tumor	TCGA-CV-A45Q	TCGA-CV-A45Q	NA	Head and Neck	Head & Neck Squamous Cell Carcinoma	NO	YES	FEMALE	Dead	-25379	NA	5152	NA	WHITE	CV	A45Q	650310FF-B75E-40D2-BB8D-80E4EFA36B2A	No	YES	C06.9	8070/3	C06.9
12.0 - 20.0	Gene Expression Quantification	2019-09-18T05:09:30.140827+00:00	2be3f783-b3cb-4074-b565-d941158f0ff6.htseq.counts.gz	2be3f783-b3cb-4074-b565-d941158f0ff6_count	f751f2ab-b9a1-4370-832a-b9217a747ad5	254048	TCGA-D6-6823-01A-11R-1915-07	f751f2ab-b9a1-4370-832a-b9217a747ad5	2016-05-30T21:08:01.458094-05:00	f32cd80466a7b7f28876e16358bf2008	TXT	open	released	1	Transcriptome Profiling	gene_expression	RNA-Seq	TCGA-HNSC	95dda610-3bbd-4bd1-832c-7ce284e7a477	2018-09-06T20:07:42.373854-05:00	2016-05-30T21:08:01.458094-05:00	2be3f783-b3cb-4074-b565-d941158f0ff6_count	released	https://github.com/NCI-GDC/htseq-cwl	HTSeq - Counts	v1	Primary solid Tumor	TCGA-D6-6823	TCGA-D6-6823	NA	Head and Neck	Head & Neck Squamous Cell Carcinoma	YES	NO	MALE	Alive	-18611	NA	NA	605	WHITE	D6	6823	fbdab01c-191c-4aef-9451-ca3afec55fa1	No	YES	C02.9	8070/3	C02.9
12.0 - 20.0	Gene Expression Quantification	2019-09-18T05:09:30.140827+00:00	34c3a27a-a4bf-4c6c-b34d-67154354933b.htseq.counts.gz	34c3a27a-a4bf-4c6c-b34d-67154354933b_count	6a0f5727-ebc9-4c63-b3c0-0fe54f0f1c15	249501	TCGA-CN-6019-01A-11R-1686-07	6a0f5727-ebc9-4c63-b3c0-0fe54f0f1c15	2016-05-30T18:58:21.509253-05:00	457e82546ffd17ce13cf8d89ed881ded	TXT	open	released	1	Transcriptome Profiling	gene_expression	RNA-Seq	TCGA-HNSC	6d325080-37a1-4ef4-9652-d2c9f8c28ca7	2018-09-06T20:07:42.373854-05:00	2016-05-30T18:58:21.509253-05:00	34c3a27a-a4bf-4c6c-b34d-67154354933b_count	released	https://github.com/NCI-GDC/htseq-cwl	HTSeq - Counts	v1	Primary solid Tumor	TCGA-CN-6019	TCGA-CN-6019	NA	Head and Neck	Head & Neck Squamous Cell Carcinoma	YES	NO	MALE	Alive	-22485	NA	NA	135	WHITE	CN	6019	ee3061ec-273c-4bef-a325-35e9c469bf01	No	YES	C02.9	8070/3	C02.9
12.0 - 20.0	Gene Expression Quantification	2019-09-18T05:09:30.140827+00:00	532c3405-f2f4-4fb7-b1cb-b0bc2d1e31cf.htseq.counts.gz	532c3405-f2f4-4fb7-b1cb-b0bc2d1e31cf_count	8c2bb3c1-582d-44e4-a88d-6fe88e4d2785	251812	TCGA-MT-A67D-01A-31R-A30B-07	8c2bb3c1-582d-44e4-a88d-6fe88e4d2785	2016-05-26T21:13:57.793626-05:00	4ea4491330860cbd7bd9cab0a11c800d	TXT	open	released	1	Transcriptome Profiling	gene_expression	RNA-Seq	TCGA-HNSC	a02a72c0-b0bb-4730-8b14-011d942ae4f3	2018-09-06T20:07:42.373854-05:00	2016-05-26T21:13:57.793626-05:00	532c3405-f2f4-4fb7-b1cb-b0bc2d1e31cf_count	released	https://github.com/NCI-GDC/htseq-cwl	HTSeq - Counts	v1	Primary solid Tumor	TCGA-MT-A67D	TCGA-MT-A67D	NA	Head and Neck	Head & Neck Squamous Cell Carcinoma	YES	NO	MALE	Alive	-20386	NA	NA	56	WHITE	MT	A67D	11C944FC-9A49-4C00-AB8C-DA5DFD595244	No	YES	C04.0	8071/3	C04.0
12.0 - 20.0	Gene Expression Quantification	2019-09-18T05:09:30.140827+00:00	f71decd2-6098-4f18-b773-2e689e930444.htseq.counts.gz	f71decd2-6098-4f18-b773-2e689e930444_count	28d2f6bb-c09c-4e4b-9c20-bb7f36dfb430	251432	TCGA-CR-7377-01A-11R-2016-07	28d2f6bb-c09c-4e4b-9c20-bb7f36dfb430	2016-05-30T19:03:51.588434-05:00	cc19ba5acc456915a9b5cff740bee6fe	TXT	open	released	1	Transcriptome Profiling	gene_expression	RNA-Seq	TCGA-HNSC	c8f6bcb9-0198-433b-8ad9-1b13b465fc98	2018-09-06T20:07:42.373854-05:00	2016-05-30T19:03:51.588434-05:00	f71decd2-6098-4f18-b773-2e689e930444_count	released	https://github.com/NCI-GDC/htseq-cwl	HTSeq - Counts	v1	Primary solid Tumor	TCGA-CR-7377	TCGA-CR-7377	NA	Head and Neck	Head & Neck Squamous Cell Carcinoma	NO	YES	MALE	Dead	-21371	NA	279	NA	WHITE	CR	7377	f76ab158-2cf9-4df7-b6fe-727dd69a369f	No	YES	C14.8	8070/3	C14.8
12.0 - 20.0	Gene Expression Quantification	2019-09-18T05:09:30.140827+00:00	df4c0fd3-2ca8-43c0-94e3-a7c972fa01bb.htseq.counts.gz	df4c0fd3-2ca8-43c0-94e3-a7c972fa01bb_count	d3c2a302-6b87-48bf-aad1-3dcb0c352828	254405	TCGA-F7-7848-01A-11R-2132-07	d3c2a302-6b87-48bf-aad1-3dcb0c352828	2016-05-30T18:27:47.412750-05:00	49ca64406e0ccbc047770c3d9886279d	TXT	open	released	1	Transcriptome Profiling	gene_expression	RNA-Seq	TCGA-HNSC	0e179344-8239-4736-80a5-45378584a6a9	2018-09-06T20:07:42.373854-05:00	2016-05-30T18:27:47.412750-05:00	df4c0fd3-2ca8-43c0-94e3-a7c972fa01bb_count	released	https://github.com/NCI-GDC/htseq-cwl	HTSeq - Counts	v1	Primary solid Tumor	TCGA-F7-7848	TCGA-F7-7848	NA	Head and Neck	Head & Neck Squamous Cell Carcinoma	YES	NO	MALE	Alive	-17251	NA	NA	35	WHITE	F7	7848	829b41b1-693b-4f7f-a5c2-68c14b079aae	No	YES	C32.9	8070/3	C32.9
12.0 - 20.0	Gene Expression Quantification	2019-09-18T05:09:30.140827+00:00	49893832-1a4f-477c-bcdd-f904d8399b4b.htseq.counts.gz	49893832-1a4f-477c-bcdd-f904d8399b4b_count	af01c84f-dace-4c11-997a-37bde4cedd94	253154	TCGA-CN-A63W-01A-11R-A30B-07	af01c84f-dace-4c11-997a-37bde4cedd94	2016-05-29T10:35:00.767158-05:00	f073bcd3f5597bb52e85245cb03c262a	TXT	open	released	1	Transcriptome Profiling	gene_expression	RNA-Seq	TCGA-HNSC	f027ea96-21da-48c1-87d8-b730b5b603a5	2018-09-06T20:07:42.373854-05:00	2016-05-29T10:35:00.767158-05:00	49893832-1a4f-477c-bcdd-f904d8399b4b_count	released	https://github.com/NCI-GDC/htseq-cwl	HTSeq - Counts	v1	Primary solid Tumor	TCGA-CN-A63W	TCGA-CN-A63W	NA	Head and Neck	Head & Neck Squamous Cell Carcinoma	NO	YES	FEMALE	Alive	-17693	NA	NA	348	WHITE	CN	A63W	5D5DEFB3-8572-467D-B383-7358F802B398	No	YES	C32.9	8070/3	C32.9
12.0 - 20.0	Gene Expression Quantification	2019-09-18T05:09:30.140827+00:00	9901dccf-afd1-4ebf-9efd-5aed4de03636.htseq.counts.gz	9901dccf-afd1-4ebf-9efd-5aed4de03636_count	06f89bc6-2e97-4bfa-989c-4934e7f28f05	250647	TCGA-CV-5440-01A-01R-1514-07	06f89bc6-2e97-4bfa-989c-4934e7f28f05	2016-05-26T21:13:31.458133-05:00	691d9de529859776478a3e90b9bf02a2	TXT	open	released	1	Transcriptome Profiling	gene_expression	RNA-Seq	TCGA-HNSC	d762a178-d1c6-49d6-a821-4c6ceb20d33e	2018-09-06T20:07:42.373854-05:00	2016-05-26T21:13:31.458133-05:00	9901dccf-afd1-4ebf-9efd-5aed4de03636_count	released	https://github.com/NCI-GDC/htseq-cwl	HTSeq - Counts	v1	Primary solid Tumor	TCGA-CV-5440	TCGA-CV-5440	NA	Head and Neck	Head & Neck Squamous Cell Carcinoma	NO	YES	MALE	Alive	-19197	2732	NA	2732	WHITE	CV	5440	10d0a058-3e5e-4916-84c4-25f934b96f86	No	YES	C32.9	8070/3	C32.9
12.0 - 20.0	Gene Expression Quantification	2019-09-18T05:09:30.140827+00:00	19e1f123-a36f-4580-a255-35b95ac0a7df.htseq.counts.gz	19e1f123-a36f-4580-a255-35b95ac0a7df_count	5d4d1a39-7d11-4a59-b320-6d66f37ff22d	251416	TCGA-KU-A6H7-01A-11R-A31N-07	5d4d1a39-7d11-4a59-b320-6d66f37ff22d	2016-05-30T18:40:33.298999-05:00	59d989747b291d23268d1a473a596a4f	TXT	open	released	1	Transcriptome Profiling	gene_expression	RNA-Seq	TCGA-HNSC	c1cd0f06-fc91-4618-9a50-10daffc76d21	2018-09-06T20:07:42.373854-05:00	2016-05-30T18:40:33.298999-05:00	19e1f123-a36f-4580-a255-35b95ac0a7df_count	released	https://github.com/NCI-GDC/htseq-cwl	HTSeq - Counts	v1	Primary solid Tumor	TCGA-KU-A6H7	TCGA-KU-A6H7	NA	Head and Neck	Head & Neck Squamous Cell Carcinoma	YES	NO	FEMALE	Alive	-20314	NA	NA	146	WHITE	KU	A6H7	ABBCC1D8-AB74-4459-BF28-CC627BEF440E	No	YES	C09.9	8070/3	C09.9
12.0 - 20.0	Gene Expression Quantification	2019-09-18T05:09:30.140827+00:00	5c16e17f-80ea-4a1e-828f-7863f0a765e7.htseq.counts.gz	5c16e17f-80ea-4a1e-828f-7863f0a765e7_count	4076a326-58ed-474a-96de-6dc21f061352	250078	TCGA-CV-5439-01A-01R-1686-07	4076a326-58ed-474a-96de-6dc21f061352	2016-05-29T10:17:06.690764-05:00	734997da7391e1a62a26b9aaf27d8dcb	TXT	open	released	1	Transcriptome Profiling	gene_expression	RNA-Seq	TCGA-HNSC	822fed59-7ff2-4118-bd7b-4c3c47ea1743	2018-09-06T20:07:42.373854-05:00	2016-05-29T10:17:06.690764-05:00	5c16e17f-80ea-4a1e-828f-7863f0a765e7_count	released	https://github.com/NCI-GDC/htseq-cwl	HTSeq - Counts	v1	Primary solid Tumor	TCGA-CV-5439	TCGA-CV-5439	NA	Head and Neck	Head & Neck Squamous Cell Carcinoma	NO	YES	MALE	Dead	-22686	501	546	546	WHITE	CV	5439	3ee863da-7991-414f-82d8-2b6502d4c061	No	YES	C01.9	8070/3	C01
12.0 - 20.0	Gene Expression Quantification	2019-09-18T05:09:30.140827+00:00	998f7dc2-83a0-4fe4-9662-c2a33ba5f152.htseq.counts.gz	998f7dc2-83a0-4fe4-9662-c2a33ba5f152_count	bb0e445b-2f54-412c-aaa3-34d49f66a73b	255181	TCGA-QK-A8Z7-01A-11R-A39I-07	bb0e445b-2f54-412c-aaa3-34d49f66a73b	2016-05-26T21:26:58.742544-05:00	d2c6703a3bef51edae55e8f336e79246	TXT	open	released	1	Transcriptome Profiling	gene_expression	RNA-Seq	TCGA-HNSC	86abccac-33ce-42c5-a0a2-19fa6665bb32	2018-09-06T20:07:42.373854-05:00	2016-05-26T21:26:58.742544-05:00	998f7dc2-83a0-4fe4-9662-c2a33ba5f152_count	released	https://github.com/NCI-GDC/htseq-cwl	HTSeq - Counts	v1	Primary solid Tumor	TCGA-QK-A8Z7	TCGA-QK-A8Z7	NA	Head and Neck	Head & Neck Squamous Cell Carcinoma Basaloid Type	YES	NO	MALE	Alive	-21711	NA	NA	23	BLACK OR AFRICAN AMERICAN	QK	A8Z7	2C878227-77A1-4988-A46C-885DB9E400F7	No	YES	C04.9	8083/3	C04.9
12.0 - 20.0	Gene Expression Quantification	2019-09-18T05:09:30.140827+00:00	cf3dbfa8-f751-43bd-8df2-229bd34978eb.htseq.counts.gz	cf3dbfa8-f751-43bd-8df2-229bd34978eb_count	8c326fb7-18f4-44ec-a2c8-479ce33fda20	253026	TCGA-UF-A718-01A-22R-A34R-07	8c326fb7-18f4-44ec-a2c8-479ce33fda20	2016-05-26T21:21:22.190172-05:00	8efa8799fc8c44200d8c468ce4403df6	TXT	open	released	1	Transcriptome Profiling	gene_expression	RNA-Seq	TCGA-HNSC	22f67d76-81a6-4cdd-924d-e3cd0ca59e98	2018-09-06T20:07:42.373854-05:00	2016-05-26T21:21:22.190172-05:00	cf3dbfa8-f751-43bd-8df2-229bd34978eb_count	released	https://github.com/NCI-GDC/htseq-cwl	HTSeq - Counts	v1	Primary solid Tumor	TCGA-UF-A718	TCGA-UF-A718	NA	Head and Neck	Head & Neck Squamous Cell Carcinoma	NO	YES	MALE	Alive	-22836	NA	NA	1326	WHITE	UF	A718	2135B007-B714-495B-9B30-92010179EC33	No	YES	C32.9	8070/3	C32.9
12.0 - 20.0	Gene Expression Quantification	2019-09-18T05:09:30.140827+00:00	60eeee3f-55f1-468c-b6eb-bd4d8cddc6d1.htseq.counts.gz	60eeee3f-55f1-468c-b6eb-bd4d8cddc6d1_count	50c36bfb-4ce2-4cc0-916a-92b857593d83	247025	TCGA-CV-6436-01A-11R-1686-07	50c36bfb-4ce2-4cc0-916a-92b857593d83	2016-05-29T10:44:56.185616-05:00	c88ed6ee4b7526461130451bf8d482bf	TXT	open	released	1	Transcriptome Profiling	gene_expression	RNA-Seq	TCGA-HNSC	df47a7a9-9dcf-4dcf-9027-076702e3aea3	2018-09-06T20:07:42.373854-05:00	2016-05-29T10:44:56.185616-05:00	60eeee3f-55f1-468c-b6eb-bd4d8cddc6d1_count	released	https://github.com/NCI-GDC/htseq-cwl	HTSeq - Counts	v1	Primary solid Tumor	TCGA-CV-6436	TCGA-CV-6436	NA	Head and Neck	Head & Neck Squamous Cell Carcinoma	NO	YES	MALE	Alive	-22885	NA	NA	743	WHITE	CV	6436	84fd72d1-f79d-493b-a341-826acd4aa942	No	YES	C02.9	8070/3	C02.9
12.0 - 20.0	Gene Expression Quantification	2019-09-18T05:09:30.140827+00:00	b6479904-c5ce-439c-9d56-990b921bac30.htseq.counts.gz	b6479904-c5ce-439c-9d56-990b921bac30_count	a63fbf1b-747e-45ff-8a3e-ec2ffd9828f4	248757	TCGA-CV-5979-01A-11R-1686-07	a63fbf1b-747e-45ff-8a3e-ec2ffd9828f4	2016-05-26T21:19:55.206007-05:00	f2078146fd52f2031052a93cd2b88717	TXT	open	released	1	Transcriptome Profiling	gene_expression	RNA-Seq	TCGA-HNSC	60fc918e-2b67-497a-b4fd-73ecc8683012	2018-09-06T20:07:42.373854-05:00	2016-05-26T21:19:55.206007-05:00	b6479904-c5ce-439c-9d56-990b921bac30_count	released	https://github.com/NCI-GDC/htseq-cwl	HTSeq - Counts	v1	Primary solid Tumor	TCGA-CV-5979	TCGA-CV-5979	NA	Head and Neck	Head & Neck Squamous Cell Carcinoma	NO	YES	MALE	Alive	-9567	1315	NA	1315	WHITE	CV	5979	1e05fdbd-c80b-41c6-9b40-8a7200c92e76	No	YES	C02.9	8070/3	C02.9
12.0 - 20.0	Gene Expression Quantification	2019-09-18T05:09:30.140827+00:00	fb3bc987-c15c-4c73-a9cb-5312f548805b.htseq.counts.gz	fb3bc987-c15c-4c73-a9cb-5312f548805b_count	4dcbd438-8c68-4b00-b81b-989577ceda0d	244631	TCGA-UF-A71D-01A-12R-A34R-07	4dcbd438-8c68-4b00-b81b-989577ceda0d	2016-05-29T10:09:50.278314-05:00	4aaa2284427a531815924b6175f0bdbd	TXT	open	released	1	Transcriptome Profiling	gene_expression	RNA-Seq	TCGA-HNSC	dc22389c-b56f-417b-822e-7fd366d4ba40	2018-09-06T20:07:42.373854-05:00	2016-05-29T10:09:50.278314-05:00	fb3bc987-c15c-4c73-a9cb-5312f548805b_count	released	https://github.com/NCI-GDC/htseq-cwl	HTSeq - Counts	v1	Primary solid Tumor	TCGA-UF-A71D	TCGA-UF-A71D	NA	Head and Neck	Head & Neck Squamous Cell Carcinoma	NO	YES	FEMALE	Alive	-19747	NA	NA	986	WHITE	UF	A71D	32AAC152-322B-4D7F-A78B-448FECDF17BF	No	YES	C32.9	8070/3	C32.9
12.0 - 20.0	Gene Expression Quantification	2019-09-18T05:09:30.140827+00:00	f0cea1ff-b9c6-42d3-bd0e-25576ccdb83f.htseq.counts.gz	f0cea1ff-b9c6-42d3-bd0e-25576ccdb83f_count	5f7bc37b-52c0-4ace-a5e5-230361eac4b1	252811	TCGA-CR-5249-01A-01R-1514-07	5f7bc37b-52c0-4ace-a5e5-230361eac4b1	2016-05-30T18:46:43.078437-05:00	fb2d302b4436bb20bc0e5f628c13abf9	TXT	open	released	1	Transcriptome Profiling	gene_expression	RNA-Seq	TCGA-HNSC	daf8a2ac-05a7-4612-9a40-995fd890c334	2018-09-06T20:07:42.373854-05:00	2016-05-30T18:46:43.078437-05:00	f0cea1ff-b9c6-42d3-bd0e-25576ccdb83f_count	released	https://github.com/NCI-GDC/htseq-cwl	HTSeq - Counts	v1	Primary solid Tumor	TCGA-CR-5249	TCGA-CR-5249	NA	Head and Neck	Head & Neck Squamous Cell Carcinoma	NO	YES	FEMALE	Alive	-13047	NA	NA	1152	WHITE	CR	5249	c7df3466-b9a7-4818-883b-d0cd08483570	No	YES	C09.9	8070/3	C09.9
12.0 - 20.0	Gene Expression Quantification	2019-09-18T05:09:30.140827+00:00	6575cdf0-09dd-4511-a487-d201184ecce0.htseq.counts.gz	6575cdf0-09dd-4511-a487-d201184ecce0_count	f480bebb-6a2c-4c8b-842b-9c3ac7c4ae38	241503	TCGA-BA-A6DA-01A-31R-A31N-07	f480bebb-6a2c-4c8b-842b-9c3ac7c4ae38	2016-05-26T21:16:40.979496-05:00	26c57c6bf9ab730b8fe3d374cb04e50c	TXT	open	released	1	Transcriptome Profiling	gene_expression	RNA-Seq	TCGA-HNSC	05ec06cf-3610-4c87-a9e7-6c1f490a6d89	2018-09-06T20:07:42.373854-05:00	2016-05-26T21:16:40.979496-05:00	6575cdf0-09dd-4511-a487-d201184ecce0_count	released	https://github.com/NCI-GDC/htseq-cwl	HTSeq - Counts	v1	Primary solid Tumor	TCGA-BA-A6DA	TCGA-BA-A6DA	NA	Head and Neck	Head & Neck Squamous Cell Carcinoma	YES	NO	FEMALE	Alive	-15004	NA	NA	351	WHITE	BA	A6DA	17885905-280F-40FA-943E-346ED45403EA	No	YES	C32.1	8070/3	C32.1
12.0 - 20.0	Gene Expression Quantification	2019-09-18T05:09:30.140827+00:00	68056e09-70f8-470e-bb3a-08fe178c705e.htseq.counts.gz	68056e09-70f8-470e-bb3a-08fe178c705e_count	3d4110d3-92fe-403e-94f4-7cbd54931d9e	249862	TCGA-F7-A624-01A-22R-A30B-07	3d4110d3-92fe-403e-94f4-7cbd54931d9e	2016-05-29T10:22:15.645585-05:00	5aa8330dba17c594e1dcf38aa803e951	TXT	open	released	1	Transcriptome Profiling	gene_expression	RNA-Seq	TCGA-HNSC	b82bd161-c7db-4397-812c-6a4ae0d3985e	2018-09-06T20:07:42.373854-05:00	2016-05-29T10:22:15.645585-05:00	68056e09-70f8-470e-bb3a-08fe178c705e_count	released	https://github.com/NCI-GDC/htseq-cwl	HTSeq - Counts	v1	Primary solid Tumor	TCGA-F7-A624	TCGA-F7-A624	NA	Head and Neck	Head & Neck Squamous Cell Carcinoma	YES	NO	MALE	Alive	-26667	NA	NA	0	WHITE	F7	A624	46E51EB2-0C5E-457B-AF1A-8BAC1B8A8BEA	No	YES	C06.0	8070/3	C06.0
12.0 - 20.0	Gene Expression Quantification	2019-09-18T05:09:30.140827+00:00	996d1cd9-fbf6-4b47-ad81-3ebc305a8837.htseq.counts.gz	996d1cd9-fbf6-4b47-ad81-3ebc305a8837_count	564765f8-d7fa-438c-9105-f0b850853c3c	244647	TCGA-D6-A6EQ-01A-11R-A31N-07	564765f8-d7fa-438c-9105-f0b850853c3c	2016-05-26T21:18:14.473952-05:00	8e6b9dfdaf3f237677bac57886a23244	TXT	open	released	1	Transcriptome Profiling	gene_expression	RNA-Seq	TCGA-HNSC	040e60af-6488-4f39-a36c-8e1326a7ccaf	2018-09-06T20:07:42.373854-05:00	2016-05-26T21:18:14.473952-05:00	996d1cd9-fbf6-4b47-ad81-3ebc305a8837_count	released	https://github.com/NCI-GDC/htseq-cwl	HTSeq - Counts	v1	Primary solid Tumor	TCGA-D6-A6EQ	TCGA-D6-A6EQ	NA	Head and Neck	Head & Neck Squamous Cell Carcinoma	YES	NO	MALE	Alive	-20876	NA	NA	368	WHITE	D6	A6EQ	1ACDA00D-04FB-4D71-99A4-996F92601827	No	YES	C32.9	8071/3	C32.9
12.0 - 20.0	Gene Expression Quantification	2019-09-18T05:09:30.140827+00:00	d7e93acc-cec6-4a70-9b90-37bc080ee5c9.htseq.counts.gz	d7e93acc-cec6-4a70-9b90-37bc080ee5c9_count	a5ac43b6-1b92-4c14-bb3f-081e7a70cdcf	250781	TCGA-CV-7236-01A-11R-2016-07	a5ac43b6-1b92-4c14-bb3f-081e7a70cdcf	2016-05-29T10:13:11.425099-05:00	5ebd1dd7a751c85d96b99bba4c39f8cc	TXT	open	released	1	Transcriptome Profiling	gene_expression	RNA-Seq	TCGA-HNSC	17158789-7b96-4b13-b349-dcbcf1d9144d	2018-09-06T20:07:42.373854-05:00	2016-05-29T10:13:11.425099-05:00	d7e93acc-cec6-4a70-9b90-37bc080ee5c9_count	released	https://github.com/NCI-GDC/htseq-cwl	HTSeq - Counts	v1	Primary solid Tumor	TCGA-CV-7236	TCGA-CV-7236	NA	Head and Neck	Head & Neck Squamous Cell Carcinoma	NO	YES	FEMALE	Dead	-28250	NA	144	NA	WHITE	CV	7236	38cfe5af-02e4-4271-8978-8e2566d3dca7	No	YES	C02.9	8070/3	C02.9
12.0 - 20.0	Gene Expression Quantification	2019-09-18T05:09:30.140827+00:00	b4a4cc9a-5053-4968-a54e-be08e53ce2e1.htseq.counts.gz	b4a4cc9a-5053-4968-a54e-be08e53ce2e1_count	ab3c509d-88f7-4e91-80cb-e66519041591	251678	TCGA-D6-A4ZB-01A-11R-A24Z-07	ab3c509d-88f7-4e91-80cb-e66519041591	2016-05-29T11:11:10.102014-05:00	f289ce8841847e278a87ba0160164cf9	TXT	open	released	1	Transcriptome Profiling	gene_expression	RNA-Seq	TCGA-HNSC	4e45aec4-73fc-4e85-a9f7-16fb4a283b51	2018-09-06T20:07:42.373854-05:00	2016-05-29T11:11:10.102014-05:00	b4a4cc9a-5053-4968-a54e-be08e53ce2e1_count	released	https://github.com/NCI-GDC/htseq-cwl	HTSeq - Counts	v1	Primary solid Tumor	TCGA-D6-A4ZB	TCGA-D6-A4ZB	NA	Head and Neck	Head & Neck Squamous Cell Carcinoma	YES	NO	MALE	Alive	-22455	NA	NA	104	WHITE	D6	A4ZB	E08E1D99-81E1-454A-9BDA-CDA92C9E22B4	No	YES	C02.9	8071/3	C02.9
12.0 - 20.0	Gene Expression Quantification	2019-09-18T05:09:30.140827+00:00	31b2148b-9b74-4ec3-af8d-527c2128b226.htseq.counts.gz	31b2148b-9b74-4ec3-af8d-527c2128b226_count	6ceeed42-b10b-4ce4-ae77-d844e81be28b	250584	TCGA-BB-A5HY-01A-11R-A28V-07	6ceeed42-b10b-4ce4-ae77-d844e81be28b	2016-05-26T21:06:44.762736-05:00	b407bb87664dc6e7c98facf38500518f	TXT	open	released	1	Transcriptome Profiling	gene_expression	RNA-Seq	TCGA-HNSC	b71bb7d6-0ea5-41ea-8f90-98d122fedf2f	2018-09-06T20:07:42.373854-05:00	2016-05-26T21:06:44.762736-05:00	31b2148b-9b74-4ec3-af8d-527c2128b226_count	released	https://github.com/NCI-GDC/htseq-cwl	HTSeq - Counts	v1	Primary solid Tumor	TCGA-BB-A5HY	TCGA-BB-A5HY	NA	Head and Neck	Head & Neck Squamous Cell Carcinoma	NO	YES	MALE	Alive	-23640	NA	NA	308	WHITE	BB	A5HY	0394060D-010E-405F-983D-DB525F01F2C3	No	YES	C13.9	8070/3	C13.9
12.0 - 20.0	Gene Expression Quantification	2019-09-18T05:09:30.140827+00:00	85535e8e-79b2-4d55-a340-eb39e9aeb355.htseq.counts.gz	85535e8e-79b2-4d55-a340-eb39e9aeb355_count	81720320-dd38-4aa3-bebd-aed0858a18f6	249175	TCGA-F7-A620-01A-11R-A28V-07	81720320-dd38-4aa3-bebd-aed0858a18f6	2016-05-29T11:01:37.985781-05:00	91b1a7ffa67057ba260bf97bd1e2316a	TXT	open	released	1	Transcriptome Profiling	gene_expression	RNA-Seq	TCGA-HNSC	421efa49-d609-4af0-a885-a00b977828de	2018-09-06T20:07:42.373854-05:00	2016-05-29T11:01:37.985781-05:00	85535e8e-79b2-4d55-a340-eb39e9aeb355_count	released	https://github.com/NCI-GDC/htseq-cwl	HTSeq - Counts	v1	Primary solid Tumor	TCGA-F7-A620	TCGA-F7-A620	NA	Head and Neck	Head & Neck Squamous Cell Carcinoma	YES	NO	MALE	Alive	-17475	NA	NA	13	WHITE	F7	A620	B86E27D4-A524-4855-89C6-D46A4079A9A0	No	YES	C01.9	8071/3	C01
12.0 - 20.0	Gene Expression Quantification	2019-09-18T05:09:30.140827+00:00	e0904259-a783-48c2-a863-a5052eb7599b.htseq.counts.gz	e0904259-a783-48c2-a863-a5052eb7599b_count	306adcc1-a1bd-4d44-b13b-395192e6298d	252711	TCGA-BA-A4IF-01A-11R-A266-07	306adcc1-a1bd-4d44-b13b-395192e6298d	2016-05-26T21:25:06.830254-05:00	c55b0ea795f28d6797170f82d9b2d305	TXT	open	released	1	Transcriptome Profiling	gene_expression	RNA-Seq	TCGA-HNSC	1668c8a2-3884-4175-8268-43617a26e2cd	2018-09-06T20:07:42.373854-05:00	2016-05-26T21:25:06.830254-05:00	e0904259-a783-48c2-a863-a5052eb7599b_count	released	https://github.com/NCI-GDC/htseq-cwl	HTSeq - Counts	v1	Primary solid Tumor	TCGA-BA-A4IF	TCGA-BA-A4IF	NA	Head and Neck	Head & Neck Squamous Cell Carcinoma	YES	NO	MALE	Alive	-21635	NA	NA	523	WHITE	BA	A4IF	28D2FD8E-ABE9-4EA3-87E4-4F2B61A33C90	No	YES	C10.3	8071/3	C10.3
12.0 - 20.0	Gene Expression Quantification	2019-09-18T05:09:30.140827+00:00	562fdef0-1529-45b3-aef6-79ffab91a0e6.htseq.counts.gz	562fdef0-1529-45b3-aef6-79ffab91a0e6_count	f7816748-8e83-43ed-a50c-dc5adc2c460b	252058	TCGA-D6-A6EP-01A-11R-A31N-07	f7816748-8e83-43ed-a50c-dc5adc2c460b	2016-05-29T10:12:15.421492-05:00	06626f2a240e6ae33841409ff09dbb66	TXT	open	released	1	Transcriptome Profiling	gene_expression	RNA-Seq	TCGA-HNSC	520e095e-6307-4202-a9fd-f3b6b2c5f60c	2018-09-06T20:07:42.373854-05:00	2016-05-29T10:12:15.421492-05:00	562fdef0-1529-45b3-aef6-79ffab91a0e6_count	released	https://github.com/NCI-GDC/htseq-cwl	HTSeq - Counts	v1	Primary solid Tumor	TCGA-D6-A6EP	TCGA-D6-A6EP	NA	Head and Neck	Head & Neck Squamous Cell Carcinoma	YES	NO	MALE	Alive	-22674	NA	NA	424	WHITE	D6	A6EP	37159B2B-E564-47A9-ADAA-91B9571EF9DE	No	YES	C13.9	8072/3	C13.9
12.0 - 20.0	Gene Expression Quantification	2019-09-18T05:09:30.140827+00:00	ac580c41-c1ff-4fa3-afac-fbdb30636ab2.htseq.counts.gz	ac580c41-c1ff-4fa3-afac-fbdb30636ab2_count	2c1a8df8-1333-4a09-913d-8f79636db9c6	251366	TCGA-CR-7379-01A-11R-2016-07	2c1a8df8-1333-4a09-913d-8f79636db9c6	2016-05-29T11:09:29.878243-05:00	33fe6512cda2157f0d768db18301d7cc	TXT	open	released	1	Transcriptome Profiling	gene_expression	RNA-Seq	TCGA-HNSC	931ae02b-d35d-4db2-b45e-1202c2c244a0	2018-09-06T20:07:42.373854-05:00	2016-05-29T11:09:29.878243-05:00	ac580c41-c1ff-4fa3-afac-fbdb30636ab2_count	released	https://github.com/NCI-GDC/htseq-cwl	HTSeq - Counts	v1	Primary solid Tumor	TCGA-CR-7379	TCGA-CR-7379	NA	Head and Neck	Head & Neck Squamous Cell Carcinoma	NO	YES	FEMALE	Alive	-28763	NA	NA	1036	WHITE	CR	7379	dea53b7f-3e7d-41a3-ae2d-58548fe0b595	No	YES	C14.8	8070/3	C14.8
12.0 - 20.0	Gene Expression Quantification	2019-09-18T05:09:30.140827+00:00	c5d86cae-cf78-4831-a5f4-bbfce5f496ee.htseq.counts.gz	c5d86cae-cf78-4831-a5f4-bbfce5f496ee_count	a0c9c4e2-b1c4-49cb-a009-cee2aafa8104	252175	TCGA-D6-6517-01A-11R-1873-07	a0c9c4e2-b1c4-49cb-a009-cee2aafa8104	2016-05-30T18:57:00.858091-05:00	723119ab3980f4bcd169635eb0543057	TXT	open	released	1	Transcriptome Profiling	gene_expression	RNA-Seq	TCGA-HNSC	1137c98d-156f-4f0b-8d76-220fa01c39a5	2018-09-06T20:07:42.373854-05:00	2016-05-30T18:57:00.858091-05:00	c5d86cae-cf78-4831-a5f4-bbfce5f496ee_count	released	https://github.com/NCI-GDC/htseq-cwl	HTSeq - Counts	v1	Primary solid Tumor	TCGA-D6-6517	TCGA-D6-6517	NA	Head and Neck	Head & Neck Squamous Cell Carcinoma	YES	NO	MALE	Alive	-21791	NA	NA	250	WHITE	D6	6517	ebe99910-e9f2-43dc-ad57-ac2f610b60c8	No	YES	C32.9	8070/3	C32.9
12.0 - 20.0	Gene Expression Quantification	2019-09-18T05:09:30.140827+00:00	43d5e4b1-778e-459d-90b0-ac1bb06fff89.htseq.counts.gz	43d5e4b1-778e-459d-90b0-ac1bb06fff89_count	95393cc4-fee7-44e6-b435-8f58420a4d48	255861	TCGA-CV-7568-01A-11R-2232-07	95393cc4-fee7-44e6-b435-8f58420a4d48	2016-05-30T19:05:38.658838-05:00	db40bc4e70ae5e7a13107781203c1582	TXT	open	released	1	Transcriptome Profiling	gene_expression	RNA-Seq	TCGA-HNSC	8c582271-c7b0-4243-bf2d-56593826288a	2018-09-06T20:07:42.373854-05:00	2016-05-30T19:05:38.658838-05:00	43d5e4b1-778e-459d-90b0-ac1bb06fff89_count	released	https://github.com/NCI-GDC/htseq-cwl	HTSeq - Counts	v1	Primary solid Tumor	TCGA-CV-7568	TCGA-CV-7568	NA	Head and Neck	Head & Neck Squamous Cell Carcinoma	NO	YES	FEMALE	Dead	-17670	NA	927	NA	WHITE	CV	7568	fa2d4258-3ee4-4d53-8ef2-9700b5cf38d6	Yes	YES	C14.8	8070/3	C14.8
12.0 - 20.0	Gene Expression Quantification	2019-09-18T05:09:30.140827+00:00	3dcd7497-606e-404c-bd13-ce5fc068d504.htseq.counts.gz	3dcd7497-606e-404c-bd13-ce5fc068d504_count	22f37606-6bcf-455f-9d7f-e7c15ec04d13	252607	TCGA-UF-A7JO-01A-11R-A34R-07	22f37606-6bcf-455f-9d7f-e7c15ec04d13	2016-05-29T10:30:42.594393-05:00	6cf8c17d5fc3e6f303075ec878f6844d	TXT	open	released	1	Transcriptome Profiling	gene_expression	RNA-Seq	TCGA-HNSC	f308d83b-ed88-4f49-b419-03643705f16a	2018-09-06T20:07:42.373854-05:00	2016-05-29T10:30:42.594393-05:00	3dcd7497-606e-404c-bd13-ce5fc068d504_count	released	https://github.com/NCI-GDC/htseq-cwl	HTSeq - Counts	v1	Primary solid Tumor	TCGA-UF-A7JO	TCGA-UF-A7JO	NA	Head and Neck	Head & Neck Squamous Cell Carcinoma	NO	YES	FEMALE	Dead	-28951	NA	631	NA	WHITE	UF	A7JO	55DEAB98-29C3-45A1-BC13-BCE3F13AD481	No	YES	C04.9	8070/3	C04.9
12.0 - 20.0	Gene Expression Quantification	2019-09-18T05:09:30.140827+00:00	df0459ef-6e9f-46c2-8288-1179f0ae091d.htseq.counts.gz	df0459ef-6e9f-46c2-8288-1179f0ae091d_count	40c375ae-e9eb-42f2-bd8c-e122352d1e67	252427	TCGA-CV-A45W-01A-11R-A24Z-07	40c375ae-e9eb-42f2-bd8c-e122352d1e67	2016-05-29T10:07:11.436068-05:00	4838aac907c888cdcecaf3a5118e4efe	TXT	open	released	1	Transcriptome Profiling	gene_expression	RNA-Seq	TCGA-HNSC	b928cd2c-a507-439d-8b2b-8c09e4fd6c14	2018-09-06T20:07:42.373854-05:00	2016-05-29T10:07:11.436068-05:00	df0459ef-6e9f-46c2-8288-1179f0ae091d_count	released	https://github.com/NCI-GDC/htseq-cwl	HTSeq - Counts	v1	Primary solid Tumor	TCGA-CV-A45W	TCGA-CV-A45W	NA	Head and Neck	Head & Neck Squamous Cell Carcinoma	NO	YES	MALE	Dead	-27743	NA	1398	NA	WHITE	CV	A45W	2D74E19E-9677-491F-B9EA-4874DB64747A	No	YES	C32.9	8070/3	C32.9
12.0 - 20.0	Gene Expression Quantification	2019-09-18T05:09:30.140827+00:00	6f74accd-5846-49f5-8a04-1b3926989071.htseq.counts.gz	6f74accd-5846-49f5-8a04-1b3926989071_count	c4863374-559a-46fb-ad6a-be97e838ab34	249258	TCGA-KU-A6H7-06A-21R-A31N-07	c4863374-559a-46fb-ad6a-be97e838ab34	2016-05-30T18:40:33.973799-05:00	c527e749a32dd2254fa683eb8d534239	TXT	open	released	1	Transcriptome Profiling	gene_expression	RNA-Seq	TCGA-HNSC	3803f11f-d5f1-415c-97be-49bcffb8c8dd	2018-09-06T20:07:42.373854-05:00	2016-05-30T18:40:33.973799-05:00	6f74accd-5846-49f5-8a04-1b3926989071_count	released	https://github.com/NCI-GDC/htseq-cwl	HTSeq - Counts	v1	Metastatic	TCGA-KU-A6H7	TCGA-KU-A6H7	NA	Head and Neck	Head & Neck Squamous Cell Carcinoma	YES	NO	FEMALE	Alive	-20314	NA	NA	146	WHITE	KU	A6H7	ABBCC1D8-AB74-4459-BF28-CC627BEF440E	No	YES	C09.9	8070/3	C09.9
12.0 - 20.0	Gene Expression Quantification	2019-09-18T05:09:30.140827+00:00	3eca4bbb-7fca-4ffa-9ebf-044bee4fe341.htseq.counts.gz	3eca4bbb-7fca-4ffa-9ebf-044bee4fe341_count	03f33c10-915f-4523-8871-1482aaff3549	248726	TCGA-BA-A6DJ-01A-11R-A30B-07	03f33c10-915f-4523-8871-1482aaff3549	2016-05-26T21:11:56.598112-05:00	1e4dc668dbc5c1bbcbbdcddd81df38ab	TXT	open	released	1	Transcriptome Profiling	gene_expression	RNA-Seq	TCGA-HNSC	b97703e0-08bf-4ebf-bb65-6a94022f8fcc	2018-09-06T20:07:42.373854-05:00	2016-05-26T21:11:56.598112-05:00	3eca4bbb-7fca-4ffa-9ebf-044bee4fe341_count	released	https://github.com/NCI-GDC/htseq-cwl	HTSeq - Counts	v1	Primary solid Tumor	TCGA-BA-A6DJ	TCGA-BA-A6DJ	NA	Head and Neck	Head & Neck Squamous Cell Carcinoma	YES	NO	MALE	Alive	-22967	NA	NA	314	ASIAN	BA	A6DJ	0DE19185-3517-4E30-925B-7EB1F5079EC2	No	YES	C03.9	8071/3	C03.9
12.0 - 20.0	Gene Expression Quantification	2019-09-18T05:09:30.140827+00:00	77633295-c393-46a7-8d5d-ce05263bf295.htseq.counts.gz	77633295-c393-46a7-8d5d-ce05263bf295_count	c87ab4c0-a1dd-4a56-8aec-29bee4d4b05e	249666	TCGA-CV-7100-01A-11R-2016-07	c87ab4c0-a1dd-4a56-8aec-29bee4d4b05e	2016-05-29T10:51:55.876344-05:00	98492aa4eb836dd3286f6091a55a9cd8	TXT	open	released	1	Transcriptome Profiling	gene_expression	RNA-Seq	TCGA-HNSC	f54cc903-feaa-4f9f-8818-6c1b9be77f3b	2018-09-06T20:07:42.373854-05:00	2016-05-29T10:51:55.876344-05:00	77633295-c393-46a7-8d5d-ce05263bf295_count	released	https://github.com/NCI-GDC/htseq-cwl	HTSeq - Counts	v1	Primary solid Tumor	TCGA-CV-7100	TCGA-CV-7100	NA	Head and Neck	Head & Neck Squamous Cell Carcinoma	NO	YES	MALE	Dead	-24183	NA	274	NA	WHITE	CV	7100	90a8d2cb-1f31-45f9-8575-eed3cb9a7798	No	YES	C14.8	8070/3	C14.8
12.0 - 20.0	Gene Expression Quantification	2019-09-18T05:09:30.140827+00:00	cb7df6d7-2b33-4d50-82ae-706d8a237270.htseq.counts.gz	cb7df6d7-2b33-4d50-82ae-706d8a237270_count	b01bdd7d-e02b-466e-b60d-fb6f1e31f919	251984	TCGA-CV-7261-01A-11R-2016-07	b01bdd7d-e02b-466e-b60d-fb6f1e31f919	2016-05-29T10:30:45.312352-05:00	6989709df1c135bc60c11759481c92fd	TXT	open	released	1	Transcriptome Profiling	gene_expression	RNA-Seq	TCGA-HNSC	dcfe5c15-8bda-4720-8a88-e3fb98d6e2e4	2018-09-06T20:07:42.373854-05:00	2016-05-29T10:30:45.312352-05:00	cb7df6d7-2b33-4d50-82ae-706d8a237270_count	released	https://github.com/NCI-GDC/htseq-cwl	HTSeq - Counts	v1	Primary solid Tumor	TCGA-CV-7261	TCGA-CV-7261	NA	Head and Neck	Head & Neck Squamous Cell Carcinoma	NO	YES	MALE	Alive	-20992	NA	NA	1099	WHITE	CV	7261	55f96a9c-e2c8-4243-8a7e-94bc6fab73a6	No	YES	C32.9	8070/3	C32.9
12.0 - 20.0	Gene Expression Quantification	2019-09-18T05:09:30.140827+00:00	c0af0359-15f8-47cb-8071-b5701a35ecd2.htseq.counts.gz	c0af0359-15f8-47cb-8071-b5701a35ecd2_count	2b969a8a-4f10-468f-9fa6-28f53bcce267	247238	TCGA-CV-A6JT-01A-11R-A31N-07	2b969a8a-4f10-468f-9fa6-28f53bcce267	2016-05-30T18:15:54.748344-05:00	7803586e2d7f0a4172fcf9e9672018d4	TXT	open	released	1	Transcriptome Profiling	gene_expression	RNA-Seq	TCGA-HNSC	c029db7a-84f3-4d83-8486-0e90c4759bb5	2018-09-06T20:07:42.373854-05:00	2016-05-30T18:15:54.748344-05:00	c0af0359-15f8-47cb-8071-b5701a35ecd2_count	released	https://github.com/NCI-GDC/htseq-cwl	HTSeq - Counts	v1	Primary solid Tumor	TCGA-CV-A6JT	TCGA-CV-A6JT	NA	Head and Neck	Head & Neck Squamous Cell Carcinoma	NO	YES	MALE	Alive	-23806	NA	NA	670	WHITE	CV	A6JT	6A82A217-F7A2-4697-98A6-6C6553E8FAC1	No	YES	C02.9	8070/3	C02.9
12.0 - 20.0	Gene Expression Quantification	2019-09-18T05:09:30.140827+00:00	5845a5be-e598-4b7e-8abb-960620c2b47b.htseq.counts.gz	5845a5be-e598-4b7e-8abb-960620c2b47b_count	bf307194-093f-4fb0-867c-7db696aca1e8	258817	TCGA-CN-6997-01A-11R-2016-07	bf307194-093f-4fb0-867c-7db696aca1e8	2016-05-26T21:16:26.936884-05:00	bfc088ee2efa25b91b4fd14358c12d35	TXT	open	released	1	Transcriptome Profiling	gene_expression	RNA-Seq	TCGA-HNSC	8f7998fd-4fc9-4418-9e4a-a1f057f5c157	2018-09-06T20:07:42.373854-05:00	2016-05-26T21:16:26.936884-05:00	5845a5be-e598-4b7e-8abb-960620c2b47b_count	released	https://github.com/NCI-GDC/htseq-cwl	HTSeq - Counts	v1	Primary solid Tumor	TCGA-CN-6997	TCGA-CN-6997	NA	Head and Neck	Head & Neck Squamous Cell Carcinoma	YES	NO	MALE	Alive	-24298	NA	NA	100	WHITE	CN	6997	171890ae-0391-4d8c-9bd2-090d866a2c5b	No	YES	C32.9	8070/3	C32.9
12.0 - 20.0	Gene Expression Quantification	2019-09-18T05:09:30.140827+00:00	2493829b-2102-4cd4-b4f1-043967c3daea.htseq.counts.gz	2493829b-2102-4cd4-b4f1-043967c3daea_count	f241485e-70ee-4ca0-b62d-9cd5ab283bd8	249434	TCGA-CV-5966-01A-11R-1686-07	f241485e-70ee-4ca0-b62d-9cd5ab283bd8	2016-05-26T21:11:33.084947-05:00	fca104d640d9158a34eeb9909cc781bf	TXT	open	released	1	Transcriptome Profiling	gene_expression	RNA-Seq	TCGA-HNSC	bf819f5d-26fb-43b8-b121-4b9f69ed900a	2018-09-06T20:07:42.373854-05:00	2016-05-26T21:11:33.084947-05:00	2493829b-2102-4cd4-b4f1-043967c3daea_count	released	https://github.com/NCI-GDC/htseq-cwl	HTSeq - Counts	v1	Primary solid Tumor	TCGA-CV-5966	TCGA-CV-5966	NA	Head and Neck	Head & Neck Squamous Cell Carcinoma	NO	YES	FEMALE	Dead	-23119	NA	545	NA	WHITE	CV	5966	0d0731e2-8d82-4b6d-9258-2896a770a868	No	YES	C14.8	8070/3	C14.8
12.0 - 20.0	Gene Expression Quantification	2019-09-18T05:09:30.140827+00:00	c67a9442-495e-4523-a9c7-b3cbbeecc1ce.htseq.counts.gz	c67a9442-495e-4523-a9c7-b3cbbeecc1ce_count	0f9baaaf-6a08-45aa-a260-c17230f1e453	255649	TCGA-CR-6488-01A-12R-2081-07	0f9baaaf-6a08-45aa-a260-c17230f1e453	2016-05-30T19:02:07.767206-05:00	b986eeaa1876751ff62cf8822c6367d0	TXT	open	released	1	Transcriptome Profiling	gene_expression	RNA-Seq	TCGA-HNSC	a57e6eb2-c13b-4893-9822-ed3f1d0bd8a1	2018-09-06T20:07:42.373854-05:00	2016-05-30T19:02:07.767206-05:00	c67a9442-495e-4523-a9c7-b3cbbeecc1ce_count	released	https://github.com/NCI-GDC/htseq-cwl	HTSeq - Counts	v1	Primary solid Tumor	TCGA-CR-6488	TCGA-CR-6488	NA	Head and Neck	Head & Neck Squamous Cell Carcinoma	NO	YES	FEMALE	Alive	-25176	NA	NA	379	WHITE	CR	6488	f458d21d-1854-4baf-9eb1-79c29b663804	No	YES	C02.9	8070/3	C02.9
12.0 - 20.0	Gene Expression Quantification	2019-09-18T05:09:30.140827+00:00	4596bf99-aedb-40cf-8e98-ec3b953897f0.htseq.counts.gz	4596bf99-aedb-40cf-8e98-ec3b953897f0_count	d6600f51-bdac-4b29-8922-670cd84a7d85	244117	TCGA-CQ-5325-01A-01R-1686-07	d6600f51-bdac-4b29-8922-670cd84a7d85	2016-05-29T10:18:03.874422-05:00	25c630715c489f648ff3d4dce4481cd0	TXT	open	released	1	Transcriptome Profiling	gene_expression	RNA-Seq	TCGA-HNSC	f73ea8a0-fd6d-4057-9c48-f0cbb59f8236	2018-09-06T20:07:42.373854-05:00	2016-05-29T10:18:03.874422-05:00	4596bf99-aedb-40cf-8e98-ec3b953897f0_count	released	https://github.com/NCI-GDC/htseq-cwl	HTSeq - Counts	v1	Primary solid Tumor	TCGA-CQ-5325	TCGA-CQ-5325	NA	Head and Neck	Head & Neck Squamous Cell Carcinoma	NO	YES	MALE	Dead	-23833	NA	654	NA	WHITE	CQ	5325	408c5d54-7888-4955-8386-bf8819b48a6c	No	YES	C02.9	8070/3	C02.9
12.0 - 20.0	Gene Expression Quantification	2019-09-18T05:09:30.140827+00:00	6b4cb1bd-9634-4494-bb7b-4ca12b4b1969.htseq.counts.gz	6b4cb1bd-9634-4494-bb7b-4ca12b4b1969_count	6b13b859-0bdc-4ecc-ac40-a4ac6a850cf7	251692	TCGA-RS-A6TP-01A-12R-A34R-07	6b13b859-0bdc-4ecc-ac40-a4ac6a850cf7	2016-05-29T10:29:36.742631-05:00	f0e84cfb107089daff8e9706f61de901	TXT	open	released	1	Transcriptome Profiling	gene_expression	RNA-Seq	TCGA-HNSC	04b34010-d784-4bfd-a423-603863b6ef70	2018-09-06T20:07:42.373854-05:00	2016-05-29T10:29:36.742631-05:00	6b4cb1bd-9634-4494-bb7b-4ca12b4b1969_count	released	https://github.com/NCI-GDC/htseq-cwl	HTSeq - Counts	v1	Primary solid Tumor	TCGA-RS-A6TP	TCGA-RS-A6TP	NA	Head and Neck	Head & Neck Squamous Cell Carcinoma	YES	NO	MALE	Alive	-21393	NA	NA	236	WHITE	RS	A6TP	5436B002-4E4F-4D0F-9566-C0EF4D2D1854	No	YES	C09.9	8072/3	C09.9
12.0 - 20.0	Gene Expression Quantification	2019-09-18T05:09:30.140827+00:00	09a0944b-285f-4115-9715-3b1b4fd66f89.htseq.counts.gz	09a0944b-285f-4115-9715-3b1b4fd66f89_count	26033c22-7119-4587-9eab-fc033328e6d0	252378	TCGA-CV-7255-01A-11R-2016-07	26033c22-7119-4587-9eab-fc033328e6d0	2016-05-29T10:29:08.190081-05:00	287e3e0c3adbfedb4ae45e9a30223091	TXT	open	released	1	Transcriptome Profiling	gene_expression	RNA-Seq	TCGA-HNSC	c7913dc9-dfc0-4bfe-9069-74007b1ab745	2018-09-06T20:07:42.373854-05:00	2016-05-29T10:29:08.190081-05:00	09a0944b-285f-4115-9715-3b1b4fd66f89_count	released	https://github.com/NCI-GDC/htseq-cwl	HTSeq - Counts	v1	Primary solid Tumor	TCGA-CV-7255	TCGA-CV-7255	NA	Head and Neck	Head & Neck Squamous Cell Carcinoma	NO	YES	FEMALE	Dead	-11931	NA	64	NA	WHITE	CV	7255	534f85f2-b9eb-45be-87d5-c3dffd13d541	No	YES	C02.9	8070/3	C02.9
12.0 - 20.0	Gene Expression Quantification	2019-09-18T05:09:30.140827+00:00	211f4551-8720-4f0d-9c59-88108fcc037f.htseq.counts.gz	211f4551-8720-4f0d-9c59-88108fcc037f_count	f2ce9691-6282-42a5-97bd-4631954f5e0a	248750	TCGA-HD-8635-01A-11R-2403-07	f2ce9691-6282-42a5-97bd-4631954f5e0a	2016-05-29T11:01:27.404943-05:00	52347f46b44ef1bcb43b8fde045c6f17	TXT	open	released	1	Transcriptome Profiling	gene_expression	RNA-Seq	TCGA-HNSC	137da7f6-f8a6-456a-ab72-ec30583309ed	2018-09-06T20:07:42.373854-05:00	2016-05-29T11:01:27.404943-05:00	211f4551-8720-4f0d-9c59-88108fcc037f_count	released	https://github.com/NCI-GDC/htseq-cwl	HTSeq - Counts	v1	Primary solid Tumor	TCGA-HD-8635	TCGA-HD-8635	NA	Head and Neck	Head & Neck Squamous Cell Carcinoma	YES	NO	FEMALE	Alive	-22340	NA	NA	25	WHITE	HD	8635	b843df7e-db06-4d29-b00d-6a93effd9191	No	YES	C02.9	8070/3	C02.9
12.0 - 20.0	Gene Expression Quantification	2019-09-18T05:09:30.140827+00:00	c732d7de-e3d1-4999-8be6-51b4bbff83b7.htseq.counts.gz	c732d7de-e3d1-4999-8be6-51b4bbff83b7_count	e16441ee-c8f4-45f1-89be-74a354a23576	250380	TCGA-HL-7533-01A-11R-2232-07	e16441ee-c8f4-45f1-89be-74a354a23576	2016-05-30T18:32:46.395749-05:00	24678c12b76342d5e0886aa2b647ed5d	TXT	open	released	1	Transcriptome Profiling	gene_expression	RNA-Seq	TCGA-HNSC	31ae438d-6137-4ffd-bd33-9a4b2f0e3f3b	2018-09-06T20:07:42.373854-05:00	2016-05-30T18:32:46.395749-05:00	c732d7de-e3d1-4999-8be6-51b4bbff83b7_count	released	https://github.com/NCI-GDC/htseq-cwl	HTSeq - Counts	v1	Primary solid Tumor	TCGA-HL-7533	TCGA-HL-7533	NA	Head and Neck	Head & Neck Squamous Cell Carcinoma	NO	YES	MALE	Alive	-23950	NA	NA	692	WHITE	HL	7533	9d469689-0413-4898-aa83-c6756cbfe117	No	YES	C14.8	8070/3	C14.8
12.0 - 20.0	Gene Expression Quantification	2019-09-18T05:09:30.140827+00:00	8502070e-8dde-4cd4-94e7-4eb06ec37d2f.htseq.counts.gz	8502070e-8dde-4cd4-94e7-4eb06ec37d2f_count	da12a8b9-2009-415f-842b-2d2c5ce2a976	259301	TCGA-BB-4224-01A-01R-1436-07	da12a8b9-2009-415f-842b-2d2c5ce2a976	2016-05-29T10:32:09.705325-05:00	91e6240217f033a494ac5660a420c293	TXT	open	released	1	Transcriptome Profiling	gene_expression	RNA-Seq	TCGA-HNSC	144e9a06-ae23-4b34-9639-48003efbd1b9	2018-09-06T20:07:42.373854-05:00	2016-05-29T10:32:09.705325-05:00	8502070e-8dde-4cd4-94e7-4eb06ec37d2f_count	released	https://github.com/NCI-GDC/htseq-cwl	HTSeq - Counts	v1	Primary solid Tumor	TCGA-BB-4224	TCGA-BB-4224	NA	Head and Neck	Head & Neck Squamous Cell Carcinoma	NO	YES	MALE	Alive	-19119	NA	NA	278	WHITE	BB	4224	58574e35-8a30-4207-b127-59fff7c87a43	No	YES	C02.9	8070/3	C02.9
12.0 - 20.0	Gene Expression Quantification	2019-09-18T05:09:30.140827+00:00	c9faa71c-ba76-49c7-8d82-47cbf410be68.htseq.counts.gz	c9faa71c-ba76-49c7-8d82-47cbf410be68_count	7c1fdd93-9e5f-434e-8a79-ca0e506c61ae	253388	TCGA-BA-5151-01A-01R-1436-07	7c1fdd93-9e5f-434e-8a79-ca0e506c61ae	2016-05-30T18:37:04.426839-05:00	6d0e0fc1ae7053fc25c303c20830ca95	TXT	open	released	1	Transcriptome Profiling	gene_expression	RNA-Seq	TCGA-HNSC	c6c5a844-ab8e-42a7-9a71-a8e5c06639d2	2018-09-06T20:07:42.373854-05:00	2016-05-30T18:37:04.426839-05:00	c9faa71c-ba76-49c7-8d82-47cbf410be68_count	released	https://github.com/NCI-GDC/htseq-cwl	HTSeq - Counts	v1	Primary solid Tumor	TCGA-BA-5151	TCGA-BA-5151	NA	Head and Neck	Head & Neck Squamous Cell Carcinoma	YES	NO	MALE	Alive	-26569	NA	NA	190	WHITE	BA	5151	a55fb87d-f606-48a5-82f5-09eacbacf41b	No	YES	C06.0	8070/3	C06.0
12.0 - 20.0	Gene Expression Quantification	2019-09-18T05:09:30.140827+00:00	3c8e665c-9e41-4101-bef7-99562d47922d.htseq.counts.gz	3c8e665c-9e41-4101-bef7-99562d47922d_count	a921fb29-fa4d-4a9e-a38c-6d585fd7c73d	245361	TCGA-QK-A6IH-01A-11R-A31N-07	a921fb29-fa4d-4a9e-a38c-6d585fd7c73d	2016-05-30T18:43:56.862759-05:00	65ff0bbfdd36c77329012894c225a51d	TXT	open	released	1	Transcriptome Profiling	gene_expression	RNA-Seq	TCGA-HNSC	d52dccf7-179b-4366-946a-824969068e07	2018-09-06T20:07:42.373854-05:00	2016-05-30T18:43:56.862759-05:00	3c8e665c-9e41-4101-bef7-99562d47922d_count	released	https://github.com/NCI-GDC/htseq-cwl	HTSeq - Counts	v1	Primary solid Tumor	TCGA-QK-A6IH	TCGA-QK-A6IH	NA	Head and Neck	Head & Neck Squamous Cell Carcinoma	YES	NO	FEMALE	Alive	-23936	NA	NA	228	WHITE	QK	A6IH	C1F286F6-D4A1-494A-88C8-FF8E2A3DF2CE	No	YES	C03.9	8070/3	C03.9
12.0 - 20.0	Gene Expression Quantification	2019-09-18T05:09:30.140827+00:00	0a4745c3-1664-4d5a-af3a-ac7731dafdf5.htseq.counts.gz	0a4745c3-1664-4d5a-af3a-ac7731dafdf5_count	cbef6ebf-2fda-4175-9720-7f81401caa0a	252850	TCGA-CQ-7068-01A-11R-2081-07	cbef6ebf-2fda-4175-9720-7f81401caa0a	2016-05-29T10:51:04.382985-05:00	5a632f4d82e0bffbc8695c8fbb27ac6f	TXT	open	released	1	Transcriptome Profiling	gene_expression	RNA-Seq	TCGA-HNSC	5aa8fd35-5e42-4222-8b77-1519a0bc8dab	2018-09-06T20:07:42.373854-05:00	2016-05-29T10:51:04.382985-05:00	0a4745c3-1664-4d5a-af3a-ac7731dafdf5_count	released	https://github.com/NCI-GDC/htseq-cwl	HTSeq - Counts	v1	Primary solid Tumor	TCGA-CQ-7068	TCGA-CQ-7068	NA	Head and Neck	Head & Neck Squamous Cell Carcinoma	NO	YES	FEMALE	Alive	-29530	NA	NA	693	WHITE	CQ	7068	8ebe8c25-5ef9-42d4-9414-8313227b673f	No	YES	C14.8	8070/3	C14.8
12.0 - 20.0	Gene Expression Quantification	2019-09-18T05:09:30.140827+00:00	803573c7-a2d3-4564-909a-09d3337ead89.htseq.counts.gz	803573c7-a2d3-4564-909a-09d3337ead89_count	b5557828-9913-4f6d-bdbb-fdeb916e1b82	251916	TCGA-QK-A8ZA-01A-11R-A39I-07	b5557828-9913-4f6d-bdbb-fdeb916e1b82	2016-05-29T10:45:59.451429-05:00	db5843ea6bec8eda4c86f02327802531	TXT	open	released	1	Transcriptome Profiling	gene_expression	RNA-Seq	TCGA-HNSC	54a3ac51-560a-4453-9806-d4deaa20b6b9	2018-09-06T20:07:42.373854-05:00	2016-05-29T10:45:59.451429-05:00	803573c7-a2d3-4564-909a-09d3337ead89_count	released	https://github.com/NCI-GDC/htseq-cwl	HTSeq - Counts	v1	Primary solid Tumor	TCGA-QK-A8ZA	TCGA-QK-A8ZA	NA	Head and Neck	Head & Neck Squamous Cell Carcinoma	YES	NO	MALE	Alive	-21979	NA	NA	135	BLACK OR AFRICAN AMERICAN	QK	A8ZA	86A5C819-49E9-4B06-B43D-0F0C06A935FD	No	YES	C10.9	8070/3	C10.9
12.0 - 20.0	Gene Expression Quantification	2019-09-18T05:09:30.140827+00:00	f98004e6-f3c4-4748-8aed-07110e105e5f.htseq.counts.gz	f98004e6-f3c4-4748-8aed-07110e105e5f_count	854e4d92-57ba-4398-8951-b09293db3eb3	249781	TCGA-CN-A49C-01A-11R-A24H-07	854e4d92-57ba-4398-8951-b09293db3eb3	2016-05-29T10:58:53.461354-05:00	273a2dfc38a5520ab57ffbd917b5c4f2	TXT	open	released	1	Transcriptome Profiling	gene_expression	RNA-Seq	TCGA-HNSC	a02a9c9f-d2ff-4865-b708-ef916829cc00	2018-09-06T20:07:42.373854-05:00	2016-05-29T10:58:53.461354-05:00	f98004e6-f3c4-4748-8aed-07110e105e5f_count	released	https://github.com/NCI-GDC/htseq-cwl	HTSeq - Counts	v1	Primary solid Tumor	TCGA-CN-A49C	TCGA-CN-A49C	NA	Head and Neck	Head & Neck Squamous Cell Carcinoma	YES	NO	MALE	Alive	-24495	NA	NA	190	WHITE	CN	A49C	B39D2880-6964-4C5B-B5A9-AB64E5CB31E8	No	YES	C09.9	8072/3	C09.9
12.0 - 20.0	Gene Expression Quantification	2019-09-18T05:09:30.140827+00:00	ad86d99e-5d4c-4d7d-8644-3616502c006f.htseq.counts.gz	ad86d99e-5d4c-4d7d-8644-3616502c006f_count	ce45adac-fa61-4ba2-a95e-51157cf4615b	253406	TCGA-T3-A92M-01A-31R-A39I-07	ce45adac-fa61-4ba2-a95e-51157cf4615b	2016-05-29T11:07:39.291578-05:00	5489934b8e14d49579488fc4c0d26465	TXT	open	released	1	Transcriptome Profiling	gene_expression	RNA-Seq	TCGA-HNSC	32104e59-5081-4333-8e0c-e07369f0e484	2018-09-06T20:07:42.373854-05:00	2016-05-29T11:07:39.291578-05:00	ad86d99e-5d4c-4d7d-8644-3616502c006f_count	released	https://github.com/NCI-GDC/htseq-cwl	HTSeq - Counts	v1	Primary solid Tumor	TCGA-T3-A92M	TCGA-T3-A92M	NA	Head and Neck	Head & Neck Squamous Cell Carcinoma	YES	NO	MALE	Alive	-19247	NA	NA	0	BLACK OR AFRICAN AMERICAN	T3	A92M	DBDEB4CA-F67C-4D89-AF60-88B425EBE461	No	YES	C32.9	8070/3	C32.9
12.0 - 20.0	Gene Expression Quantification	2019-09-18T05:09:30.140827+00:00	a82da9c2-5488-447f-a8e4-2612e3d34cb0.htseq.counts.gz	a82da9c2-5488-447f-a8e4-2612e3d34cb0_count	5b137359-0502-4c2d-84cb-8ccfae9e2d84	251289	TCGA-QK-A8Z9-01B-11R-A39I-07	5b137359-0502-4c2d-84cb-8ccfae9e2d84	2016-05-29T10:47:54.496808-05:00	fe06240a5105f6bffcd554726ffa4db8	TXT	open	released	1	Transcriptome Profiling	gene_expression	RNA-Seq	TCGA-HNSC	77845c98-ff83-4292-a343-cfdfe412c197	2018-09-06T20:07:42.373854-05:00	2016-05-29T10:47:54.496808-05:00	a82da9c2-5488-447f-a8e4-2612e3d34cb0_count	released	https://github.com/NCI-GDC/htseq-cwl	HTSeq - Counts	v1	Primary solid Tumor	TCGA-QK-A8Z9	TCGA-QK-A8Z9	NA	Head and Neck	Head & Neck Squamous Cell Carcinoma	YES	NO	MALE	Alive	-20471	NA	NA	149	BLACK OR AFRICAN AMERICAN	QK	A8Z9	8980FB06-E38D-459F-A777-52048D492DEF	No	YES	C04.9	8070/3	C04.9
12.0 - 20.0	Gene Expression Quantification	2019-09-18T05:09:30.140827+00:00	6b7c8252-486c-49cc-9bfe-f8ccd0f331c0.htseq.counts.gz	6b7c8252-486c-49cc-9bfe-f8ccd0f331c0_count	282a88ab-9137-4599-b31b-67f79766490b	252560	TCGA-CQ-6227-01A-11R-1915-07	282a88ab-9137-4599-b31b-67f79766490b	2016-05-29T10:34:48.430613-05:00	153d4b3bd9155384658e9c30dca802c7	TXT	open	released	1	Transcriptome Profiling	gene_expression	RNA-Seq	TCGA-HNSC	58c38270-7774-42e3-a4b2-2c8631057fbb	2018-09-06T20:07:42.373854-05:00	2016-05-29T10:34:48.430613-05:00	6b7c8252-486c-49cc-9bfe-f8ccd0f331c0_count	released	https://github.com/NCI-GDC/htseq-cwl	HTSeq - Counts	v1	Primary solid Tumor	TCGA-CQ-6227	TCGA-CQ-6227	NA	Head and Neck	Head & Neck Squamous Cell Carcinoma	NO	YES	MALE	Dead	-28466	NA	129	NA	WHITE	CQ	6227	5d227ea8-bd74-4e8f-9bee-9d981f03d66f	No	YES	C14.8	8070/3	C14.8
12.0 - 20.0	Gene Expression Quantification	2019-09-18T05:09:30.140827+00:00	5984a42d-b905-4011-9192-0a5ecb1f3d55.htseq.counts.gz	5984a42d-b905-4011-9192-0a5ecb1f3d55_count	098f61ae-a7f9-42d4-9e02-7a035c498d32	248989	TCGA-CV-6937-01A-11R-2016-07	098f61ae-a7f9-42d4-9e02-7a035c498d32	2016-05-30T19:01:32.804388-05:00	89d51476df3d6fd887f7258d2db29b88	TXT	open	released	1	Transcriptome Profiling	gene_expression	RNA-Seq	TCGA-HNSC	f6855658-4941-4a56-8d7a-adee2c2184ba	2018-09-06T20:07:42.373854-05:00	2016-05-30T19:01:32.804388-05:00	5984a42d-b905-4011-9192-0a5ecb1f3d55_count	released	https://github.com/NCI-GDC/htseq-cwl	HTSeq - Counts	v1	Primary solid Tumor	TCGA-CV-6937	TCGA-CV-6937	NA	Head and Neck	Head & Neck Squamous Cell Carcinoma	NO	YES	MALE	Dead	-26156	NA	624	NA	WHITE	CV	6937	f3a592bc-40c6-4453-9008-630b073e5e8c	No	YES	C14.8	8070/3	C14.8
12.0 - 20.0	Gene Expression Quantification	2019-09-18T05:09:30.140827+00:00	d91eb19e-1088-40c3-bc15-864d7fc9063e.htseq.counts.gz	d91eb19e-1088-40c3-bc15-864d7fc9063e_count	11547448-a38b-40ec-861a-6c54a60e740c	250344	TCGA-CQ-A4C9-01A-11R-A24Z-07	11547448-a38b-40ec-861a-6c54a60e740c	2016-05-30T18:15:31.346298-05:00	8e0a26c9bb75c13fe948ae2cce13a5c6	TXT	open	released	1	Transcriptome Profiling	gene_expression	RNA-Seq	TCGA-HNSC	e2c17e28-fb34-4011-b737-fe2561dba7c8	2018-09-06T20:07:42.373854-05:00	2016-05-30T18:15:31.346298-05:00	d91eb19e-1088-40c3-bc15-864d7fc9063e_count	released	https://github.com/NCI-GDC/htseq-cwl	HTSeq - Counts	v1	Primary solid Tumor	TCGA-CQ-A4C9	TCGA-CQ-A4C9	NA	Head and Neck	Head & Neck Squamous Cell Carcinoma	NO	YES	MALE	Alive	-20732	NA	NA	613		CQ	A4C9	6A0490EA-D9C6-41CF-BEC3-3257E98CC6ED	No	YES	C04.0	8070/3	C04.0
12.0 - 20.0	Gene Expression Quantification	2019-09-18T05:09:30.140827+00:00	75fc5562-132a-471c-95bd-983ea1d497b7.htseq.counts.gz	75fc5562-132a-471c-95bd-983ea1d497b7_count	b51ed084-8eee-43e4-9dbd-570ec4df8880	255992	TCGA-CV-7248-01A-11R-2016-07	b51ed084-8eee-43e4-9dbd-570ec4df8880	2016-05-29T10:10:45.158766-05:00	8dc1b3ea734237ea91f84d91aefb995a	TXT	open	released	1	Transcriptome Profiling	gene_expression	RNA-Seq	TCGA-HNSC	82dc6f13-2017-4cfd-a337-e31af828cf18	2018-09-06T20:07:42.373854-05:00	2016-05-29T10:10:45.158766-05:00	75fc5562-132a-471c-95bd-983ea1d497b7_count	released	https://github.com/NCI-GDC/htseq-cwl	HTSeq - Counts	v1	Primary solid Tumor	TCGA-CV-7248	TCGA-CV-7248	NA	Head and Neck	Head & Neck Squamous Cell Carcinoma	NO	YES	FEMALE	Dead	-23082	NA	521	NA	BLACK OR AFRICAN AMERICAN	CV	7248	34227de4-d23c-46d6-b78b-49add24a4b88	No	YES	C32.9	8070/3	C32.9
12.0 - 20.0	Gene Expression Quantification	2019-09-18T05:09:30.140827+00:00	86db2f40-896f-4392-9552-4f8be50bb653.htseq.counts.gz	86db2f40-896f-4392-9552-4f8be50bb653_count	98a86f60-48e9-46f8-80d5-5d96a8bf4448	253025	TCGA-CR-6481-01A-11R-1873-07	98a86f60-48e9-46f8-80d5-5d96a8bf4448	2016-05-30T18:31:24.602775-05:00	7a9ff0ce78427f435694b33a92e9ef9c	TXT	open	released	1	Transcriptome Profiling	gene_expression	RNA-Seq	TCGA-HNSC	2fc65d6d-b825-4402-b433-b329e6e65fed	2018-09-06T20:07:42.373854-05:00	2016-05-30T18:31:24.602775-05:00	86db2f40-896f-4392-9552-4f8be50bb653_count	released	https://github.com/NCI-GDC/htseq-cwl	HTSeq - Counts	v1	Primary solid Tumor	TCGA-CR-6481	TCGA-CR-6481	NA	Head and Neck	Head & Neck Squamous Cell Carcinoma	NO	YES	MALE	Alive	-17203	NA	NA	311	WHITE	CR	6481	9a76bd98-1d2b-4d0f-9772-883520ff6210	No	YES	C09.9	8070/3	C09.9
12.0 - 20.0	Gene Expression Quantification	2019-09-18T05:09:30.140827+00:00	272af1c3-298e-4f50-8989-99b57062adbe.htseq.counts.gz	272af1c3-298e-4f50-8989-99b57062adbe_count	64225ca6-2b1f-4ea0-8efd-e26be03c7ea7	248161	TCGA-BB-A5HZ-01A-21R-A28V-07	64225ca6-2b1f-4ea0-8efd-e26be03c7ea7	2016-05-30T18:38:38.843833-05:00	7c205a7f0f0513f0b7afe47d82e27aba	TXT	open	released	1	Transcriptome Profiling	gene_expression	RNA-Seq	TCGA-HNSC	34256a91-5812-4fbc-b370-736524171d81	2018-09-06T20:07:42.373854-05:00	2016-05-30T18:38:38.843833-05:00	272af1c3-298e-4f50-8989-99b57062adbe_count	released	https://github.com/NCI-GDC/htseq-cwl	HTSeq - Counts	v1	Primary solid Tumor	TCGA-BB-A5HZ	TCGA-BB-A5HZ	NA	Head and Neck	Head & Neck Squamous Cell Carcinoma	NO	YES	MALE	Alive	-23906	NA	NA	350	WHITE	BB	A5HZ	A88D6F62-88DA-40C4-BC16-7FE58F038B8C	No	YES	C06.9	8070/3	C06.9
12.0 - 20.0	Gene Expression Quantification	2019-09-18T05:09:30.140827+00:00	ef20a7ca-6c3b-4893-abe7-40c1c027556b.htseq.counts.gz	ef20a7ca-6c3b-4893-abe7-40c1c027556b_count	d406540c-cfdf-4e3f-bec8-19254048720f	250954	TCGA-RS-A6TO-01A-32R-A34R-07	d406540c-cfdf-4e3f-bec8-19254048720f	2016-05-29T11:01:16.662885-05:00	012d94f59444081177b96fae1cee9994	TXT	open	released	1	Transcriptome Profiling	gene_expression	RNA-Seq	TCGA-HNSC	474152b7-30db-4f4e-b633-a199468f3f28	2018-09-06T20:07:42.373854-05:00	2016-05-29T11:01:16.662885-05:00	ef20a7ca-6c3b-4893-abe7-40c1c027556b_count	released	https://github.com/NCI-GDC/htseq-cwl	HTSeq - Counts	v1	Primary solid Tumor	TCGA-RS-A6TO	TCGA-RS-A6TO	NA	Head and Neck	Head & Neck Squamous Cell Carcinoma	YES	NO	FEMALE	Alive	-30104	NA	NA	272	WHITE	RS	A6TO	B815FAE9-C595-4C76-ACC6-6D38B9AF9578	No	YES	C06.9	8071/3	C06.9
12.0 - 20.0	Gene Expression Quantification	2019-09-18T05:09:30.140827+00:00	2e648bea-efbd-4700-86f8-300d26e153ee.htseq.counts.gz	2e648bea-efbd-4700-86f8-300d26e153ee_count	381ec1ca-3c1c-4ac7-a290-d23454263b20	245649	TCGA-CR-7394-01A-11R-2016-07	381ec1ca-3c1c-4ac7-a290-d23454263b20	2016-05-30T18:51:49.195910-05:00	19bc1337dfe80fba23c45593913fa103	TXT	open	released	1	Transcriptome Profiling	gene_expression	RNA-Seq	TCGA-HNSC	fb8ae69a-9bde-4291-87ce-b962010ef69b	2018-09-06T20:07:42.373854-05:00	2016-05-30T18:51:49.195910-05:00	2e648bea-efbd-4700-86f8-300d26e153ee_count	released	https://github.com/NCI-GDC/htseq-cwl	HTSeq - Counts	v1	Primary solid Tumor	TCGA-CR-7394	TCGA-CR-7394	NA	Head and Neck	Head & Neck Squamous Cell Carcinoma	NO	YES	MALE	Alive	-25581	NA	NA	898	WHITE	CR	7394	d296cdb5-a0f6-40cc-8ce7-73e4ccd176f3	No	YES	C02.9	8070/3	C02.9
12.0 - 20.0	Gene Expression Quantification	2019-09-18T05:09:30.140827+00:00	7444bf59-9dfd-4037-b405-c9e45d78b445.htseq.counts.gz	7444bf59-9dfd-4037-b405-c9e45d78b445_count	983cb886-0581-4ccd-a0da-2097ac697c0d	248111	TCGA-IQ-A6SH-01A-12R-A34R-07	983cb886-0581-4ccd-a0da-2097ac697c0d	2016-05-29T10:31:44.489197-05:00	2b6b426be16dfcdc33b9c90089458a06	TXT	open	released	1	Transcriptome Profiling	gene_expression	RNA-Seq	TCGA-HNSC	5f28210a-ab24-4e4c-93fd-50ddc98fa0a8	2018-09-06T20:07:42.373854-05:00	2016-05-29T10:31:44.489197-05:00	7444bf59-9dfd-4037-b405-c9e45d78b445_count	released	https://github.com/NCI-GDC/htseq-cwl	HTSeq - Counts	v1	Primary solid Tumor	TCGA-IQ-A6SH	TCGA-IQ-A6SH	NA	Head and Neck	Head & Neck Squamous Cell Carcinoma			MALE	Alive	-20109	NA	NA	471	BLACK OR AFRICAN AMERICAN	IQ	A6SH	573E3713-781F-447E-9F4D-A7FAAE4A4F03	No	YES	C02.9	8070/3	C02.9
12.0 - 20.0	Gene Expression Quantification	2019-09-18T05:09:30.140827+00:00	803ba202-222f-4023-bf02-197eaf151687.htseq.counts.gz	803ba202-222f-4023-bf02-197eaf151687_count	3048300b-bd01-4af3-b411-7460e1daaca6	254651	TCGA-CQ-6225-01A-11R-1915-07	3048300b-bd01-4af3-b411-7460e1daaca6	2016-05-29T10:52:01.131024-05:00	d70e2c3c869b6198fcf6768be0447c5d	TXT	open	released	1	Transcriptome Profiling	gene_expression	RNA-Seq	TCGA-HNSC	7608ce97-6550-4e29-b2cf-3d61447279d1	2018-09-06T20:07:42.373854-05:00	2016-05-29T10:52:01.131024-05:00	803ba202-222f-4023-bf02-197eaf151687_count	released	https://github.com/NCI-GDC/htseq-cwl	HTSeq - Counts	v1	Primary solid Tumor	TCGA-CQ-6225	TCGA-CQ-6225	NA	Head and Neck	Head & Neck Squamous Cell Carcinoma	NO	YES	MALE	Dead	-23988	NA	403	NA	WHITE	CQ	6225	90f44998-3c05-44b2-9501-bbd0f43c5147	Yes	YES	C14.8	8070/3	C14.8
12.0 - 20.0	Gene Expression Quantification	2019-09-18T05:09:30.140827+00:00	f3ef5625-ff89-4e70-9844-275edeabcb88.htseq.counts.gz	f3ef5625-ff89-4e70-9844-275edeabcb88_count	e9cec958-908e-4011-8c36-4156b594c72b	254933	TCGA-CV-7422-01A-21R-2081-07	e9cec958-908e-4011-8c36-4156b594c72b	2016-05-29T10:07:42.268045-05:00	31bbc2da8f5c05d6315f4025cb397d75	TXT	open	released	1	Transcriptome Profiling	gene_expression	RNA-Seq	TCGA-HNSC	7697a0cd-159e-4515-be5e-3a72363c38a8	2018-09-06T20:07:42.373854-05:00	2016-05-29T10:07:42.268045-05:00	f3ef5625-ff89-4e70-9844-275edeabcb88_count	released	https://github.com/NCI-GDC/htseq-cwl	HTSeq - Counts	v1	Primary solid Tumor	TCGA-CV-7422	TCGA-CV-7422	NA	Head and Neck	Head & Neck Squamous Cell Carcinoma	NO	YES	FEMALE	Dead	-22098	NA	1037	NA	WHITE	CV	7422	2e73e016-61ff-4f23-9ca9-fd48d9050d82	No	YES	C32.9	8070/3	C32.9
12.0 - 20.0	Gene Expression Quantification	2019-09-18T05:09:30.140827+00:00	301fe08e-bffe-4f01-9e80-12f61f830cac.htseq.counts.gz	301fe08e-bffe-4f01-9e80-12f61f830cac_count	f708d514-5999-4b33-93e0-97363015b338	249267	TCGA-CV-A45P-01A-11R-A24H-07	f708d514-5999-4b33-93e0-97363015b338	2016-05-26T21:19:05.205861-05:00	332fe83f0506d41dcbd3ba706216ee31	TXT	open	released	1	Transcriptome Profiling	gene_expression	RNA-Seq	TCGA-HNSC	37638be9-cc64-45aa-8bfa-8903fe601f96	2018-09-06T20:07:42.373854-05:00	2016-05-26T21:19:05.205861-05:00	301fe08e-bffe-4f01-9e80-12f61f830cac_count	released	https://github.com/NCI-GDC/htseq-cwl	HTSeq - Counts	v1	Primary solid Tumor	TCGA-CV-A45P	TCGA-CV-A45P	NA	Head and Neck	Head & Neck Squamous Cell Carcinoma	NO	YES	FEMALE	Alive	-30297	NA	NA	639	WHITE	CV	A45P	1C509BA7-2EDF-4428-BD39-109C78B3FB30	No	YES	C02.9	8070/3	C02.9
12.0 - 20.0	Gene Expression Quantification	2019-09-18T05:09:30.140827+00:00	8b7c59f2-6fb7-4c67-ad50-5f69311e3208.htseq.counts.gz	8b7c59f2-6fb7-4c67-ad50-5f69311e3208_count	17f69467-be9f-482b-a078-8f2cd3c4019d	246770	TCGA-CV-7411-01A-11R-2081-07	17f69467-be9f-482b-a078-8f2cd3c4019d	2016-05-29T10:36:37.781253-05:00	6916aa0b169f75b4f247461026fa0096	TXT	open	released	1	Transcriptome Profiling	gene_expression	RNA-Seq	TCGA-HNSC	a6b7cd5c-3f69-4f0b-950a-688b1cfe947e	2018-09-06T20:07:42.373854-05:00	2016-05-29T10:36:37.781253-05:00	8b7c59f2-6fb7-4c67-ad50-5f69311e3208_count	released	https://github.com/NCI-GDC/htseq-cwl	HTSeq - Counts	v1	Primary solid Tumor	TCGA-CV-7411	TCGA-CV-7411	NA	Head and Neck	Head & Neck Squamous Cell Carcinoma	NO	YES	FEMALE	Dead	-23696	NA	2717	NA	WHITE	CV	7411	600fc87b-a177-4bf9-9084-457f7e7e102c	No	YES	C14.8	8070/3	C14.8
12.0 - 20.0	Gene Expression Quantification	2019-09-18T05:09:30.140827+00:00	352b68d8-a9a2-4210-9f28-071b777654c0.htseq.counts.gz	352b68d8-a9a2-4210-9f28-071b777654c0_count	49f8e4a0-262d-42dd-bfa4-7ed46316e2ed	250851	TCGA-CQ-A4CG-01A-11R-A266-07	49f8e4a0-262d-42dd-bfa4-7ed46316e2ed	2016-05-29T11:15:17.434241-05:00	f7e3eb6a80e72fd82bcb2ec569684614	TXT	open	released	1	Transcriptome Profiling	gene_expression	RNA-Seq	TCGA-HNSC	2fc44505-dde3-44f7-916b-58633ceb9d28	2018-09-06T20:07:42.373854-05:00	2016-05-29T11:15:17.434241-05:00	352b68d8-a9a2-4210-9f28-071b777654c0_count	released	https://github.com/NCI-GDC/htseq-cwl	HTSeq - Counts	v1	Primary solid Tumor	TCGA-CQ-A4CG	TCGA-CQ-A4CG	NA	Head and Neck	Head & Neck Squamous Cell Carcinoma	NO	YES	FEMALE	Alive	-28637	NA	NA	391	WHITE	CQ	A4CG	E7A055D9-8D68-4E6B-BADE-4B2585757210	No	YES	C06.0	8070/3	C06.0
12.0 - 20.0	Gene Expression Quantification	2019-09-18T05:09:30.140827+00:00	58ebf33c-0d98-4f62-a174-0b6cc11f8fb4.htseq.counts.gz	58ebf33c-0d98-4f62-a174-0b6cc11f8fb4_count	f7351529-073e-4c22-9f3e-63d32f775708	247843	TCGA-CV-A6JY-01A-11R-A31N-07	f7351529-073e-4c22-9f3e-63d32f775708	2016-05-26T21:08:00.279943-05:00	f5c34394dd6c9c2b93db8701caacb9ea	TXT	open	released	1	Transcriptome Profiling	gene_expression	RNA-Seq	TCGA-HNSC	e16182d1-2c87-40f8-bc69-309d72eec3b8	2018-09-06T20:07:42.373854-05:00	2016-05-26T21:08:00.279943-05:00	58ebf33c-0d98-4f62-a174-0b6cc11f8fb4_count	released	https://github.com/NCI-GDC/htseq-cwl	HTSeq - Counts	v1	Primary solid Tumor	TCGA-CV-A6JY	TCGA-CV-A6JY	NA	Head and Neck	Head & Neck Squamous Cell Carcinoma	NO	YES	MALE	Alive	-25321	NA	NA	646	WHITE	CV	A6JY	0625DF42-740F-4E52-8F9E-0F5B7DEE251B	No	YES	C06.9	8070/3	C06.9
12.0 - 20.0	Gene Expression Quantification	2019-09-18T05:09:30.140827+00:00	852726f5-cf78-4e8a-bafb-be78aed6eea7.htseq.counts.gz	852726f5-cf78-4e8a-bafb-be78aed6eea7_count	82cfb1c3-e32b-427f-98cc-fe54909ac06a	252533	TCGA-UF-A7JH-01A-21R-A34R-07	82cfb1c3-e32b-427f-98cc-fe54909ac06a	2016-05-26T21:10:22.814700-05:00	629c392a2996e228efbf09b0f242e3b9	TXT	open	released	1	Transcriptome Profiling	gene_expression	RNA-Seq	TCGA-HNSC	a6a163ee-f3a8-4dac-bd50-f3ca3327729b	2018-09-06T20:07:42.373854-05:00	2016-05-26T21:10:22.814700-05:00	852726f5-cf78-4e8a-bafb-be78aed6eea7_count	released	https://github.com/NCI-GDC/htseq-cwl	HTSeq - Counts	v1	Primary solid Tumor	TCGA-UF-A7JH	TCGA-UF-A7JH	NA	Head and Neck	Head & Neck Squamous Cell Carcinoma	NO	YES	MALE	Alive	-21558	NA	NA	469	BLACK OR AFRICAN AMERICAN	UF	A7JH	0ABE0B8F-FD93-43E8-B78F-48A7C3F96868	No	YES	C32.9	8070/3	C32.9
12.0 - 20.0	Gene Expression Quantification	2019-09-18T05:09:30.140827+00:00	ed29f822-9020-49ed-84f3-8ed53ed90d2d.htseq.counts.gz	ed29f822-9020-49ed-84f3-8ed53ed90d2d_count	2b61c836-d952-4a68-9027-ac17ec4ce51c	249861	TCGA-CN-5365-01A-01R-1436-07	2b61c836-d952-4a68-9027-ac17ec4ce51c	2016-05-29T10:25:32.525217-05:00	bde58c0ed153d0b424c24923bbdac459	TXT	open	released	1	Transcriptome Profiling	gene_expression	RNA-Seq	TCGA-HNSC	63065f9b-5c5e-4508-a257-52dded5b28b9	2018-09-06T20:07:42.373854-05:00	2016-05-29T10:25:32.525217-05:00	ed29f822-9020-49ed-84f3-8ed53ed90d2d_count	released	https://github.com/NCI-GDC/htseq-cwl	HTSeq - Counts	v1	Primary solid Tumor	TCGA-CN-5365	TCGA-CN-5365	NA	Head and Neck	Head & Neck Squamous Cell Carcinoma	NO	YES	MALE	Dead	-14190	NA	351	NA	WHITE	CN	5365	4cffea0b-90a7-4c86-a73f-bb8feca3ada7	No	YES	C09.9	8070/3	C09.9
12.0 - 20.0	Gene Expression Quantification	2019-09-18T05:09:30.140827+00:00	332578e8-f23f-48f3-912f-afedc27dcc6e.htseq.counts.gz	332578e8-f23f-48f3-912f-afedc27dcc6e_count	db5f06cf-714c-4da8-8058-09a5b4dcaf33	254767	TCGA-CV-7410-01A-21R-2081-07	db5f06cf-714c-4da8-8058-09a5b4dcaf33	2016-05-26T21:08:23.469858-05:00	437de7dddc31154d6a5d615034c573eb	TXT	open	released	1	Transcriptome Profiling	gene_expression	RNA-Seq	TCGA-HNSC	cc03f96c-3ad0-4511-89cb-ed78e032753d	2018-09-06T20:07:42.373854-05:00	2016-05-26T21:08:23.469858-05:00	332578e8-f23f-48f3-912f-afedc27dcc6e_count	released	https://github.com/NCI-GDC/htseq-cwl	HTSeq - Counts	v1	Primary solid Tumor	TCGA-CV-7410	TCGA-CV-7410	NA	Head and Neck	Head & Neck Squamous Cell Carcinoma	NO	YES	MALE	Dead	-22302	NA	6417	NA	WHITE	CV	7410	06f0cf45-3840-44b2-bfc5-18eb980b8f68	Yes	YES	C32.9	8070/3	C32.9
12.0 - 20.0	Gene Expression Quantification	2019-09-18T05:09:30.140827+00:00	38a8ff34-78e7-47ce-9a7c-6b24072be806.htseq.counts.gz	38a8ff34-78e7-47ce-9a7c-6b24072be806_count	412ace6b-c615-43e2-b8db-59f85568e15e	249038	TCGA-CV-A6JE-01A-11R-A31N-07	412ace6b-c615-43e2-b8db-59f85568e15e	2016-05-29T11:13:12.993468-05:00	f4b398537b4b5006f961b70e0a9eba3f	TXT	open	released	1	Transcriptome Profiling	gene_expression	RNA-Seq	TCGA-HNSC	86dab18a-6620-4b0e-a0d6-d1f23777be1b	2018-09-06T20:07:42.373854-05:00	2016-05-29T11:13:12.993468-05:00	38a8ff34-78e7-47ce-9a7c-6b24072be806_count	released	https://github.com/NCI-GDC/htseq-cwl	HTSeq - Counts	v1	Primary solid Tumor	TCGA-CV-A6JE	TCGA-CV-A6JE	NA	Head and Neck	Head & Neck Squamous Cell Carcinoma	NO	YES	MALE	Alive	-28658	NA	NA	750	WHITE	CV	A6JE	E48C1481-E35C-49F9-9D13-A5D4085CF876	No	YES	C06.9	8070/3	C06.9
12.0 - 20.0	Gene Expression Quantification	2019-09-18T05:09:30.140827+00:00	04768ee4-1e0d-4bb1-87cc-5c7aabda85af.htseq.counts.gz	04768ee4-1e0d-4bb1-87cc-5c7aabda85af_count	fdf3bae2-bf58-44fb-aae5-c79ae28fc159	257530	TCGA-CR-7404-01A-11R-2132-07	fdf3bae2-bf58-44fb-aae5-c79ae28fc159	2016-05-30T18:51:19.902272-05:00	26d2146a1bbb88269b11eb70559d1c2b	TXT	open	released	1	Transcriptome Profiling	gene_expression	RNA-Seq	TCGA-HNSC	f30cd73c-8449-4241-b61e-46a0ce716776	2018-09-06T20:07:42.373854-05:00	2016-05-30T18:51:19.902272-05:00	04768ee4-1e0d-4bb1-87cc-5c7aabda85af_count	released	https://github.com/NCI-GDC/htseq-cwl	HTSeq - Counts	v1	Primary solid Tumor	TCGA-CR-7404	TCGA-CR-7404	NA	Head and Neck	Head & Neck Squamous Cell Carcinoma	NO	YES	MALE	Alive	-19532	NA	NA	1472	WHITE	CR	7404	d189a6c6-210f-4957-b500-457d5ce3f867	No	YES	C09.9	8070/3	C09.9
12.0 - 20.0	Gene Expression Quantification	2019-09-18T05:09:30.140827+00:00	ba04c0a1-8ec5-4987-9f06-dda2540fadb1.htseq.counts.gz	ba04c0a1-8ec5-4987-9f06-dda2540fadb1_count	523ecf7b-ff49-4198-a5f5-d7d9cd76cd92	248648	TCGA-BA-A6D8-01A-31R-A31N-07	523ecf7b-ff49-4198-a5f5-d7d9cd76cd92	2016-05-29T10:58:52.741793-05:00	17d8a571e51a5108cca69266dc100a3c	TXT	open	released	1	Transcriptome Profiling	gene_expression	RNA-Seq	TCGA-HNSC	32275e15-858a-4217-b345-8c748476f260	2018-09-06T20:07:42.373854-05:00	2016-05-29T10:58:52.741793-05:00	ba04c0a1-8ec5-4987-9f06-dda2540fadb1_count	released	https://github.com/NCI-GDC/htseq-cwl	HTSeq - Counts	v1	Primary solid Tumor	TCGA-BA-A6D8	TCGA-BA-A6D8	NA	Head and Neck	Head & Neck Squamous Cell Carcinoma	YES	NO	MALE	Alive	-21778	NA	NA	513	BLACK OR AFRICAN AMERICAN	BA	A6D8	B39C64BB-122D-44B3-9672-D0DC8468CA93	No	YES	C04.9	8070/3	C04.9
12.0 - 20.0	Gene Expression Quantification	2019-09-18T05:09:30.140827+00:00	6b7a43cb-ff8f-4a5d-a6fe-61eec2f789a4.htseq.counts.gz	6b7a43cb-ff8f-4a5d-a6fe-61eec2f789a4_count	d743617a-f053-4abf-aa41-3eca383262be	250212	TCGA-CV-5435-01A-01R-1686-07	d743617a-f053-4abf-aa41-3eca383262be	2016-05-30T18:48:59.201773-05:00	3d9968d5bb63ef6a2b0f1df8e75295b2	TXT	open	released	1	Transcriptome Profiling	gene_expression	RNA-Seq	TCGA-HNSC	474dd15b-a88e-41d8-80b4-1fd320354079	2018-09-06T20:07:42.373854-05:00	2016-05-30T18:48:59.201773-05:00	6b7a43cb-ff8f-4a5d-a6fe-61eec2f789a4_count	released	https://github.com/NCI-GDC/htseq-cwl	HTSeq - Counts	v1	Primary solid Tumor	TCGA-CV-5435	TCGA-CV-5435	NA	Head and Neck	Head & Neck Squamous Cell Carcinoma	NO	YES	MALE	Dead	-20926	1704	2319	1438	WHITE	CV	5435	cc23a09b-bca7-43e0-9ad0-bf272848492e	No	YES	C32.9	8070/3	C32.9
12.0 - 20.0	Gene Expression Quantification	2019-09-18T05:09:30.140827+00:00	2bf4e109-8b56-443f-bd23-b026c41ed8b6.htseq.counts.gz	2bf4e109-8b56-443f-bd23-b026c41ed8b6_count	c5c906c3-d3ee-4826-bdbb-502a0b7e342d	245552	TCGA-H7-8502-01A-11R-2403-07	c5c906c3-d3ee-4826-bdbb-502a0b7e342d	2016-05-30T18:50:03.352839-05:00	d6a447bb3a46a107d2f9afd9be9d5a7a	TXT	open	released	1	Transcriptome Profiling	gene_expression	RNA-Seq	TCGA-HNSC	c1e84550-6448-4430-87e1-23e69cec08f2	2018-09-06T20:07:42.373854-05:00	2016-05-30T18:50:03.352839-05:00	2bf4e109-8b56-443f-bd23-b026c41ed8b6_count	released	https://github.com/NCI-GDC/htseq-cwl	HTSeq - Counts	v1	Primary solid Tumor	TCGA-H7-8502	TCGA-H7-8502	NA	Head and Neck	Head & Neck Squamous Cell Carcinoma	YES	NO	MALE	Alive	-18286	NA	NA	133	WHITE	H7	8502	ce603d46-299a-4ffb-84ab-b3b914a561b9	No	YES	C06.2	8071/3	C06.2
12.0 - 20.0	Gene Expression Quantification	2019-09-18T05:09:30.140827+00:00	6a38fa25-a6cb-411f-9028-3094b34dbdbb.htseq.counts.gz	6a38fa25-a6cb-411f-9028-3094b34dbdbb_count	887e2e89-af5f-49ee-b54c-ef9d323ddde9	249570	TCGA-CV-7440-01A-11R-2132-07	887e2e89-af5f-49ee-b54c-ef9d323ddde9	2016-05-29T10:40:45.856621-05:00	c8eb570f86b2c10f413f7c9674101849	TXT	open	released	1	Transcriptome Profiling	gene_expression	RNA-Seq	TCGA-HNSC	1f9e8eef-9a54-4c53-bedc-96f86c241336	2018-09-06T20:07:42.373854-05:00	2016-05-29T10:40:45.856621-05:00	6a38fa25-a6cb-411f-9028-3094b34dbdbb_count	released	https://github.com/NCI-GDC/htseq-cwl	HTSeq - Counts	v1	Primary solid Tumor	TCGA-CV-7440	TCGA-CV-7440	NA	Head and Neck	Head & Neck Squamous Cell Carcinoma	NO	YES	MALE	Dead	-13992	NA	675	NA	WHITE	CV	7440	6715b957-0d48-439c-8cd7-bd9b204d39b0	Yes	YES	C32.9	8070/3	C32.9
12.0 - 20.0	Gene Expression Quantification	2019-09-18T05:09:30.140827+00:00	5da276ae-8c6a-4393-890e-2c00a9a1eb59.htseq.counts.gz	5da276ae-8c6a-4393-890e-2c00a9a1eb59_count	ce0dc4cb-0dea-42ad-a6df-9f80d19cc426	250115	TCGA-P3-A5QF-01A-11R-A28V-07	ce0dc4cb-0dea-42ad-a6df-9f80d19cc426	2016-05-29T10:21:15.231519-05:00	a4a25ffb33cd52916acebe2317eca846	TXT	open	released	1	Transcriptome Profiling	gene_expression	RNA-Seq	TCGA-HNSC	8dd2f16b-a7a8-4715-8ac9-548bacd85450	2018-09-06T20:07:42.373854-05:00	2016-05-29T10:21:15.231519-05:00	5da276ae-8c6a-4393-890e-2c00a9a1eb59_count	released	https://github.com/NCI-GDC/htseq-cwl	HTSeq - Counts	v1	Primary solid Tumor	TCGA-P3-A5QF	TCGA-P3-A5QF	NA	Head and Neck	Head & Neck Squamous Cell Carcinoma	NO	YES	MALE	Dead	-18035	NA	330	NA	WHITE	P3	A5QF	4587AE9F-71FB-4582-82FF-FB407FEE6445	No	YES	C03.0	8070/3	C03.0
12.0 - 20.0	Gene Expression Quantification	2019-09-18T05:09:30.140827+00:00	29c24d83-b40f-443e-81db-f764c4b03d36.htseq.counts.gz	29c24d83-b40f-443e-81db-f764c4b03d36_count	604d9cf2-ba6b-4be5-80e0-baf0d6ecc9db	257083	TCGA-BB-4217-01A-11R-2081-07	604d9cf2-ba6b-4be5-80e0-baf0d6ecc9db	2016-05-26T21:23:07.461851-05:00	b350120e64e2d5ccfb1283f0cc2a9db3	TXT	open	released	1	Transcriptome Profiling	gene_expression	RNA-Seq	TCGA-HNSC	da5fe308-6796-4ea0-8ba2-c83b227b72ae	2018-09-06T20:07:42.373854-05:00	2016-05-26T21:23:07.461851-05:00	29c24d83-b40f-443e-81db-f764c4b03d36_count	released	https://github.com/NCI-GDC/htseq-cwl	HTSeq - Counts	v1	Primary solid Tumor	TCGA-BB-4217	TCGA-BB-4217	NA	Head and Neck	Head & Neck Squamous Cell Carcinoma	NO	YES	MALE	Alive	-25020	NA	NA	187	BLACK OR AFRICAN AMERICAN	BB	4217	248fa778-0758-4681-a31f-371ea8d376e6	No	YES	C32.9	8070/3	C32.9
12.0 - 20.0	Gene Expression Quantification	2019-09-18T05:09:30.140827+00:00	a7208747-f725-4d83-9fb0-e8e53b497938.htseq.counts.gz	a7208747-f725-4d83-9fb0-e8e53b497938_count	86a12c44-4853-4ffd-81ae-12c10f1e6c0c	251696	TCGA-CV-A6K0-01B-21R-A31N-07	86a12c44-4853-4ffd-81ae-12c10f1e6c0c	2016-05-30T18:53:37.615997-05:00	921715d7576dd5bd5ae5146570baa629	TXT	open	released	1	Transcriptome Profiling	gene_expression	RNA-Seq	TCGA-HNSC	7f527889-1232-4884-ad46-51f60bbc7065	2018-09-06T20:07:42.373854-05:00	2016-05-30T18:53:37.615997-05:00	a7208747-f725-4d83-9fb0-e8e53b497938_count	released	https://github.com/NCI-GDC/htseq-cwl	HTSeq - Counts	v1	Primary solid Tumor	TCGA-CV-A6K0	TCGA-CV-A6K0	NA	Head and Neck	Head & Neck Squamous Cell Carcinoma	NO	YES	MALE	Alive	-21488	NA	NA	606	WHITE	CV	A6K0	D5E136FD-B6FC-4400-88D3-30D10CBD9801	No	YES	C02.9	8070/3	C02.9
12.0 - 20.0	Gene Expression Quantification	2019-09-18T05:09:30.140827+00:00	34404ab0-933f-43f5-89a6-38af91b8d65d.htseq.counts.gz	34404ab0-933f-43f5-89a6-38af91b8d65d_count	acd29c8d-3356-424d-b40f-ba3f00e6047c	255040	TCGA-QK-AA3J-01A-11R-A39I-07	acd29c8d-3356-424d-b40f-ba3f00e6047c	2016-05-29T10:40:56.949228-05:00	9372adef74693f3d5a734768ffce3286	TXT	open	released	1	Transcriptome Profiling	gene_expression	RNA-Seq	TCGA-HNSC	3bb0c91a-7860-4c86-b039-b98686021cf4	2018-09-06T20:07:42.373854-05:00	2016-05-29T10:40:56.949228-05:00	34404ab0-933f-43f5-89a6-38af91b8d65d_count	released	https://github.com/NCI-GDC/htseq-cwl	HTSeq - Counts	v1	Primary solid Tumor	TCGA-QK-AA3J	TCGA-QK-AA3J	NA	Head and Neck	Head & Neck Squamous Cell Carcinoma Basaloid Type	YES	NO	MALE	Alive	-25469	NA	NA	157	BLACK OR AFRICAN AMERICAN	QK	AA3J	677C9D22-E518-43AB-9668-A606C35A6EEB	No	YES	C32.9	8083/3	C32.9
12.0 - 20.0	Gene Expression Quantification	2019-09-18T05:09:30.140827+00:00	e2e9185b-11a1-477f-b89d-cfa9082e9da6.htseq.counts.gz	e2e9185b-11a1-477f-b89d-cfa9082e9da6_count	3525f19b-e6a4-4c68-976f-c5a4263f2a8e	250549	TCGA-CR-7373-01A-11R-2016-07	3525f19b-e6a4-4c68-976f-c5a4263f2a8e	2016-05-26T21:22:59.141395-05:00	492cf6dd2670e47b877edc726b63d888	TXT	open	released	1	Transcriptome Profiling	gene_expression	RNA-Seq	TCGA-HNSC	b93054cd-f913-41ae-be2c-962e3ae6f13f	2018-09-06T20:07:42.373854-05:00	2016-05-26T21:22:59.141395-05:00	e2e9185b-11a1-477f-b89d-cfa9082e9da6_count	released	https://github.com/NCI-GDC/htseq-cwl	HTSeq - Counts	v1	Primary solid Tumor	TCGA-CR-7373	TCGA-CR-7373	NA	Head and Neck	Head & Neck Squamous Cell Carcinoma	NO	YES	MALE	Alive	-24448	NA	NA	889	WHITE	CR	7373	242bdece-75dc-45b9-a9b3-3e1bc305a3e3	No	YES	C14.8	8070/3	C14.8
12.0 - 20.0	Gene Expression Quantification	2019-09-18T05:09:30.140827+00:00	029e3d06-38b8-425c-8e4b-27b72cf71afd.htseq.counts.gz	029e3d06-38b8-425c-8e4b-27b72cf71afd_count	6a03be9a-9086-4875-80c0-df219c8c438a	250311	TCGA-CV-6935-01A-11R-1915-07	6a03be9a-9086-4875-80c0-df219c8c438a	2016-05-26T21:09:13.977642-05:00	04ba5ce525892f69de15526c9af49f85	TXT	open	released	1	Transcriptome Profiling	gene_expression	RNA-Seq	TCGA-HNSC	94e980f7-0da2-46f1-8c72-e0ce232e9aa9	2018-09-06T20:07:42.373854-05:00	2016-05-26T21:09:13.977642-05:00	029e3d06-38b8-425c-8e4b-27b72cf71afd_count	released	https://github.com/NCI-GDC/htseq-cwl	HTSeq - Counts	v1	Primary solid Tumor	TCGA-CV-6935	TCGA-CV-6935	NA	Head and Neck	Head & Neck Squamous Cell Carcinoma	NO	YES	MALE	Dead	-24799	NA	295	NA	WHITE	CV	6935	0871333c-1088-4af1-a365-12256643c5bd	No	YES	C32.9	8070/3	C32.9
12.0 - 20.0	Gene Expression Quantification	2019-09-18T05:09:30.140827+00:00	458719e9-d654-4396-88e0-c15f94f1cc3e.htseq.counts.gz	458719e9-d654-4396-88e0-c15f94f1cc3e_count	9d87191c-909b-4047-a155-fa93c09f69af	246437	TCGA-CV-6953-01A-11R-1915-07	9d87191c-909b-4047-a155-fa93c09f69af	2016-05-30T18:36:51.288215-05:00	300e89df703d1716001195ff31facefe	TXT	open	released	1	Transcriptome Profiling	gene_expression	RNA-Seq	TCGA-HNSC	8e1c353b-c116-4d67-8d9e-d245ca3d595b	2018-09-06T20:07:42.373854-05:00	2016-05-30T18:36:51.288215-05:00	458719e9-d654-4396-88e0-c15f94f1cc3e_count	released	https://github.com/NCI-GDC/htseq-cwl	HTSeq - Counts	v1	Primary solid Tumor	TCGA-CV-6953	TCGA-CV-6953	NA	Head and Neck	Head & Neck Squamous Cell Carcinoma	NO	YES	FEMALE	Dead	-29465	NA	1641	NA	WHITE	CV	6953	a4e90f64-d11a-4278-a79e-d64c936e8e86	No	YES	C04.9	8070/3	C04.9
12.0 - 20.0	Gene Expression Quantification	2019-09-18T05:09:30.140827+00:00	35d3f8a8-6364-43b2-bbd3-c237986f3ee9.htseq.counts.gz	35d3f8a8-6364-43b2-bbd3-c237986f3ee9_count	63ad0a97-76b8-4eda-a858-7edd69bc534c	245951	TCGA-BA-6873-01A-11R-1873-07	63ad0a97-76b8-4eda-a858-7edd69bc534c	2016-05-30T18:42:37.056775-05:00	d9bc3483c50a4e308a1fa8ddffded407	TXT	open	released	1	Transcriptome Profiling	gene_expression	RNA-Seq	TCGA-HNSC	b9909788-8028-45ab-92ce-14a4c3acf6cf	2018-09-06T20:07:42.373854-05:00	2016-05-30T18:42:37.056775-05:00	35d3f8a8-6364-43b2-bbd3-c237986f3ee9_count	released	https://github.com/NCI-GDC/htseq-cwl	HTSeq - Counts	v1	Primary solid Tumor	TCGA-BA-6873	TCGA-BA-6873	NA	Head and Neck	Head & Neck Squamous Cell Carcinoma	YES	NO	MALE	Alive	-10512	NA	NA	113	WHITE	BA	6873	bf6b931e-cb2e-4cc0-b603-e9fc71fdc509	No	YES	C02.9	8070/3	C02.9
12.0 - 20.0	Gene Expression Quantification	2019-09-18T05:09:30.140827+00:00	09001b78-7752-4939-847f-f1674503e4a4.htseq.counts.gz	09001b78-7752-4939-847f-f1674503e4a4_count	fde05aa1-5f97-41b1-9225-b2b58ba435d7	251898	TCGA-CV-6945-01A-11R-1915-07	fde05aa1-5f97-41b1-9225-b2b58ba435d7	2016-05-26T21:15:44.725474-05:00	3539c1676fecdf20e7571ada1ac4db8e	TXT	open	released	1	Transcriptome Profiling	gene_expression	RNA-Seq	TCGA-HNSC	d8dccab8-8284-434b-b3eb-0490233ddd9d	2018-09-06T20:07:42.373854-05:00	2016-05-26T21:15:44.725474-05:00	09001b78-7752-4939-847f-f1674503e4a4_count	released	https://github.com/NCI-GDC/htseq-cwl	HTSeq - Counts	v1	Primary solid Tumor	TCGA-CV-6945	TCGA-CV-6945	NA	Head and Neck	Head & Neck Squamous Cell Carcinoma	NO	YES	MALE	Dead	-15158	NA	366	NA	WHITE	CV	6945	15714e69-e075-4688-8f51-c7102fe4ca07	No	YES	C02.9	8070/3	C02.9
12.0 - 20.0	Gene Expression Quantification	2019-09-18T05:09:30.140827+00:00	60a96f10-2032-4d6b-863f-99e99cda2b55.htseq.counts.gz	60a96f10-2032-4d6b-863f-99e99cda2b55_count	be90750e-7579-4096-b49f-7903d45e54f7	254576	TCGA-CR-7368-01A-11R-2132-07	be90750e-7579-4096-b49f-7903d45e54f7	2016-05-26T21:24:34.342874-05:00	ec89d50148a346dcec06578576f5ab79	TXT	open	released	1	Transcriptome Profiling	gene_expression	RNA-Seq	TCGA-HNSC	aede1792-e60f-4d14-b08f-f6992de17693	2018-09-06T20:07:42.373854-05:00	2016-05-26T21:24:34.342874-05:00	60a96f10-2032-4d6b-863f-99e99cda2b55_count	released	https://github.com/NCI-GDC/htseq-cwl	HTSeq - Counts	v1	Primary solid Tumor	TCGA-CR-7368	TCGA-CR-7368	NA	Head and Neck	Head & Neck Squamous Cell Carcinoma	NO	YES	MALE	Alive	-19876	NA	NA	1245	WHITE	CR	7368	27c28c89-f4e7-4aec-a806-c0da7756e47f	No	YES	C14.8	8070/3	C14.8
12.0 - 20.0	Gene Expression Quantification	2019-09-18T05:09:30.140827+00:00	82dcf543-77eb-416d-ae9f-2d7cce203d63.htseq.counts.gz	82dcf543-77eb-416d-ae9f-2d7cce203d63_count	11432de6-8437-4cdb-b8fe-c247221122e3	249264	TCGA-CV-A6K1-01A-11R-A31N-07	11432de6-8437-4cdb-b8fe-c247221122e3	2016-05-29T10:17:38.145535-05:00	1a2a83a17fae0b34f1322c0b182dbf08	TXT	open	released	1	Transcriptome Profiling	gene_expression	RNA-Seq	TCGA-HNSC	3c2dff17-7ff3-4f92-8409-8ef683780905	2018-09-06T20:07:42.373854-05:00	2016-05-29T10:17:38.145535-05:00	82dcf543-77eb-416d-ae9f-2d7cce203d63_count	released	https://github.com/NCI-GDC/htseq-cwl	HTSeq - Counts	v1	Primary solid Tumor	TCGA-CV-A6K1	TCGA-CV-A6K1	NA	Head and Neck	Head & Neck Squamous Cell Carcinoma	NO	YES	MALE	Alive	-23848	NA	NA	527	WHITE	CV	A6K1	3FB3D96E-85EF-4071-A220-2382F8D9DE82	No	YES	C32.9	8070/3	C32.9
12.0 - 20.0	Gene Expression Quantification	2019-09-18T05:09:30.140827+00:00	6c4bec8b-a0a8-4068-9ace-f20c5a4811f0.htseq.counts.gz	6c4bec8b-a0a8-4068-9ace-f20c5a4811f0_count	83d208df-56df-4815-9064-c5c6c39a8d95	254075	TCGA-CN-A6V7-01A-12R-A34R-07	83d208df-56df-4815-9064-c5c6c39a8d95	2016-05-29T10:40:54.485104-05:00	4b79c63e18d48d04830a8016ee50fba5	TXT	open	released	1	Transcriptome Profiling	gene_expression	RNA-Seq	TCGA-HNSC	ec0bca09-e992-482a-a7f8-9a7cec5439e3	2018-09-06T20:07:42.373854-05:00	2016-05-29T10:40:54.485104-05:00	6c4bec8b-a0a8-4068-9ace-f20c5a4811f0_count	released	https://github.com/NCI-GDC/htseq-cwl	HTSeq - Counts	v1	Primary solid Tumor	TCGA-CN-A6V7	TCGA-CN-A6V7	NA	Head and Neck	Head & Neck Squamous Cell Carcinoma	YES	NO	MALE	Alive	-14895	NA	NA	188	WHITE	CN	A6V7	67560840-70FB-45FD-8572-648F74811AEC	No	YES	C09.9	8072/3	C09.9
12.0 - 20.0	Gene Expression Quantification	2019-09-18T05:09:30.140827+00:00	f5659309-d6c2-49de-a04b-4734e2b70093.htseq.counts.gz	f5659309-d6c2-49de-a04b-4734e2b70093_count	07458e60-4784-4ba5-963c-a9acb12444e0	256506	TCGA-BA-6868-01B-12R-1915-07	07458e60-4784-4ba5-963c-a9acb12444e0	2016-05-30T18:57:46.468966-05:00	1c848f4ef635e4b5745d850581009636	TXT	open	released	1	Transcriptome Profiling	gene_expression	RNA-Seq	TCGA-HNSC	243214a4-b180-4aa0-97ba-95a3eefb1c78	2018-09-06T20:07:42.373854-05:00	2016-05-30T18:57:46.468966-05:00	f5659309-d6c2-49de-a04b-4734e2b70093_count	released	https://github.com/NCI-GDC/htseq-cwl	HTSeq - Counts	v1	Primary solid Tumor	TCGA-BA-6868	TCGA-BA-6868	NA	Head and Neck	Head & Neck Squamous Cell Carcinoma	YES	NO	MALE	Alive	-19608	NA	NA	153	BLACK OR AFRICAN AMERICAN	BA	6868	ed61706c-7fc1-4c5f-b473-7b0888ac5b73	No	YES	C32.9	8070/3	C32.9
12.0 - 20.0	Gene Expression Quantification	2019-09-18T05:09:30.140827+00:00	4919d5f0-8f43-4875-a2b1-d145fce8e362.htseq.counts.gz	4919d5f0-8f43-4875-a2b1-d145fce8e362_count	3ffd5337-f97c-4d54-888b-3704158d9ffe	251493	TCGA-CR-7390-01A-11R-2016-07	3ffd5337-f97c-4d54-888b-3704158d9ffe	2016-05-29T10:41:18.252336-05:00	35b0f551d3ea939e170cdd21a19cddf1	TXT	open	released	1	Transcriptome Profiling	gene_expression	RNA-Seq	TCGA-HNSC	d5a9a3bb-57b3-48b5-8a96-3eca76b25ea8	2018-09-06T20:07:42.373854-05:00	2016-05-29T10:41:18.252336-05:00	4919d5f0-8f43-4875-a2b1-d145fce8e362_count	released	https://github.com/NCI-GDC/htseq-cwl	HTSeq - Counts	v1	Primary solid Tumor	TCGA-CR-7390	TCGA-CR-7390	NA	Head and Neck	Head & Neck Squamous Cell Carcinoma	NO	YES	MALE	Alive	-24575	NA	NA	907	WHITE	CR	7390	67f2ac9b-b9fb-4ffd-ae60-6ff1114e9290	No	YES	C02.9	8070/3	C02.9
12.0 - 20.0	Gene Expression Quantification	2019-09-18T05:09:30.140827+00:00	b1264982-6c82-4566-9576-444de6a05548.htseq.counts.gz	b1264982-6c82-4566-9576-444de6a05548_count	47be90b7-021b-4a5d-9fcc-1795d1da2e07	245718	TCGA-CQ-7063-01A-11R-2403-07	47be90b7-021b-4a5d-9fcc-1795d1da2e07	2016-05-26T21:26:19.484409-05:00	9784365873a2b2e47192f493e7138d97	TXT	open	released	1	Transcriptome Profiling	gene_expression	RNA-Seq	TCGA-HNSC	5a87404f-d771-42f8-beca-59649244e7a6	2018-09-06T20:07:42.373854-05:00	2016-05-26T21:26:19.484409-05:00	b1264982-6c82-4566-9576-444de6a05548_count	released	https://github.com/NCI-GDC/htseq-cwl	HTSeq - Counts	v1	Primary solid Tumor	TCGA-CQ-7063	TCGA-CQ-7063	NA	Head and Neck	Head & Neck Squamous Cell Carcinoma	NO	YES	FEMALE	Alive	-21723	NA	NA	1461	WHITE	CQ	7063	2b2bb108-ca85-4b3e-a6a6-5ffaac487c5e	No	YES	C06.9	8070/3	C06.9
12.0 - 20.0	Gene Expression Quantification	2019-09-18T05:09:30.140827+00:00	0d56836d-6eb4-4736-9ad0-3c1139302043.htseq.counts.gz	0d56836d-6eb4-4736-9ad0-3c1139302043_count	67dd02e1-e8cc-4934-aced-7f79d66b632b	245062	TCGA-CV-A6JN-01A-11R-A31N-07	67dd02e1-e8cc-4934-aced-7f79d66b632b	2016-05-26T21:13:13.582208-05:00	d3ce271702ac8f61f972f0ffb6b8ad6d	TXT	open	released	1	Transcriptome Profiling	gene_expression	RNA-Seq	TCGA-HNSC	d449c565-e203-4c43-ae45-9d2fd0a020e9	2018-09-06T20:07:42.373854-05:00	2016-05-26T21:13:13.582208-05:00	0d56836d-6eb4-4736-9ad0-3c1139302043_count	released	https://github.com/NCI-GDC/htseq-cwl	HTSeq - Counts	v1	Primary solid Tumor	TCGA-CV-A6JN	TCGA-CV-A6JN	NA	Head and Neck	Head & Neck Squamous Cell Carcinoma	NO	YES	MALE	Alive	-19635	NA	NA	717	WHITE	CV	A6JN	10593E5B-7ACB-498B-BDF7-705E3E2BC443	No	YES	C06.9	8070/3	C06.9
12.0 - 20.0	Gene Expression Quantification	2019-09-18T05:09:30.140827+00:00	29781bbe-87fd-48b6-bdfe-f66249b0cf41.htseq.counts.gz	29781bbe-87fd-48b6-bdfe-f66249b0cf41_count	eee66774-435e-470f-9542-42457d2dbdf9	247085	TCGA-IQ-7632-01A-11R-2081-07	eee66774-435e-470f-9542-42457d2dbdf9	2016-05-29T10:36:41.931149-05:00	4ed0381b399249a061956518639bee5d	TXT	open	released	1	Transcriptome Profiling	gene_expression	RNA-Seq	TCGA-HNSC	3c051237-df09-49d6-8544-48f0c9084b16	2018-09-06T20:07:42.373854-05:00	2016-05-29T10:36:41.931149-05:00	29781bbe-87fd-48b6-bdfe-f66249b0cf41_count	released	https://github.com/NCI-GDC/htseq-cwl	HTSeq - Counts	v1	Primary solid Tumor	TCGA-IQ-7632	TCGA-IQ-7632	NA	Head and Neck	Head & Neck Squamous Cell Carcinoma	NO	YES	FEMALE	Alive	-24986	NA	NA	113	WHITE	IQ	7632	601a4146-8093-4f20-9a0a-a97916c9e7f6	No	YES	C14.8	8070/3	C14.8
12.0 - 20.0	Gene Expression Quantification	2019-09-18T05:09:30.140827+00:00	4b1e826d-902e-4a19-b509-b4efbcf8f738.htseq.counts.gz	4b1e826d-902e-4a19-b509-b4efbcf8f738_count	30ecedaf-0e5a-49db-bb51-5c980439b28b	245592	TCGA-CV-A6JM-01A-11R-A31N-07	30ecedaf-0e5a-49db-bb51-5c980439b28b	2016-05-26T21:09:27.886140-05:00	69016c75f8c867ded46ddd94fb934523	TXT	open	released	1	Transcriptome Profiling	gene_expression	RNA-Seq	TCGA-HNSC	5c81a1b9-2ae0-43ed-b315-b917c27fff94	2018-09-06T20:07:42.373854-05:00	2016-05-26T21:09:27.886140-05:00	4b1e826d-902e-4a19-b509-b4efbcf8f738_count	released	https://github.com/NCI-GDC/htseq-cwl	HTSeq - Counts	v1	Primary solid Tumor	TCGA-CV-A6JM	TCGA-CV-A6JM	NA	Head and Neck	Head & Neck Squamous Cell Carcinoma	NO	YES	MALE	Dead	-31147	NA	194	NA	WHITE	CV	A6JM	08C95E8F-AA2F-4163-AC43-096053EC6886	No	YES	C32.9	8070/3	C32.9
12.0 - 20.0	Gene Expression Quantification	2019-09-18T05:09:30.140827+00:00	7496da67-dbd8-4658-b705-a37ead3d8d61.htseq.counts.gz	7496da67-dbd8-4658-b705-a37ead3d8d61_count	f462b81a-b315-4147-8b7b-83790cb25699	253400	TCGA-CV-6943-01A-11R-1915-07	f462b81a-b315-4147-8b7b-83790cb25699	2016-05-29T10:49:03.400294-05:00	578453eda4935b51252a3b3768592c5e	TXT	open	released	1	Transcriptome Profiling	gene_expression	RNA-Seq	TCGA-HNSC	e03bf56d-f3cd-44dd-be8f-9460984efb15	2018-09-06T20:07:42.373854-05:00	2016-05-29T10:49:03.400294-05:00	7496da67-dbd8-4658-b705-a37ead3d8d61_count	released	https://github.com/NCI-GDC/htseq-cwl	HTSeq - Counts	v1	Primary solid Tumor	TCGA-CV-6943	TCGA-CV-6943	NA	Head and Neck	Head & Neck Squamous Cell Carcinoma	NO	YES	MALE	Dead	-27310	NA	602	NA	WHITE	CV	6943	8b574abc-646b-4252-8eb7-b9c737d034d9	No	YES	C01.9	8070/3	C01
12.0 - 20.0	Gene Expression Quantification	2019-09-18T05:09:30.140827+00:00	527c232e-f9c6-43b3-baf4-d8dc1bc82f38.htseq.counts.gz	527c232e-f9c6-43b3-baf4-d8dc1bc82f38_count	9458044a-2970-41ad-82b5-d83a06c453c0	248460	TCGA-BA-5558-01A-01R-1514-07	9458044a-2970-41ad-82b5-d83a06c453c0	2016-05-30T18:15:37.042533-05:00	acb912321a0ceb8936811c4625dada9a	TXT	open	released	1	Transcriptome Profiling	gene_expression	RNA-Seq	TCGA-HNSC	cdc5be78-fbdc-4515-b2b6-27aef71622d4	2018-09-06T20:07:42.373854-05:00	2016-05-30T18:15:37.042533-05:00	527c232e-f9c6-43b3-baf4-d8dc1bc82f38_count	released	https://github.com/NCI-GDC/htseq-cwl	HTSeq - Counts	v1	Primary solid Tumor	TCGA-BA-5558	TCGA-BA-5558	NA	Head and Neck	Head & Neck Squamous Cell Carcinoma	NO	YES	MALE	Alive	-23984	NA	NA	1636	WHITE	BA	5558	6a1aa50c-097c-4e04-8ddd-12d50f8a5ac2	No	YES	C14.8	8070/3	C14.8
12.0 - 20.0	Gene Expression Quantification	2019-09-18T05:09:30.140827+00:00	6c8c027a-bc7f-4a73-b962-071b4decd6a9.htseq.counts.gz	6c8c027a-bc7f-4a73-b962-071b4decd6a9_count	f26deb3a-a615-4678-865d-0e1b6c3ca046	256079	TCGA-CR-7370-01A-11R-2132-07	f26deb3a-a615-4678-865d-0e1b6c3ca046	2016-05-29T10:47:39.602547-05:00	f1acbf71bbc99b443d79edf4c055e56a	TXT	open	released	1	Transcriptome Profiling	gene_expression	RNA-Seq	TCGA-HNSC	fa7d3f7b-3b1c-497d-abf5-1997a9ce670e	2018-09-06T20:07:42.373854-05:00	2016-05-29T10:47:39.602547-05:00	6c8c027a-bc7f-4a73-b962-071b4decd6a9_count	released	https://github.com/NCI-GDC/htseq-cwl	HTSeq - Counts	v1	Primary solid Tumor	TCGA-CR-7370	TCGA-CR-7370	NA	Head and Neck	Head & Neck Squamous Cell Carcinoma	NO	YES	FEMALE	Alive	-26468	NA	NA	105	WHITE	CR	7370	890b5a8b-703d-428d-8833-bc0ce26e80aa	No	YES	C32.9	8070/3	C32.9
12.0 - 20.0	Gene Expression Quantification	2019-09-18T05:09:30.140827+00:00	cea213f2-1dca-482a-bc29-d346a6682085.htseq.counts.gz	cea213f2-1dca-482a-bc29-d346a6682085_count	ee8ea64d-a66e-449b-aa46-0e5c80d496e7	249319	TCGA-CN-A498-01A-11R-A24H-07	ee8ea64d-a66e-449b-aa46-0e5c80d496e7	2016-05-29T10:11:08.047176-05:00	9b1158c88fd35a6833f598e7309b7ec5	TXT	open	released	1	Transcriptome Profiling	gene_expression	RNA-Seq	TCGA-HNSC	6270c84a-0b16-4bc4-9033-14b85105c763	2018-09-06T20:07:42.373854-05:00	2016-05-29T10:11:08.047176-05:00	cea213f2-1dca-482a-bc29-d346a6682085_count	released	https://github.com/NCI-GDC/htseq-cwl	HTSeq - Counts	v1	Primary solid Tumor	TCGA-CN-A498	TCGA-CN-A498	NA	Head and Neck	Head & Neck Squamous Cell Carcinoma	YES	NO	FEMALE	Alive	-22330	NA	NA	443	WHITE	CN	A498	34AAD752-D78F-440B-ABD2-F9F939C82664	No	YES	C02.9	8071/3	C02.9
12.0 - 20.0	Gene Expression Quantification	2019-09-18T05:09:30.140827+00:00	6be2aa36-5cc9-4832-af98-47e04d8424e0.htseq.counts.gz	6be2aa36-5cc9-4832-af98-47e04d8424e0_count	f1e8efd9-4dff-4eae-a2da-a27165881222	251963	TCGA-CQ-6229-01A-11R-1915-07	f1e8efd9-4dff-4eae-a2da-a27165881222	2016-05-30T18:34:34.982735-05:00	0e5acdbdf6314acc502413cd508eb9a6	TXT	open	released	1	Transcriptome Profiling	gene_expression	RNA-Seq	TCGA-HNSC	27780d2e-1c54-4564-aeb4-bfb5e4252e7c	2018-09-06T20:07:42.373854-05:00	2016-05-30T18:34:34.982735-05:00	6be2aa36-5cc9-4832-af98-47e04d8424e0_count	released	https://github.com/NCI-GDC/htseq-cwl	HTSeq - Counts	v1	Primary solid Tumor	TCGA-CQ-6229	TCGA-CQ-6229	NA	Head and Neck	Head & Neck Squamous Cell Carcinoma	NO	YES	MALE	Alive	-22541	NA	NA	815	WHITE	CQ	6229	a091822c-447a-49a5-8c20-e329df79599c	No	YES	C02.9	8070/3	C02.9
12.0 - 20.0	Gene Expression Quantification	2019-09-18T05:09:30.140827+00:00	514918de-c3d4-49b9-a0bd-682364d1a02a.htseq.counts.gz	514918de-c3d4-49b9-a0bd-682364d1a02a_count	0aeb1520-4cbd-4813-8617-42cd30e0380b	251090	TCGA-MZ-A6I9-01A-11R-A31N-07	0aeb1520-4cbd-4813-8617-42cd30e0380b	2016-05-30T18:40:01.489319-05:00	7b8113a0ab963e066d691215964f847a	TXT	open	released	1	Transcriptome Profiling	gene_expression	RNA-Seq	TCGA-HNSC	2ebb0308-d829-48d1-bec9-2b73402a2f56	2018-09-06T20:07:42.373854-05:00	2016-05-30T18:40:01.489319-05:00	514918de-c3d4-49b9-a0bd-682364d1a02a_count	released	https://github.com/NCI-GDC/htseq-cwl	HTSeq - Counts	v1	Primary solid Tumor	TCGA-MZ-A6I9	TCGA-MZ-A6I9	NA	Head and Neck	Head & Neck Squamous Cell Carcinoma	YES	NO	MALE	Alive	-24939	NA	NA	254	WHITE	MZ	A6I9	AAD9A83A-AB62-47B0-990C-527CCDB58D63	No	YES	C10.9	8070/3	C10.9
12.0 - 20.0	Gene Expression Quantification	2019-09-18T05:09:30.140827+00:00	f4d49fea-2d9b-450f-ada5-1cbeabb24d34.htseq.counts.gz	f4d49fea-2d9b-450f-ada5-1cbeabb24d34_count	43897c39-4597-4974-a881-4fb58bd76755	247746	TCGA-UF-A7JK-01A-11R-A34R-07	43897c39-4597-4974-a881-4fb58bd76755	2016-05-26T21:19:13.138402-05:00	e1398d009d53cfe79dd77765a41b0ac5	TXT	open	released	1	Transcriptome Profiling	gene_expression	RNA-Seq	TCGA-HNSC	28b113f7-f4d7-444d-9d9e-1ae50a305780	2018-09-06T20:07:42.373854-05:00	2016-05-26T21:19:13.138402-05:00	f4d49fea-2d9b-450f-ada5-1cbeabb24d34_count	released	https://github.com/NCI-GDC/htseq-cwl	HTSeq - Counts	v1	Primary solid Tumor	TCGA-UF-A7JK	TCGA-UF-A7JK	NA	Head and Neck	Head & Neck Squamous Cell Carcinoma	NO	YES	MALE	Dead	-21696	NA	424	NA		UF	A7JK	1CA54115-93A3-4C0E-ABF0-915B4BBFF10C	No	YES	C32.9	8071/3	C32.9
12.0 - 20.0	Gene Expression Quantification	2019-09-18T05:09:30.140827+00:00	c65051d8-4815-4a9d-be65-de1aa152a346.htseq.counts.gz	c65051d8-4815-4a9d-be65-de1aa152a346_count	bd5da481-f5ec-4f73-8ab7-8f57f5289c3c	251555	TCGA-CV-7247-01A-11R-2016-07	bd5da481-f5ec-4f73-8ab7-8f57f5289c3c	2016-05-29T10:35:37.155780-05:00	a044213e1400813c51998dc73bcfe304	TXT	open	released	1	Transcriptome Profiling	gene_expression	RNA-Seq	TCGA-HNSC	5bd829ef-bede-41ee-8108-2313f6c77322	2018-09-06T20:07:42.373854-05:00	2016-05-29T10:35:37.155780-05:00	c65051d8-4815-4a9d-be65-de1aa152a346_count	released	https://github.com/NCI-GDC/htseq-cwl	HTSeq - Counts	v1	Primary solid Tumor	TCGA-CV-7247	TCGA-CV-7247	NA	Head and Neck	Head & Neck Squamous Cell Carcinoma	NO	YES	MALE	Dead	-20433	NA	577	NA	WHITE	CV	7247	5e25ab76-a8ab-4779-aa03-8de658f18da1	No	YES	C32.9	8070/3	C32.9
12.0 - 20.0	Gene Expression Quantification	2019-09-18T05:09:30.140827+00:00	84fbe27a-a8b8-4610-afdd-7ebf05d2ef76.htseq.counts.gz	84fbe27a-a8b8-4610-afdd-7ebf05d2ef76_count	e1f664a8-6086-4249-bc56-32bb152cda6c	244213	TCGA-MT-A67A-01A-11R-A30B-07	e1f664a8-6086-4249-bc56-32bb152cda6c	2016-05-30T18:57:57.573369-05:00	25c1cc6e31ef534e76b6d7a349e193b6	TXT	open	released	1	Transcriptome Profiling	gene_expression	RNA-Seq	TCGA-HNSC	5c6609b1-9668-43a6-953f-7be90afb4c6a	2018-09-06T20:07:42.373854-05:00	2016-05-30T18:57:57.573369-05:00	84fbe27a-a8b8-4610-afdd-7ebf05d2ef76_count	released	https://github.com/NCI-GDC/htseq-cwl	HTSeq - Counts	v1	Primary solid Tumor	TCGA-MT-A67A	TCGA-MT-A67A	NA	Head and Neck	Head & Neck Squamous Cell Carcinoma	NO	YES	FEMALE	Alive	-31161	NA	NA	392	WHITE	MT	A67A	EDA7DF86-A344-4790-88AC-E1391F07F66D	No	YES	C02.9	8070/3	C02.9
12.0 - 20.0	Gene Expression Quantification	2019-09-18T05:09:30.140827+00:00	4ea57542-c760-4311-9f5e-dcd9d9dc33b5.htseq.counts.gz	4ea57542-c760-4311-9f5e-dcd9d9dc33b5_count	0b856563-ca19-4b37-8a62-075e3e87e737	249035	TCGA-BA-7269-01A-11R-2016-07	0b856563-ca19-4b37-8a62-075e3e87e737	2016-05-30T18:56:38.796881-05:00	04d7e5c08dbd13dc25e66e61ca321e95	TXT	open	released	1	Transcriptome Profiling	gene_expression	RNA-Seq	TCGA-HNSC	8372acde-c53f-4b2a-b751-06cd91ceea79	2018-09-06T20:07:42.373854-05:00	2016-05-30T18:56:38.796881-05:00	4ea57542-c760-4311-9f5e-dcd9d9dc33b5_count	released	https://github.com/NCI-GDC/htseq-cwl	HTSeq - Counts	v1	Primary solid Tumor	TCGA-BA-7269	TCGA-BA-7269	NA	Head and Neck	Head & Neck Squamous Cell Carcinoma	YES	NO	MALE	Alive	-22609	NA	NA	236	WHITE	BA	7269	eb611a76-eecf-452c-bfbe-ab49b362f49c	No	YES	C02.9	8070/3	C02.9
12.0 - 20.0	Gene Expression Quantification	2019-09-18T05:09:30.140827+00:00	f25b1610-d385-40fd-8273-f7661be1eea4.htseq.counts.gz	f25b1610-d385-40fd-8273-f7661be1eea4_count	b7512132-ba2e-4b12-a01a-de06cd822af6	252992	TCGA-CN-4728-01A-01R-1436-07	b7512132-ba2e-4b12-a01a-de06cd822af6	2016-05-30T18:19:12.743539-05:00	4bd3496912b155ec467d83097f20dfd0	TXT	open	released	1	Transcriptome Profiling	gene_expression	RNA-Seq	TCGA-HNSC	57f90b07-7a9f-42f9-85b7-860b42ecc97c	2018-09-06T20:07:42.373854-05:00	2016-05-30T18:19:12.743539-05:00	f25b1610-d385-40fd-8273-f7661be1eea4_count	released	https://github.com/NCI-GDC/htseq-cwl	HTSeq - Counts	v1	Primary solid Tumor	TCGA-CN-4728	TCGA-CN-4728	NA	Head and Neck	Head & Neck Squamous Cell Carcinoma	YES	NO	MALE	Alive	-20660	NA	NA	325	WHITE	CN	4728	7152edc3-0a5b-4aed-b0c6-63f913dff272	No	YES	C14.8	8070/3	C14.8
12.0 - 20.0	Gene Expression Quantification	2019-09-18T05:09:30.140827+00:00	25894862-7147-49e7-af4d-3f1f649779d6.htseq.counts.gz	25894862-7147-49e7-af4d-3f1f649779d6_count	1adecb22-fd42-45d7-8501-64f78bdb80a3	250407	TCGA-CR-6477-01A-11R-1873-07	1adecb22-fd42-45d7-8501-64f78bdb80a3	2016-05-29T11:00:42.154371-05:00	dc1bf614825eee726cb9fe9ff590133a	TXT	open	released	1	Transcriptome Profiling	gene_expression	RNA-Seq	TCGA-HNSC	03b5eb56-fb8c-4c44-b4ae-f759353c23f4	2018-09-06T20:07:42.373854-05:00	2016-05-29T11:00:42.154371-05:00	25894862-7147-49e7-af4d-3f1f649779d6_count	released	https://github.com/NCI-GDC/htseq-cwl	HTSeq - Counts	v1	Primary solid Tumor	TCGA-CR-6477	TCGA-CR-6477	NA	Head and Neck	Head & Neck Squamous Cell Carcinoma	NO	YES	FEMALE	Alive	-20815	NA	NA	514	WHITE	CR	6477	b74519ff-b338-45e9-9307-008223726dac	No	YES	C01.9	8070/3	C01
12.0 - 20.0	Gene Expression Quantification	2019-09-18T05:09:30.140827+00:00	00f32c8e-2a91-485b-99c9-6e2e22addec1.htseq.counts.gz	00f32c8e-2a91-485b-99c9-6e2e22addec1_count	c97fefdf-df03-49e2-acfd-3270e52ee949	248988	TCGA-DQ-5629-01A-01R-1873-07	c97fefdf-df03-49e2-acfd-3270e52ee949	2016-05-30T18:55:33.966278-05:00	ab5ebfe6bd2d2091f153995f6f50b698	TXT	open	released	1	Transcriptome Profiling	gene_expression	RNA-Seq	TCGA-HNSC	ca90ef01-6b93-465e-8a13-1b79f5bbeb2f	2018-09-06T20:07:42.373854-05:00	2016-05-30T18:55:33.966278-05:00	00f32c8e-2a91-485b-99c9-6e2e22addec1_count	released	https://github.com/NCI-GDC/htseq-cwl	HTSeq - Counts	v1	Primary solid Tumor	TCGA-DQ-5629	TCGA-DQ-5629	NA	Head and Neck	Head & Neck Squamous Cell Carcinoma	NO	YES	MALE	Alive	-23550	516	NA	516	WHITE	DQ	5629	e95e9e7d-a1ed-46eb-9cf8-1d355bf0577f	Yes	YES	C32.9	8070/3	C32.9
12.0 - 20.0	Gene Expression Quantification	2019-09-18T05:09:30.140827+00:00	3b756a63-aa56-4ee7-b7dd-55fbc1c82398.htseq.counts.gz	3b756a63-aa56-4ee7-b7dd-55fbc1c82398_count	24f94b1c-b769-4674-9357-251aa685e925	248094	TCGA-CN-6021-01A-11R-1686-07	24f94b1c-b769-4674-9357-251aa685e925	2016-05-30T18:33:31.988263-05:00	99a5e339fcf9139d9ce13b7647b4d09e	TXT	open	released	1	Transcriptome Profiling	gene_expression	RNA-Seq	TCGA-HNSC	1c57b723-2680-43f6-bd0c-40c75babf774	2018-09-06T20:07:42.373854-05:00	2016-05-30T18:33:31.988263-05:00	3b756a63-aa56-4ee7-b7dd-55fbc1c82398_count	released	https://github.com/NCI-GDC/htseq-cwl	HTSeq - Counts	v1	Primary solid Tumor	TCGA-CN-6021	TCGA-CN-6021	NA	Head and Neck	Head & Neck Squamous Cell Carcinoma	YES	NO	FEMALE	Dead	-23212	NA	276	NA	WHITE	CN	6021	9eb1997f-14f5-4230-ae4f-1ef1943e1723	No	YES	C32.9	8070/3	C32.9
12.0 - 20.0	Gene Expression Quantification	2019-09-18T05:09:30.140827+00:00	a1a54782-6381-47b2-8817-603bef36900c.htseq.counts.gz	a1a54782-6381-47b2-8817-603bef36900c_count	b9775e38-4fc0-4df8-982b-a964985ff6d9	252721	TCGA-UF-A7JT-01A-11R-A34R-07	b9775e38-4fc0-4df8-982b-a964985ff6d9	2016-05-26T21:14:32.971557-05:00	1ff346356f18faafb43b2106d9f98317	TXT	open	released	1	Transcriptome Profiling	gene_expression	RNA-Seq	TCGA-HNSC	351d4a37-b920-4d41-8f29-532e4e9931e5	2018-09-06T20:07:42.373854-05:00	2016-05-26T21:14:32.971557-05:00	a1a54782-6381-47b2-8817-603bef36900c_count	released	https://github.com/NCI-GDC/htseq-cwl	HTSeq - Counts	v1	Primary solid Tumor	TCGA-UF-A7JT	TCGA-UF-A7JT	NA	Head and Neck	Head & Neck Squamous Cell Carcinoma	NO	YES	FEMALE	Dead	-26375	NA	993	NA	WHITE	UF	A7JT	12DA9527-CF33-46C6-90CF-65478FF15CF9	No	YES	C04.9	8070/3	C04.9
12.0 - 20.0	Gene Expression Quantification	2019-09-18T05:09:30.140827+00:00	571fc52e-e962-4614-b213-8529ae7bfa99.htseq.counts.gz	571fc52e-e962-4614-b213-8529ae7bfa99_count	b0b6b2d7-48bd-432c-bfcb-220c09d0ca6d	252084	TCGA-CV-5976-01A-11R-1686-07	b0b6b2d7-48bd-432c-bfcb-220c09d0ca6d	2016-05-26T21:22:12.197992-05:00	74f2c8aa60f89b64596cc4923f63d339	TXT	open	released	1	Transcriptome Profiling	gene_expression	RNA-Seq	TCGA-HNSC	aa22f5dc-5293-4b09-887a-6dcb02ffc990	2018-09-06T20:07:42.373854-05:00	2016-05-26T21:22:12.197992-05:00	571fc52e-e962-4614-b213-8529ae7bfa99_count	released	https://github.com/NCI-GDC/htseq-cwl	HTSeq - Counts	v1	Primary solid Tumor	TCGA-CV-5976	TCGA-CV-5976	NA	Head and Neck	Head & Neck Squamous Cell Carcinoma	NO	YES	MALE	Alive	-18267	1478	NA	1478	WHITE	CV	5976	23062172-7361-4e61-8ee6-b0a613d72a24	No	YES	C02.9	8070/3	C02.9
12.0 - 20.0	Gene Expression Quantification	2019-09-18T05:09:30.140827+00:00	d2ab2dec-bb50-4eed-a492-dbce71b03440.htseq.counts.gz	d2ab2dec-bb50-4eed-a492-dbce71b03440_count	d52742b9-604d-4841-aa1c-7c95833fadd3	252148	TCGA-CR-6480-01A-11R-1873-07	d52742b9-604d-4841-aa1c-7c95833fadd3	2016-05-29T11:02:44.446906-05:00	a487feecd6957635503c7c3e63091d53	TXT	open	released	1	Transcriptome Profiling	gene_expression	RNA-Seq	TCGA-HNSC	b240fd5c-1120-42b2-b8e4-bd6697b540fc	2018-09-06T20:07:42.373854-05:00	2016-05-29T11:02:44.446906-05:00	d2ab2dec-bb50-4eed-a492-dbce71b03440_count	released	https://github.com/NCI-GDC/htseq-cwl	HTSeq - Counts	v1	Primary solid Tumor	TCGA-CR-6480	TCGA-CR-6480	NA	Head and Neck	Head & Neck Squamous Cell Carcinoma	NO	YES	MALE	Alive	-19472	NA	NA	362	WHITE	CR	6480	ba9d4568-71a8-41fc-a2be-0bf784e36d6a	No	YES	C09.9	8070/3	C09.9
12.0 - 20.0	Gene Expression Quantification	2019-09-18T05:09:30.140827+00:00	09553434-9c19-4775-9cf8-31174ff73512.htseq.counts.gz	09553434-9c19-4775-9cf8-31174ff73512_count	83d6abae-d311-487b-bcc3-d46e2c39de14	250388	TCGA-CN-4722-01A-01R-1436-07	83d6abae-d311-487b-bcc3-d46e2c39de14	2016-05-29T11:00:19.298376-05:00	24a234c60623470e2e876067eb3abb25	TXT	open	released	1	Transcriptome Profiling	gene_expression	RNA-Seq	TCGA-HNSC	8fc06581-b811-4d39-a412-850e95ec8e5e	2018-09-06T20:07:42.373854-05:00	2016-05-29T11:00:19.298376-05:00	09553434-9c19-4775-9cf8-31174ff73512_count	released	https://github.com/NCI-GDC/htseq-cwl	HTSeq - Counts	v1	Primary solid Tumor	TCGA-CN-4722	TCGA-CN-4722	NA	Head and Neck	Head & Neck Squamous Cell Carcinoma	YES	NO	FEMALE	Alive	-22299	NA	NA	193	WHITE	CN	4722	b64bfca1-033c-4501-a900-103ac105c084	No	YES	C32.9	8070/3	C32.9
12.0 - 20.0	Gene Expression Quantification	2019-09-18T05:09:30.140827+00:00	5c53ed59-fa42-48f5-9233-ce94155131f5.htseq.counts.gz	5c53ed59-fa42-48f5-9233-ce94155131f5_count	27fea04d-8345-4814-8fe1-83f8fa0e1885	260054	TCGA-CV-7424-01A-11R-2081-07	27fea04d-8345-4814-8fe1-83f8fa0e1885	2016-05-30T18:27:15.236966-05:00	433823fc1b966eed5657872183f173d7	TXT	open	released	1	Transcriptome Profiling	gene_expression	RNA-Seq	TCGA-HNSC	5479a4f5-01ac-4bc4-adff-364b7f34ff5e	2018-09-06T20:07:42.373854-05:00	2016-05-30T18:27:15.236966-05:00	5c53ed59-fa42-48f5-9233-ce94155131f5_count	released	https://github.com/NCI-GDC/htseq-cwl	HTSeq - Counts	v1	Primary solid Tumor	TCGA-CV-7424	TCGA-CV-7424	NA	Head and Neck	Head & Neck Squamous Cell Carcinoma	NO	YES	MALE	Dead	-24775	NA	453	NA	ASIAN	CV	7424	815119e3-13c4-4f63-98c7-10a519034a25	No	YES	C32.9	8070/3	C32.9
12.0 - 20.0	Gene Expression Quantification	2019-09-18T05:09:30.140827+00:00	565a6069-5d78-49c3-a34f-9ac3da5f438d.htseq.counts.gz	565a6069-5d78-49c3-a34f-9ac3da5f438d_count	9724a09a-f0f5-4a8b-a09c-b55523249962	249682	TCGA-P3-A6T7-01A-11R-A34R-07	9724a09a-f0f5-4a8b-a09c-b55523249962	2016-05-30T18:24:56.543628-05:00	fef5d79aa093a1de69af87f63f4cb522	TXT	open	released	1	Transcriptome Profiling	gene_expression	RNA-Seq	TCGA-HNSC	028782dc-c5a6-410a-8c28-1ce11f328c62	2018-09-06T20:07:42.373854-05:00	2016-05-30T18:24:56.543628-05:00	565a6069-5d78-49c3-a34f-9ac3da5f438d_count	released	https://github.com/NCI-GDC/htseq-cwl	HTSeq - Counts	v1	Primary solid Tumor	TCGA-P3-A6T7	TCGA-P3-A6T7	NA	Head and Neck	Head & Neck Squamous Cell Carcinoma	NO	YES	MALE	Dead	-20301	NA	487	NA	WHITE	P3	A6T7	7CB42865-AF55-487D-B604-FAACE62BBA51	No	YES	C04.9	8070/3	C04.9
12.0 - 20.0	Gene Expression Quantification	2019-09-18T05:09:30.140827+00:00	4060c24e-a2ef-457f-ae38-9a13e0a446df.htseq.counts.gz	4060c24e-a2ef-457f-ae38-9a13e0a446df_count	13ea889a-a024-44ca-9dea-5f4f6e9588b6	251815	TCGA-CV-5444-01A-02R-1514-07	13ea889a-a024-44ca-9dea-5f4f6e9588b6	2016-05-29T10:26:31.472863-05:00	b06508c761b68c6bc6f6682755189894	TXT	open	released	1	Transcriptome Profiling	gene_expression	RNA-Seq	TCGA-HNSC	2d810573-ac7f-4c68-92ac-8cad554dbc9e	2018-09-06T20:07:42.373854-05:00	2016-05-29T10:26:31.472863-05:00	4060c24e-a2ef-457f-ae38-9a13e0a446df_count	released	https://github.com/NCI-GDC/htseq-cwl	HTSeq - Counts	v1	Primary solid Tumor	TCGA-CV-5444	TCGA-CV-5444	NA	Head and Neck	Head & Neck Squamous Cell Carcinoma	NO	YES	MALE	Alive	-23650	1969	NA	1969	BLACK OR AFRICAN AMERICAN	CV	5444	4eacd173-025a-442b-8bce-890ccfdca586	No	YES	C32.9	8070/3	C32.9
12.0 - 20.0	Gene Expression Quantification	2019-09-18T05:09:30.140827+00:00	7dca2a25-5ce8-475c-a652-34be32269073.htseq.counts.gz	7dca2a25-5ce8-475c-a652-34be32269073_count	89bc8017-a565-4160-8e07-6ccd7ecfa96f	251431	TCGA-CN-6013-01A-11R-1686-07	89bc8017-a565-4160-8e07-6ccd7ecfa96f	2016-05-30T18:19:05.469232-05:00	1d7fe6495df581e1645e257feb77ae29	TXT	open	released	1	Transcriptome Profiling	gene_expression	RNA-Seq	TCGA-HNSC	e44f5a17-9592-459f-8215-fbd026f67f7d	2018-09-06T20:07:42.373854-05:00	2016-05-30T18:19:05.469232-05:00	7dca2a25-5ce8-475c-a652-34be32269073_count	released	https://github.com/NCI-GDC/htseq-cwl	HTSeq - Counts	v1	Primary solid Tumor	TCGA-CN-6013	TCGA-CN-6013	NA	Head and Neck	Head & Neck Squamous Cell Carcinoma	YES	NO	MALE	Alive	-20703	NA	NA	155	WHITE	CN	6013	714496c5-d221-4397-9c5a-cd2d22603e6f	No	YES	C03.9	8070/3	C03.9
12.0 - 20.0	Gene Expression Quantification	2019-09-18T05:09:30.140827+00:00	429db2e2-9732-4a22-8cc6-ff9ad98878e9.htseq.counts.gz	429db2e2-9732-4a22-8cc6-ff9ad98878e9_count	ea564109-e49e-4ac4-8873-b65156ed4105	253452	TCGA-CN-4740-01A-01R-1436-07	ea564109-e49e-4ac4-8873-b65156ed4105	2016-05-29T11:12:42.351782-05:00	4937c38885b36110b4339667763e5de1	TXT	open	released	1	Transcriptome Profiling	gene_expression	RNA-Seq	TCGA-HNSC	be74e654-b711-47e5-b2cd-f5745b678070	2018-09-06T20:07:42.373854-05:00	2016-05-29T11:12:42.351782-05:00	429db2e2-9732-4a22-8cc6-ff9ad98878e9_count	released	https://github.com/NCI-GDC/htseq-cwl	HTSeq - Counts	v1	Primary solid Tumor	TCGA-CN-4740	TCGA-CN-4740	NA	Head and Neck	Head & Neck Squamous Cell Carcinoma	NO	YES	FEMALE	Alive	-29186	NA	NA	811	WHITE	CN	4740	e37c83dc-c2c4-4e5f-a57b-39ffcf9aa3cf	No	YES	C06.9	8070/3	C06.9
12.0 - 20.0	Gene Expression Quantification	2019-09-18T05:09:30.140827+00:00	6a745558-1a74-4bd3-94cd-f2c06cdd5c70.htseq.counts.gz	6a745558-1a74-4bd3-94cd-f2c06cdd5c70_count	291edbab-0d0d-4022-b366-65b69e9339d7	257076	TCGA-CN-A49A-01A-11R-A24H-07	291edbab-0d0d-4022-b366-65b69e9339d7	2016-05-29T10:36:32.159928-05:00	5403d71c8e5a27c7493da464b92bb553	TXT	open	released	1	Transcriptome Profiling	gene_expression	RNA-Seq	TCGA-HNSC	e498d512-a53d-4474-8605-79c614e15c23	2018-09-06T20:07:42.373854-05:00	2016-05-29T10:36:32.159928-05:00	6a745558-1a74-4bd3-94cd-f2c06cdd5c70_count	released	https://github.com/NCI-GDC/htseq-cwl	HTSeq - Counts	v1	Primary solid Tumor	TCGA-CN-A49A	TCGA-CN-A49A	NA	Head and Neck	Head & Neck Squamous Cell Carcinoma	YES	NO	MALE	Alive	-21995	NA	NA	391	WHITE	CN	A49A	5FE17DDE-EF75-49A2-90F8-0647077B6CA5	No	YES	C05.9	8071/3	C05.9
12.0 - 20.0	Gene Expression Quantification	2019-09-18T05:09:30.140827+00:00	dd882230-273d-4ec3-931b-0765fb7fb811.htseq.counts.gz	dd882230-273d-4ec3-931b-0765fb7fb811_count	8ea5b238-1405-42df-b341-954032921728	250661	TCGA-CV-A460-01A-21R-A24Z-07	8ea5b238-1405-42df-b341-954032921728	2016-05-29T11:11:11.676209-05:00	ad42e27adf0566c577cc317d9542aba0	TXT	open	released	1	Transcriptome Profiling	gene_expression	RNA-Seq	TCGA-HNSC	0281c17e-8f33-44cf-84e8-8d6a8f9c1a84	2018-09-06T20:07:42.373854-05:00	2016-05-29T11:11:11.676209-05:00	dd882230-273d-4ec3-931b-0765fb7fb811_count	released	https://github.com/NCI-GDC/htseq-cwl	HTSeq - Counts	v1	Primary solid Tumor	TCGA-CV-A460	TCGA-CV-A460	NA	Head and Neck	Head & Neck Squamous Cell Carcinoma	NO	YES	MALE	Dead	-26539	NA	1838	NA	WHITE	CV	A460	E08FF4F7-62FD-4240-9E8B-C3AD7A9B2C44	No	YES	C32.9	8070/3	C32.9
12.0 - 20.0	Gene Expression Quantification	2019-09-18T05:09:30.140827+00:00	e1dd97dc-ed82-4a92-9413-c617d07f688f.htseq.counts.gz	e1dd97dc-ed82-4a92-9413-c617d07f688f_count	b7cb6d1d-d055-4304-9bbd-9d71725d3ace	251125	TCGA-CV-5443-01A-01R-1514-07	b7cb6d1d-d055-4304-9bbd-9d71725d3ace	2016-05-26T21:16:57.079786-05:00	58ed6649cfe32c408b12260c730dac9e	TXT	open	released	1	Transcriptome Profiling	gene_expression	RNA-Seq	TCGA-HNSC	072dcafb-279c-46c7-9ce2-afdfd0f049f6	2018-09-06T20:07:42.373854-05:00	2016-05-26T21:16:57.079786-05:00	e1dd97dc-ed82-4a92-9413-c617d07f688f_count	released	https://github.com/NCI-GDC/htseq-cwl	HTSeq - Counts	v1	Primary solid Tumor	TCGA-CV-5443	TCGA-CV-5443	NA	Head and Neck	Head & Neck Squamous Cell Carcinoma	NO	YES	MALE	Alive	-23287	2567	NA	2567	BLACK OR AFRICAN AMERICAN	CV	5443	180036a2-3b56-405e-a1fe-d5932517b6c7	No	YES	C32.9	8070/3	C32.9
12.0 - 20.0	Gene Expression Quantification	2019-09-18T05:09:30.140827+00:00	42728372-b755-4cc5-9f4b-df1d2cef7879.htseq.counts.gz	42728372-b755-4cc5-9f4b-df1d2cef7879_count	2daa0903-a384-4b30-9787-887ea2032138	250731	TCGA-BA-5153-01A-01R-1436-07	2daa0903-a384-4b30-9787-887ea2032138	2016-05-29T10:58:46.888704-05:00	42da4d30a710c8f72c6b60c2383830e6	TXT	open	released	1	Transcriptome Profiling	gene_expression	RNA-Seq	TCGA-HNSC	9ee99d14-3a35-4b9b-b6e8-29b16553c09f	2018-09-06T20:07:42.373854-05:00	2016-05-29T10:58:46.888704-05:00	42728372-b755-4cc5-9f4b-df1d2cef7879_count	released	https://github.com/NCI-GDC/htseq-cwl	HTSeq - Counts	v1	Primary solid Tumor	TCGA-BA-5153	TCGA-BA-5153	NA	Head and Neck	Head & Neck Squamous Cell Carcinoma	NO	YES	MALE	Dead	-18743	NA	1762	NA	WHITE	BA	5153	b3631718-9e0a-454c-bee1-8f36ebc509d8	No	YES	C09.9	8070/3	C09.9
12.0 - 20.0	Gene Expression Quantification	2019-09-18T05:09:30.140827+00:00	cf87b142-1e14-48fd-a1e6-9f853c8839c5.htseq.counts.gz	cf87b142-1e14-48fd-a1e6-9f853c8839c5_count	c82cadfb-7d6a-4f73-b4d8-817b75734357	250204	TCGA-HD-7229-01A-11R-2016-07	c82cadfb-7d6a-4f73-b4d8-817b75734357	2016-05-29T10:34:21.552106-05:00	6c40f4c401ef6d21fd86c06a2f0bb078	TXT	open	released	1	Transcriptome Profiling	gene_expression	RNA-Seq	TCGA-HNSC	016eb384-a6be-456f-9191-a97e4006125a	2018-09-06T20:07:42.373854-05:00	2016-05-29T10:34:21.552106-05:00	cf87b142-1e14-48fd-a1e6-9f853c8839c5_count	released	https://github.com/NCI-GDC/htseq-cwl	HTSeq - Counts	v1	Primary solid Tumor	TCGA-HD-7229	TCGA-HD-7229	NA	Head and Neck	Head & Neck Squamous Cell Carcinoma	YES	NO	MALE	Alive	-22076	NA	NA	2	WHITE	HD	7229	5c48e21f-1fe9-4007-9b0c-7ca766586fff	No	YES	C32.9	8070/3	C32.9
12.0 - 20.0	Gene Expression Quantification	2019-09-18T05:09:30.140827+00:00	3190aab1-a5bb-45c2-8d22-713302781ada.htseq.counts.gz	3190aab1-a5bb-45c2-8d22-713302781ada_count	c6de8fd6-3056-411d-b3f1-18438b0629c1	249719	TCGA-CV-7102-01A-11R-2016-07	c6de8fd6-3056-411d-b3f1-18438b0629c1	2016-05-29T10:33:39.424834-05:00	0b79996790b60a517b5268beeeada0c0	TXT	open	released	1	Transcriptome Profiling	gene_expression	RNA-Seq	TCGA-HNSC	92ec87b7-c8b7-4348-9d32-a9c259fe8f05	2018-09-06T20:07:42.373854-05:00	2016-05-29T10:33:39.424834-05:00	3190aab1-a5bb-45c2-8d22-713302781ada_count	released	https://github.com/NCI-GDC/htseq-cwl	HTSeq - Counts	v1	Primary solid Tumor	TCGA-CV-7102	TCGA-CV-7102	NA	Head and Neck	Head & Neck Squamous Cell Carcinoma	NO	YES	FEMALE	Dead	-27805	NA	56	NA	WHITE	CV	7102	5a976335-2326-46f0-abf1-29b744da1f43	No	YES	C04.9	8070/3	C04.9
12.0 - 20.0	Gene Expression Quantification	2019-09-18T05:09:30.140827+00:00	38f3f1d2-9c8d-4efe-8fff-1a314a2867b4.htseq.counts.gz	38f3f1d2-9c8d-4efe-8fff-1a314a2867b4_count	67f61b31-c2bf-42e0-9674-380cd054ad35	251966	TCGA-CN-4729-01A-01R-1436-07	67f61b31-c2bf-42e0-9674-380cd054ad35	2016-05-29T10:08:24.117871-05:00	7012d35c7ba290e0f33b5bdbce98199d	TXT	open	released	1	Transcriptome Profiling	gene_expression	RNA-Seq	TCGA-HNSC	616fa373-dbb3-4908-b63b-8cdba4fb17ff	2018-09-06T20:07:42.373854-05:00	2016-05-29T10:08:24.117871-05:00	38f3f1d2-9c8d-4efe-8fff-1a314a2867b4_count	released	https://github.com/NCI-GDC/htseq-cwl	HTSeq - Counts	v1	Primary solid Tumor	TCGA-CN-4729	TCGA-CN-4729	NA	Head and Neck	Head & Neck Squamous Cell Carcinoma	YES	NO	MALE	Alive	-26713	NA	NA	156	WHITE	CN	4729	2fc960bd-01b0-422d-ad33-34520fa3df0e	No	YES	C14.8	8070/3	C14.8
12.0 - 20.0	Gene Expression Quantification	2019-09-18T05:09:30.140827+00:00	5326afe8-db1e-4c54-9d65-c0dfe4df5e62.htseq.counts.gz	5326afe8-db1e-4c54-9d65-c0dfe4df5e62_count	4b832842-a442-475f-8856-019c9571fa1b	251284	TCGA-CV-A468-01A-11R-A266-07	4b832842-a442-475f-8856-019c9571fa1b	2016-05-26T21:19:07.984424-05:00	ac3ad2d06c343d6189407e2f40eab4c8	TXT	open	released	1	Transcriptome Profiling	gene_expression	RNA-Seq	TCGA-HNSC	18d897b4-c5a2-4401-b9cf-2628474a0187	2018-09-06T20:07:42.373854-05:00	2016-05-26T21:19:07.984424-05:00	5326afe8-db1e-4c54-9d65-c0dfe4df5e62_count	released	https://github.com/NCI-GDC/htseq-cwl	HTSeq - Counts	v1	Primary solid Tumor	TCGA-CV-A468	TCGA-CV-A468	NA	Head and Neck	Head & Neck Squamous Cell Carcinoma	NO	YES	MALE	Dead	-15372	NA	464	NA		CV	A468	1C801A6B-8407-46DA-B6CC-245F05418B9E	No	YES	C00.9	8071/3	C00.9
12.0 - 20.0	Gene Expression Quantification	2019-09-18T05:09:30.140827+00:00	51988c9c-bf24-4706-ac30-c29986819d82.htseq.counts.gz	51988c9c-bf24-4706-ac30-c29986819d82_count	757996cf-e6fd-4d76-82a2-5653fce08ae1	249263	TCGA-CQ-A4CA-01A-11R-A24Z-07	757996cf-e6fd-4d76-82a2-5653fce08ae1	2016-05-29T11:10:02.956898-05:00	df2c43cdf5b8cfdd4668ef916e8e794d	TXT	open	released	1	Transcriptome Profiling	gene_expression	RNA-Seq	TCGA-HNSC	c9a157af-f71d-479e-bdfa-2f948f531e71	2018-09-06T20:07:42.373854-05:00	2016-05-29T11:10:02.956898-05:00	51988c9c-bf24-4706-ac30-c29986819d82_count	released	https://github.com/NCI-GDC/htseq-cwl	HTSeq - Counts	v1	Primary solid Tumor	TCGA-CQ-A4CA	TCGA-CQ-A4CA	NA	Head and Neck	Head & Neck Squamous Cell Carcinoma	NO	YES	MALE	Alive	NA	NA	NA	NA		CQ	A4CA	DF37EED0-EA63-485D-A831-28D3061852BD	No	YES	C02.2	8070/3	C02.2
12.0 - 20.0	Gene Expression Quantification	2019-09-18T05:09:30.140827+00:00	ba2f9afa-b419-44c1-84d5-f6bbb1cdf981.htseq.counts.gz	ba2f9afa-b419-44c1-84d5-f6bbb1cdf981_count	c69828dc-cbe6-4a66-9e71-6fbabaf8899a	250140	TCGA-CQ-A4CB-01A-11R-A24Z-07	c69828dc-cbe6-4a66-9e71-6fbabaf8899a	2016-05-29T10:41:32.143368-05:00	674b552ab3a5a082a7e0ea426f6ca2ef	TXT	open	released	1	Transcriptome Profiling	gene_expression	RNA-Seq	TCGA-HNSC	822de43f-93b9-4ec3-a435-2be1cfb73abc	2018-09-06T20:07:42.373854-05:00	2016-05-29T10:41:32.143368-05:00	ba2f9afa-b419-44c1-84d5-f6bbb1cdf981_count	released	https://github.com/NCI-GDC/htseq-cwl	HTSeq - Counts	v1	Primary solid Tumor	TCGA-CQ-A4CB	TCGA-CQ-A4CB	NA	Head and Neck	Head & Neck Squamous Cell Carcinoma	NO	YES	MALE	Alive	-21574	NA	NA	545		CQ	A4CB	6826ECE7-1834-4367-B05B-FA92A271E179	No	YES	C04.9	8071/3	C04.9
12.0 - 20.0	Gene Expression Quantification	2019-09-18T05:09:30.140827+00:00	3e01ad01-0ff6-408d-888a-9b276146faf2.htseq.counts.gz	3e01ad01-0ff6-408d-888a-9b276146faf2_count	63065301-23b9-472a-b194-9ff85f330375	252259	TCGA-CV-7421-01A-11R-2081-07	63065301-23b9-472a-b194-9ff85f330375	2016-05-29T11:11:18.213495-05:00	1e08ae495dbff9c3da77b6f2f2998c9c	TXT	open	released	1	Transcriptome Profiling	gene_expression	RNA-Seq	TCGA-HNSC	7793e781-a20f-4987-a5a4-acbbf4b53530	2018-09-06T20:07:42.373854-05:00	2016-05-29T11:11:18.213495-05:00	3e01ad01-0ff6-408d-888a-9b276146faf2_count	released	https://github.com/NCI-GDC/htseq-cwl	HTSeq - Counts	v1	Primary solid Tumor	TCGA-CV-7421	TCGA-CV-7421	NA	Head and Neck	Head & Neck Squamous Cell Carcinoma	NO	YES	MALE	Dead	-27961	NA	2	NA	WHITE	CV	7421	e0acb3aa-4cb4-43c9-ae36-2213536666a6	No	YES	C32.9	8070/3	C32.9
12.0 - 20.0	Gene Expression Quantification	2019-09-18T05:09:30.140827+00:00	03a9f130-71c0-4038-a58b-331b2b51215d.htseq.counts.gz	03a9f130-71c0-4038-a58b-331b2b51215d_count	1d0aeb08-a5c2-41b8-bae4-35a3b533e0b2	252854	TCGA-KU-A66T-01A-11R-A30B-07	1d0aeb08-a5c2-41b8-bae4-35a3b533e0b2	2016-05-26T21:24:18.586150-05:00	feed3890d98a317fd717e038dde4620e	TXT	open	released	1	Transcriptome Profiling	gene_expression	RNA-Seq	TCGA-HNSC	fa3c5874-337a-4d21-934f-1902ee1ea054	2018-09-06T20:07:42.373854-05:00	2016-05-26T21:24:18.586150-05:00	03a9f130-71c0-4038-a58b-331b2b51215d_count	released	https://github.com/NCI-GDC/htseq-cwl	HTSeq - Counts	v1	Primary solid Tumor	TCGA-KU-A66T	TCGA-KU-A66T	NA	Head and Neck	Head & Neck Squamous Cell Carcinoma	YES	NO	FEMALE	Alive	-19405	NA	NA	210	WHITE	KU	A66T	27392405-1365-49E6-8AFE-7C18946AB06E	No	YES	C04.9	8071/3	C04.9
12.0 - 20.0	Gene Expression Quantification	2019-09-18T05:09:30.140827+00:00	74882059-8730-4b3f-8dd2-69704dda3aa4.htseq.counts.gz	74882059-8730-4b3f-8dd2-69704dda3aa4_count	3d7d4632-9c68-4269-8b54-44af2b4324b1	252959	TCGA-CV-6959-01A-11R-1915-07	3d7d4632-9c68-4269-8b54-44af2b4324b1	2016-05-30T18:58:56.560011-05:00	a395d33f1ea8126c3cfd3bc2b9921e22	TXT	open	released	1	Transcriptome Profiling	gene_expression	RNA-Seq	TCGA-HNSC	a7355c5e-f56b-4502-9469-59f3e09744f7	2018-09-06T20:07:42.373854-05:00	2016-05-30T18:58:56.560011-05:00	74882059-8730-4b3f-8dd2-69704dda3aa4_count	released	https://github.com/NCI-GDC/htseq-cwl	HTSeq - Counts	v1	Primary solid Tumor	TCGA-CV-6959	TCGA-CV-6959	NA	Head and Neck	Head & Neck Squamous Cell Carcinoma	NO	YES	MALE	Dead	-17679	NA	256	NA	WHITE	CV	6959	ef3ce0e5-d2e8-4616-8b1a-a78c591cf235	No	YES	C02.9	8070/3	C02.9
12.0 - 20.0	Gene Expression Quantification	2019-09-18T05:09:30.140827+00:00	8f5f37e2-ddf4-45bf-a77a-e5883cc87707.htseq.counts.gz	8f5f37e2-ddf4-45bf-a77a-e5883cc87707_count	577c8f90-2f0b-4920-a4e6-5e6dcece44a7	251888	TCGA-CR-7383-01A-11R-2132-07	577c8f90-2f0b-4920-a4e6-5e6dcece44a7	2016-05-26T21:16:11.467048-05:00	522012b7f8232249cefce101eb34602f	TXT	open	released	1	Transcriptome Profiling	gene_expression	RNA-Seq	TCGA-HNSC	d003ddf7-e3f0-4cc8-b95d-f81c37f26b0c	2018-09-06T20:07:42.373854-05:00	2016-05-26T21:16:11.467048-05:00	8f5f37e2-ddf4-45bf-a77a-e5883cc87707_count	released	https://github.com/NCI-GDC/htseq-cwl	HTSeq - Counts	v1	Primary solid Tumor	TCGA-CR-7383	TCGA-CR-7383	NA	Head and Neck	Head & Neck Squamous Cell Carcinoma	NO	YES	FEMALE	Dead	-29122	NA	521	NA	WHITE	CR	7383	16779eed-f386-4e8f-8475-04d33b9dd160	No	YES	C09.9	8070/3	C09.9
12.0 - 20.0	Gene Expression Quantification	2019-09-18T05:09:30.140827+00:00	f21a26c0-04d4-40b5-9075-9896653571dd.htseq.counts.gz	f21a26c0-04d4-40b5-9075-9896653571dd_count	9a214ce5-69da-4a24-a935-0a366d3f6cd2	252745	TCGA-CV-7413-01A-11R-2081-07	9a214ce5-69da-4a24-a935-0a366d3f6cd2	2016-05-29T10:58:40.950673-05:00	aeffd06912cfeb02fa083c4a97493b61	TXT	open	released	1	Transcriptome Profiling	gene_expression	RNA-Seq	TCGA-HNSC	d8091c95-d7c0-472a-9ce4-3ae251f15110	2018-09-06T20:07:42.373854-05:00	2016-05-29T10:58:40.950673-05:00	f21a26c0-04d4-40b5-9075-9896653571dd_count	released	https://github.com/NCI-GDC/htseq-cwl	HTSeq - Counts	v1	Primary solid Tumor	TCGA-CV-7413	TCGA-CV-7413	NA	Head and Neck	Head & Neck Squamous Cell Carcinoma	NO	YES	FEMALE	Dead	-27231	NA	294	NA	WHITE	CV	7413	b3342767-62bc-407f-8a83-5be50e3bdc3e	No	YES	C14.8	8070/3	C14.8
12.0 - 20.0	Gene Expression Quantification	2019-09-18T05:09:30.140827+00:00	590cf22a-755d-4779-a91d-565a5208a372.htseq.counts.gz	590cf22a-755d-4779-a91d-565a5208a372_count	1bb12c3e-00e3-414e-8633-4c890cf1f51c	252974	TCGA-BB-4228-01A-01R-1436-07	1bb12c3e-00e3-414e-8633-4c890cf1f51c	2016-05-30T18:48:05.633348-05:00	8b770a3599b523b82f02e137dbfb0322	TXT	open	released	1	Transcriptome Profiling	gene_expression	RNA-Seq	TCGA-HNSC	3943c618-0f8e-4e4b-b1dd-dd3b3f0850a3	2018-09-06T20:07:42.373854-05:00	2016-05-30T18:48:05.633348-05:00	590cf22a-755d-4779-a91d-565a5208a372_count	released	https://github.com/NCI-GDC/htseq-cwl	HTSeq - Counts	v1	Primary solid Tumor	TCGA-BB-4228	TCGA-BB-4228	NA	Head and Neck	Head & Neck Squamous Cell Carcinoma	NO	YES	MALE	Alive	-18536	NA	NA	558	WHITE	BB	4228	cac30b32-03ef-4ecb-88d8-d5577ab6b2a6	No	YES	C01.9	8070/3	C01
12.0 - 20.0	Gene Expression Quantification	2019-09-18T05:09:30.140827+00:00	bbd06d25-fc74-4df8-a943-10ad6fd41501.htseq.counts.gz	bbd06d25-fc74-4df8-a943-10ad6fd41501_count	9d4a9d46-a8f0-4b4a-bbcc-7d58b60d673c	249218	TCGA-UF-A7JJ-01A-11R-A34R-07	9d4a9d46-a8f0-4b4a-bbcc-7d58b60d673c	2016-05-29T10:41:48.374952-05:00	6d298e51c0cee06164d90fd762ec87ac	TXT	open	released	1	Transcriptome Profiling	gene_expression	RNA-Seq	TCGA-HNSC	71d922bb-4584-474f-af7e-c40e4b5f7792	2018-09-06T20:07:42.373854-05:00	2016-05-29T10:41:48.374952-05:00	bbd06d25-fc74-4df8-a943-10ad6fd41501_count	released	https://github.com/NCI-GDC/htseq-cwl	HTSeq - Counts	v1	Primary solid Tumor	TCGA-UF-A7JJ	TCGA-UF-A7JJ	NA	Head and Neck	Head & Neck Squamous Cell Carcinoma	NO	YES	MALE	Alive	-25201	NA	NA	214		UF	A7JJ	68F612B7-33B4-4CA4-B012-439BFD598888	No	YES	C32.9	8071/3	C32.9
12.0 - 20.0	Gene Expression Quantification	2019-09-18T05:09:30.140827+00:00	ba7dd3b3-a31a-40f8-a714-9148b5d03725.htseq.counts.gz	ba7dd3b3-a31a-40f8-a714-9148b5d03725_count	f5492fd2-0f6e-495a-bad5-45007fafc0e1	255360	TCGA-CR-7367-01A-11R-2016-07	f5492fd2-0f6e-495a-bad5-45007fafc0e1	2016-05-26T21:19:10.345496-05:00	dcb71a53108caece4743251cb988db91	TXT	open	released	1	Transcriptome Profiling	gene_expression	RNA-Seq	TCGA-HNSC	c80d08d5-2f2f-4be7-b4ae-e9ad2b9e0e0a	2018-09-06T20:07:42.373854-05:00	2016-05-26T21:19:10.345496-05:00	ba7dd3b3-a31a-40f8-a714-9148b5d03725_count	released	https://github.com/NCI-GDC/htseq-cwl	HTSeq - Counts	v1	Primary solid Tumor	TCGA-CR-7367	TCGA-CR-7367	NA	Head and Neck	Head & Neck Squamous Cell Carcinoma	NO	YES	MALE	Alive	-19116	NA	NA	1440	WHITE	CR	7367	1c95de68-18d9-429b-b379-878838f88a72	No	YES	C14.8	8070/3	C14.8
12.0 - 20.0	Gene Expression Quantification	2019-09-18T05:09:30.140827+00:00	4dab062b-5119-4e8a-a9bf-f2cfa2e6a6d6.htseq.counts.gz	4dab062b-5119-4e8a-a9bf-f2cfa2e6a6d6_count	c85b5616-63e9-46df-8255-b29834ce4d26	246517	TCGA-CQ-5329-01A-01R-1686-07	c85b5616-63e9-46df-8255-b29834ce4d26	2016-05-26T21:06:24.748562-05:00	c99b4d60d80da1d5d71c8f7350e7b4cd	TXT	open	released	1	Transcriptome Profiling	gene_expression	RNA-Seq	TCGA-HNSC	4c4ec5ce-6b37-471c-a7eb-6591484345fe	2018-09-06T20:07:42.373854-05:00	2016-05-26T21:06:24.748562-05:00	4dab062b-5119-4e8a-a9bf-f2cfa2e6a6d6_count	released	https://github.com/NCI-GDC/htseq-cwl	HTSeq - Counts	v1	Primary solid Tumor	TCGA-CQ-5329	TCGA-CQ-5329	NA	Head and Neck	Head & Neck Squamous Cell Carcinoma	NO	YES	FEMALE	Alive	-17028	NA	NA	841	WHITE	CQ	5329	02dcc11f-4f0e-4c9e-8d96-d22d47beef5d	No	YES	C02.9	8070/3	C02.9
12.0 - 20.0	Gene Expression Quantification	2019-09-18T05:09:30.140827+00:00	fef14828-2f36-46f1-a1a9-1f2fc4389a35.htseq.counts.gz	fef14828-2f36-46f1-a1a9-1f2fc4389a35_count	9dd7e11e-f07b-43e9-b908-2661110dd5ca	250615	TCGA-CR-7365-01A-11R-2016-07	9dd7e11e-f07b-43e9-b908-2661110dd5ca	2016-05-30T18:38:58.660882-05:00	b2b499122a9ad2a4e555007920c72a81	TXT	open	released	1	Transcriptome Profiling	gene_expression	RNA-Seq	TCGA-HNSC	b2f9cb89-900e-4fd9-ad12-d3937e6ffbf3	2018-09-06T20:07:42.373854-05:00	2016-05-30T18:38:58.660882-05:00	fef14828-2f36-46f1-a1a9-1f2fc4389a35_count	released	https://github.com/NCI-GDC/htseq-cwl	HTSeq - Counts	v1	Primary solid Tumor	TCGA-CR-7365	TCGA-CR-7365	NA	Head and Neck	Head & Neck Squamous Cell Carcinoma	NO	YES	MALE	Alive	-22101	NA	NA	1191	WHITE	CR	7365	a8fe444f-57a5-4364-ab55-09f41ecb4591	No	YES	C14.8	8070/3	C14.8
12.0 - 20.0	Gene Expression Quantification	2019-09-18T05:09:30.140827+00:00	7c634205-6de0-48fe-800e-88a4ff43e498.htseq.counts.gz	7c634205-6de0-48fe-800e-88a4ff43e498_count	cc1c90c3-5906-41cd-bb2c-e9d5cdf4e47c	250750	TCGA-CV-A6JU-01A-11R-A31N-07	cc1c90c3-5906-41cd-bb2c-e9d5cdf4e47c	2016-05-29T10:57:54.850873-05:00	8e96c84c9a62a5ba676c9bc27b9de998	TXT	open	released	1	Transcriptome Profiling	gene_expression	RNA-Seq	TCGA-HNSC	3f66107c-1430-4c8a-bcd0-ec052294f22d	2018-09-06T20:07:42.373854-05:00	2016-05-29T10:57:54.850873-05:00	7c634205-6de0-48fe-800e-88a4ff43e498_count	released	https://github.com/NCI-GDC/htseq-cwl	HTSeq - Counts	v1	Primary solid Tumor	TCGA-CV-A6JU	TCGA-CV-A6JU	NA	Head and Neck	Head & Neck Squamous Cell Carcinoma	NO	YES	FEMALE	Alive	-22591	NA	NA	110	WHITE	CV	A6JU	B1B3983D-37D2-4BEF-BD17-708E3E600146	No	YES	C02.9	8070/3	C02.9
12.0 - 20.0	Gene Expression Quantification	2019-09-18T05:09:30.140827+00:00	86847710-0843-4b28-9d13-dc949ed6b9f3.htseq.counts.gz	86847710-0843-4b28-9d13-dc949ed6b9f3_count	2529fdb9-59e1-446d-88d8-195a8a20c700	245339	TCGA-T2-A6X2-01A-12R-A34R-07	2529fdb9-59e1-446d-88d8-195a8a20c700	2016-05-30T18:19:58.076508-05:00	7e39cabee4429635243e9587ae560cab	TXT	open	released	1	Transcriptome Profiling	gene_expression	RNA-Seq	TCGA-HNSC	14ec091c-28ca-4c80-8ed1-8806ae3be819	2018-09-06T20:07:42.373854-05:00	2016-05-30T18:19:58.076508-05:00	86847710-0843-4b28-9d13-dc949ed6b9f3_count	released	https://github.com/NCI-GDC/htseq-cwl	HTSeq - Counts	v1	Primary solid Tumor	TCGA-T2-A6X2	TCGA-T2-A6X2	NA	Head and Neck	Head & Neck Squamous Cell Carcinoma	NO	YES	MALE	Alive	-30013	NA	NA	987	WHITE	T2	A6X2	731F6967-5A01-40B7-9F88-64D980214BB2	No	YES	C03.9	8071/3	C03.9
12.0 - 20.0	Gene Expression Quantification	2019-09-18T05:09:30.140827+00:00	7eae255c-2021-401e-8729-f05dcc512f69.htseq.counts.gz	7eae255c-2021-401e-8729-f05dcc512f69_count	20065f98-f2c0-4d3e-a7a7-bf6dc9dc856a	254397	TCGA-CN-4738-01A-02R-1514-07	20065f98-f2c0-4d3e-a7a7-bf6dc9dc856a	2016-05-30T18:30:00.998737-05:00	47348d28661da966f466c4216c5ab14c	TXT	open	released	1	Transcriptome Profiling	gene_expression	RNA-Seq	TCGA-HNSC	363f83ba-c5ef-470c-87b4-3345d45ea8ff	2018-09-06T20:07:42.373854-05:00	2016-05-30T18:30:00.998737-05:00	7eae255c-2021-401e-8729-f05dcc512f69_count	released	https://github.com/NCI-GDC/htseq-cwl	HTSeq - Counts	v1	Primary solid Tumor	TCGA-CN-4738	TCGA-CN-4738	NA	Head and Neck	Head & Neck Squamous Cell Carcinoma	NO	YES	MALE	Dead	-19621	NA	436	NA	WHITE	CN	4738	97640ef0-0259-4244-95ba-48d28c60b372	No	YES	C32.9	8070/3	C32.9
12.0 - 20.0	Gene Expression Quantification	2019-09-18T05:09:30.140827+00:00	75b0ca26-9ed9-42b1-b276-bf90ed67f3e3.htseq.counts.gz	75b0ca26-9ed9-42b1-b276-bf90ed67f3e3_count	97617183-0925-4790-b04b-48b6bd5d6668	253518	TCGA-CX-7219-01A-11R-2016-07	97617183-0925-4790-b04b-48b6bd5d6668	2016-05-29T10:15:52.607581-05:00	b56347f83325f612df6c56cc8edbb974	TXT	open	released	1	Transcriptome Profiling	gene_expression	RNA-Seq	TCGA-HNSC	8e6ca435-9281-4c02-9ad6-7b5d72e9d348	2018-09-06T20:07:42.373854-05:00	2016-05-29T10:15:52.607581-05:00	75b0ca26-9ed9-42b1-b276-bf90ed67f3e3_count	released	https://github.com/NCI-GDC/htseq-cwl	HTSeq - Counts	v1	Primary solid Tumor	TCGA-CX-7219	TCGA-CX-7219	NA	Head and Neck	Head & Neck Squamous Cell Carcinoma	NO	YES	MALE	Alive	-17222	NA	NA	828	BLACK OR AFRICAN AMERICAN	CX	7219	3ce5b304-6068-43ba-9e70-e4357d6d7a2a	No	YES	C04.9	8070/3	C04.9
12.0 - 20.0	Gene Expression Quantification	2019-09-18T05:09:30.140827+00:00	fabd394c-9385-4b02-bcfb-88a4a44413d7.htseq.counts.gz	fabd394c-9385-4b02-bcfb-88a4a44413d7_count	fbaa20f9-2716-4031-a51f-747789a4bf10	253641	TCGA-CV-7263-01A-11R-2016-07	fbaa20f9-2716-4031-a51f-747789a4bf10	2016-05-29T10:53:33.471959-05:00	a551cd042ade7536acf808b27ee9dc4e	TXT	open	released	1	Transcriptome Profiling	gene_expression	RNA-Seq	TCGA-HNSC	eac06bdf-80f9-4135-aa5d-339cd2fd5a52	2018-09-06T20:07:42.373854-05:00	2016-05-29T10:53:33.471959-05:00	fabd394c-9385-4b02-bcfb-88a4a44413d7_count	released	https://github.com/NCI-GDC/htseq-cwl	HTSeq - Counts	v1	Primary solid Tumor	TCGA-CV-7263	TCGA-CV-7263	NA	Head and Neck	Head & Neck Squamous Cell Carcinoma	NO	YES	MALE	Dead	-23513	NA	560	NA	BLACK OR AFRICAN AMERICAN	CV	7263	93b742eb-5fc3-4ce2-b7f6-c89f97e0dcc9	No	YES	C14.8	8070/3	C14.8
12.0 - 20.0	Gene Expression Quantification	2019-09-18T05:09:30.140827+00:00	39b59f6d-b1ff-4c27-989f-c30e539b8a40.htseq.counts.gz	39b59f6d-b1ff-4c27-989f-c30e539b8a40_count	e98bffb9-fc9e-43ec-9b06-194066be54d4	251396	TCGA-BA-A6DG-01A-21R-A30B-07	e98bffb9-fc9e-43ec-9b06-194066be54d4	2016-05-29T11:00:59.809864-05:00	ede7c5dd34462ac4153ec78b4b545f64	TXT	open	released	1	Transcriptome Profiling	gene_expression	RNA-Seq	TCGA-HNSC	1ac60305-793f-4466-be2b-c1ba89b7ca97	2018-09-06T20:07:42.373854-05:00	2016-05-29T11:00:59.809864-05:00	39b59f6d-b1ff-4c27-989f-c30e539b8a40_count	released	https://github.com/NCI-GDC/htseq-cwl	HTSeq - Counts	v1	Primary solid Tumor	TCGA-BA-A6DG	TCGA-BA-A6DG	NA	Head and Neck	Head & Neck Squamous Cell Carcinoma	YES	NO	MALE	Dead	-18052	NA	69	NA	WHITE	BA	A6DG	B7AC2F06-012A-436E-AFDE-7E4D653C84D9	No	YES	C02.9	8070/3	C02.9
12.0 - 20.0	Gene Expression Quantification	2019-09-18T05:09:30.140827+00:00	14dbd7f6-d2c0-42a6-94dc-353549b49f39.htseq.counts.gz	14dbd7f6-d2c0-42a6-94dc-353549b49f39_count	316f7b32-c096-4d0d-93a2-88679704a183	245589	TCGA-P3-A6T6-01A-11R-A34R-07	316f7b32-c096-4d0d-93a2-88679704a183	2016-05-29T10:52:25.755401-05:00	08d1742ab8893b703a4ca576059cc3b5	TXT	open	released	1	Transcriptome Profiling	gene_expression	RNA-Seq	TCGA-HNSC	bf960082-2a04-4703-8de3-f6c8f92665d0	2018-09-06T20:07:42.373854-05:00	2016-05-29T10:52:25.755401-05:00	14dbd7f6-d2c0-42a6-94dc-353549b49f39_count	released	https://github.com/NCI-GDC/htseq-cwl	HTSeq - Counts	v1	Primary solid Tumor	TCGA-P3-A6T6	TCGA-P3-A6T6	NA	Head and Neck	Head & Neck Squamous Cell Carcinoma	NO	YES	MALE	Dead	-19694	NA	395	NA	WHITE	P3	A6T6	91D44093-D8D9-442C-92ED-E659C45B4E0A	No	YES	C03.1	8070/3	C03.1
12.0 - 20.0	Gene Expression Quantification	2019-09-18T05:09:30.140827+00:00	06833538-97e2-456e-b127-03ff2e0b11cb.htseq.counts.gz	06833538-97e2-456e-b127-03ff2e0b11cb_count	2a06816e-ae0e-4ac1-b88e-cb8a88607f2e	245688	TCGA-CV-5432-01A-02R-1686-07	2a06816e-ae0e-4ac1-b88e-cb8a88607f2e	2016-05-29T11:05:49.087110-05:00	a7ee49ebf7766268dccc35b5c91dbadd	TXT	open	released	1	Transcriptome Profiling	gene_expression	RNA-Seq	TCGA-HNSC	d7c54648-8436-4c8e-aeef-193ec3423b41	2018-09-06T20:07:42.373854-05:00	2016-05-29T11:05:49.087110-05:00	06833538-97e2-456e-b127-03ff2e0b11cb_count	released	https://github.com/NCI-GDC/htseq-cwl	HTSeq - Counts	v1	Primary solid Tumor	TCGA-CV-5432	TCGA-CV-5432	NA	Head and Neck	Head & Neck Squamous Cell Carcinoma	NO	YES	MALE	Alive	-25006	3930	NA	3930	WHITE	CV	5432	d89b1fd6-bef4-4803-8ed3-3b442be600b6	No	YES	C32.9	8070/3	C32.9
12.0 - 20.0	Gene Expression Quantification	2019-09-18T05:09:30.140827+00:00	e1185f5a-363a-4001-9ffa-6355a4e915cc.htseq.counts.gz	e1185f5a-363a-4001-9ffa-6355a4e915cc_count	003a33f3-3658-4e60-967c-dc97b83c105c	253674	TCGA-CV-6950-01A-11R-1915-07	003a33f3-3658-4e60-967c-dc97b83c105c	2016-05-29T10:09:34.881766-05:00	a168e56ff49007414a5532951ce91b88	TXT	open	released	1	Transcriptome Profiling	gene_expression	RNA-Seq	TCGA-HNSC	0cc4a2cd-6835-4b98-8130-4860644f4f55	2018-09-06T20:07:42.373854-05:00	2016-05-29T10:09:34.881766-05:00	e1185f5a-363a-4001-9ffa-6355a4e915cc_count	released	https://github.com/NCI-GDC/htseq-cwl	HTSeq - Counts	v1	Primary solid Tumor	TCGA-CV-6950	TCGA-CV-6950	NA	Head and Neck	Head & Neck Squamous Cell Carcinoma	NO	YES	MALE	Dead	-23549	NA	459	NA	WHITE	CV	6950	32128246-1258-43d1-b1e5-30ae63822c32	No	YES	C01.9	8070/3	C01
12.0 - 20.0	Gene Expression Quantification	2019-09-18T05:09:30.140827+00:00	01aad490-cd89-463a-8c31-d3fff17e7ab7.htseq.counts.gz	01aad490-cd89-463a-8c31-d3fff17e7ab7_count	b854a567-a87a-4ada-9237-431276cac821	252797	TCGA-CN-A63U-01A-11R-A30B-07	b854a567-a87a-4ada-9237-431276cac821	2016-05-26T21:21:51.102799-05:00	2043c2a878b25592e4fe90a4f6d1c6c5	TXT	open	released	1	Transcriptome Profiling	gene_expression	RNA-Seq	TCGA-HNSC	ca420c03-db2c-4a50-8f0b-5ccad0a5cb28	2018-09-06T20:07:42.373854-05:00	2016-05-26T21:21:51.102799-05:00	01aad490-cd89-463a-8c31-d3fff17e7ab7_count	released	https://github.com/NCI-GDC/htseq-cwl	HTSeq - Counts	v1	Primary solid Tumor	TCGA-CN-A63U	TCGA-CN-A63U	NA	Head and Neck	Head & Neck Squamous Cell Carcinoma	NO	YES	MALE	Alive	-18272	NA	NA	526	WHITE	CN	A63U	22233A31-023F-412F-9B42-73B58C51DEE8	No	YES	C32.9	8070/3	C32.9
12.0 - 20.0	Gene Expression Quantification	2019-09-18T05:09:30.140827+00:00	90c6648f-bc76-4277-8bc6-e782f69efb90.htseq.counts.gz	90c6648f-bc76-4277-8bc6-e782f69efb90_count	3416f66b-9155-498e-a986-635865801c6c	249335	TCGA-CV-A6JD-01A-11R-A31N-07	3416f66b-9155-498e-a986-635865801c6c	2016-05-29T10:19:47.515762-05:00	abea80caa7534d9de9df806362ce1da7	TXT	open	released	1	Transcriptome Profiling	gene_expression	RNA-Seq	TCGA-HNSC	e2aeaf10-a906-46f9-99ff-4efa035fbb77	2018-09-06T20:07:42.373854-05:00	2016-05-29T10:19:47.515762-05:00	90c6648f-bc76-4277-8bc6-e782f69efb90_count	released	https://github.com/NCI-GDC/htseq-cwl	HTSeq - Counts	v1	Primary solid Tumor	TCGA-CV-A6JD	TCGA-CV-A6JD	NA	Head and Neck	Head & Neck Squamous Cell Carcinoma	NO	YES	FEMALE	Dead	-29988	NA	182	NA	WHITE	CV	A6JD	432FBB6C-331F-4D2D-834D-F6378D88107A	No	YES	C04.9	8070/3	C04.9
12.0 - 20.0	Gene Expression Quantification	2019-09-18T05:09:30.140827+00:00	2db41cdd-610f-405d-832b-08ce67c15149.htseq.counts.gz	2db41cdd-610f-405d-832b-08ce67c15149_count	578ac066-274d-42b7-83f9-a0eae2665dd3	247543	TCGA-T3-A92N-01A-11R-A39I-07	578ac066-274d-42b7-83f9-a0eae2665dd3	2016-05-29T11:07:31.509639-05:00	83c59f09e4670db046de5845f71d4a44	TXT	open	released	1	Transcriptome Profiling	gene_expression	RNA-Seq	TCGA-HNSC	85da4c8b-714f-4082-94f8-97abece21029	2018-09-06T20:07:42.373854-05:00	2016-05-29T11:07:31.509639-05:00	2db41cdd-610f-405d-832b-08ce67c15149_count	released	https://github.com/NCI-GDC/htseq-cwl	HTSeq - Counts	v1	Primary solid Tumor	TCGA-T3-A92N	TCGA-T3-A92N	NA	Head and Neck	Head & Neck Squamous Cell Carcinoma	YES	NO	MALE	Alive	-28879	NA	NA	-2	BLACK OR AFRICAN AMERICAN	T3	A92N	DB873DBD-D0C0-4A19-80E5-963DCFAF823E	No	YES	C04.9	8070/3	C04.9
12.0 - 20.0	Gene Expression Quantification	2019-09-18T05:09:30.140827+00:00	eaf69a94-f9b7-4177-b5eb-aa16cf102b96.htseq.counts.gz	eaf69a94-f9b7-4177-b5eb-aa16cf102b96_count	8e10f12e-c1cb-4882-9d24-a4932f017131	243584	TCGA-CV-7183-01A-11R-2016-07	8e10f12e-c1cb-4882-9d24-a4932f017131	2016-05-29T11:09:13.526440-05:00	dac7e274e11808140f45ed342ff96aa1	TXT	open	released	1	Transcriptome Profiling	gene_expression	RNA-Seq	TCGA-HNSC	163249d5-5eab-4ac4-ae58-f4a146833ccc	2018-09-06T20:07:42.373854-05:00	2016-05-29T11:09:13.526440-05:00	eaf69a94-f9b7-4177-b5eb-aa16cf102b96_count	released	https://github.com/NCI-GDC/htseq-cwl	HTSeq - Counts	v1	Primary solid Tumor	TCGA-CV-7183	TCGA-CV-7183	NA	Head and Neck	Head & Neck Squamous Cell Carcinoma	NO	YES	MALE	Alive	-19358	NA	NA	3497	WHITE	CV	7183	de206681-3e27-4d4f-8669-aefb12b5b1e3	No	YES	C14.8	8070/3	C14.8
12.0 - 20.0	Gene Expression Quantification	2019-09-18T05:09:30.140827+00:00	5a16cb58-82c0-49ee-8f71-5cf738e0beb2.htseq.counts.gz	5a16cb58-82c0-49ee-8f71-5cf738e0beb2_count	c0c9522d-74c4-4f8c-b87d-03f60d7bc3cc	251499	TCGA-CQ-A4CH-01A-11R-A266-07	c0c9522d-74c4-4f8c-b87d-03f60d7bc3cc	2016-05-29T10:56:13.336678-05:00	4faffa6b1dc9191dbc063fc7c0109d65	TXT	open	released	1	Transcriptome Profiling	gene_expression	RNA-Seq	TCGA-HNSC	512335b5-34ba-4bbe-b164-cf8e1c59e049	2018-09-06T20:07:42.373854-05:00	2016-05-29T10:56:13.336678-05:00	5a16cb58-82c0-49ee-8f71-5cf738e0beb2_count	released	https://github.com/NCI-GDC/htseq-cwl	HTSeq - Counts	v1	Primary solid Tumor	TCGA-CQ-A4CH	TCGA-CQ-A4CH	NA	Head and Neck	Head & Neck Squamous Cell Carcinoma	NO	YES	MALE	Alive	-21455	NA	NA	303	ASIAN	CQ	A4CH	AE90972D-5BC2-4B53-B5FF-1B8C31F39342	No	YES	C02.1	8070/3	C02.1
12.0 - 20.0	Gene Expression Quantification	2019-09-18T05:09:30.140827+00:00	b9da241a-3715-4c95-9d22-d43c7f4d7552.htseq.counts.gz	b9da241a-3715-4c95-9d22-d43c7f4d7552_count	eaf18cea-394b-4cf4-be01-3a9e2498372e	247473	TCGA-BA-4075-01A-01R-1436-07	eaf18cea-394b-4cf4-be01-3a9e2498372e	2016-05-30T18:18:19.864908-05:00	35f4eed3ee697fdf133d38e0453b0868	TXT	open	released	1	Transcriptome Profiling	gene_expression	RNA-Seq	TCGA-HNSC	ab9598a0-88ad-47f1-b453-88297694f006	2018-09-06T20:07:42.373854-05:00	2016-05-30T18:18:19.864908-05:00	b9da241a-3715-4c95-9d22-d43c7f4d7552_count	released	https://github.com/NCI-GDC/htseq-cwl	HTSeq - Counts	v1	Primary solid Tumor	TCGA-BA-4075	TCGA-BA-4075	NA	Head and Neck	Head & Neck Squamous Cell Carcinoma	NO	YES	MALE	Dead	-17951	NA	283	NA	BLACK OR AFRICAN AMERICAN	BA	4075	6fa62461-e721-415a-8b0f-363b84292b82	Yes	YES	C02.9	8070/3	C02.9
12.0 - 20.0	Gene Expression Quantification	2019-09-18T05:09:30.140827+00:00	e4958228-0655-40ff-92ee-5883716beee2.htseq.counts.gz	e4958228-0655-40ff-92ee-5883716beee2_count	ea4630ae-18af-40ca-83a5-e119107e5752	250868	TCGA-QK-A64Z-01A-11R-A30B-07	ea4630ae-18af-40ca-83a5-e119107e5752	2016-05-26T21:25:16.604838-05:00	14e928c7733053a805b727f16c80dd10	TXT	open	released	1	Transcriptome Profiling	gene_expression	RNA-Seq	TCGA-HNSC	e58f28dd-6c85-4833-838a-c3b28ad2b9b4	2018-09-06T20:07:42.373854-05:00	2016-05-26T21:25:16.604838-05:00	e4958228-0655-40ff-92ee-5883716beee2_count	released	https://github.com/NCI-GDC/htseq-cwl	HTSeq - Counts	v1	Primary solid Tumor	TCGA-QK-A64Z	TCGA-QK-A64Z	NA	Head and Neck	Head & Neck Squamous Cell Carcinoma	NO	YES	FEMALE	Alive	-29037	NA	NA	553	WHITE	QK	A64Z	2915B26B-8C18-48E4-9715-A7E207F0A0E6	No	YES	C04.9	8070/3	C04.9
12.0 - 20.0	Gene Expression Quantification	2019-09-18T05:09:30.140827+00:00	6799eeed-fb86-4803-9792-9e9c12b25e8b.htseq.counts.gz	6799eeed-fb86-4803-9792-9e9c12b25e8b_count	afff756a-7e4f-4678-8e74-39deb653460f	247736	TCGA-D6-8568-01A-11R-2403-07	afff756a-7e4f-4678-8e74-39deb653460f	2016-05-29T10:35:56.256821-05:00	b97c1b27dba3376b4acac77ac0f48ba0	TXT	open	released	1	Transcriptome Profiling	gene_expression	RNA-Seq	TCGA-HNSC	464f9a3e-8ca1-4fe7-ad5d-4d62435648ed	2018-09-06T20:07:42.373854-05:00	2016-05-29T10:35:56.256821-05:00	6799eeed-fb86-4803-9792-9e9c12b25e8b_count	released	https://github.com/NCI-GDC/htseq-cwl	HTSeq - Counts	v1	Primary solid Tumor	TCGA-D6-8568	TCGA-D6-8568	NA	Head and Neck	Head & Neck Squamous Cell Carcinoma	YES	NO	MALE	Alive	-22796	NA	NA	106	WHITE	D6	8568	5ed786f3-1d15-4079-bb8f-2f34ef305644	No	YES	C32.9	8071/3	C32.9
12.0 - 20.0	Gene Expression Quantification	2019-09-18T05:09:30.140827+00:00	aaf80230-460a-4f5a-8517-ae23b0ea8381.htseq.counts.gz	aaf80230-460a-4f5a-8517-ae23b0ea8381_count	09414789-ca82-4bf6-bd19-e3b5f3d03147	252781	TCGA-QK-A6VC-01A-23R-A34R-07	09414789-ca82-4bf6-bd19-e3b5f3d03147	2016-05-29T10:16:36.124121-05:00	78b460202576323ec43173272c97c067	TXT	open	released	1	Transcriptome Profiling	gene_expression	RNA-Seq	TCGA-HNSC	0ad29d9e-c254-445b-bbda-2130ae6d2406	2018-09-06T20:07:42.373854-05:00	2016-05-29T10:16:36.124121-05:00	aaf80230-460a-4f5a-8517-ae23b0ea8381_count	released	https://github.com/NCI-GDC/htseq-cwl	HTSeq - Counts	v1	Primary solid Tumor	TCGA-QK-A6VC	TCGA-QK-A6VC	NA	Head and Neck	Head & Neck Squamous Cell Carcinoma	YES	NO	FEMALE	Alive	-22865	NA	NA	106	BLACK OR AFRICAN AMERICAN	QK	A6VC	3E49A2B8-9B2C-4D15-9773-24DF8B4AB2FD	No	YES	C13.9	8070/3	C13.9
12.0 - 20.0	Gene Expression Quantification	2019-09-18T05:09:30.140827+00:00	e64a9dfd-477d-4cfe-afbb-3cb442911354.htseq.counts.gz	e64a9dfd-477d-4cfe-afbb-3cb442911354_count	a36a29a7-211f-4081-841d-be5628804bb7	248834	TCGA-HD-8224-01A-11R-2403-07	a36a29a7-211f-4081-841d-be5628804bb7	2016-05-29T10:20:03.656584-05:00	1e4e46dced4c59e3db48486825aa3796	TXT	open	released	1	Transcriptome Profiling	gene_expression	RNA-Seq	TCGA-HNSC	ccf81b6d-67d3-44f8-abcd-88dfa6aa5c7e	2018-09-06T20:07:42.373854-05:00	2016-05-29T10:20:03.656584-05:00	e64a9dfd-477d-4cfe-afbb-3cb442911354_count	released	https://github.com/NCI-GDC/htseq-cwl	HTSeq - Counts	v1	Primary solid Tumor	TCGA-HD-8224	TCGA-HD-8224	NA	Head and Neck	Head & Neck Squamous Cell Carcinoma	YES	NO	MALE	Alive	-23069	NA	NA	55	WHITE	HD	8224	43b99616-d7b4-404e-8912-4275f8d6dc55	No	YES	C01.9	8070/3	C01
12.0 - 20.0	Gene Expression Quantification	2019-09-18T05:09:30.140827+00:00	a6a8e43e-5110-461e-8e16-e53ab44dd612.htseq.counts.gz	a6a8e43e-5110-461e-8e16-e53ab44dd612_count	bdf61bdf-5ef1-4023-aad4-bc2fa74ce394	246376	TCGA-H7-8501-01A-11R-2403-07	bdf61bdf-5ef1-4023-aad4-bc2fa74ce394	2016-05-30T18:59:48.566794-05:00	76dbf30df8bfec9d1f88411bd892e3b2	TXT	open	released	1	Transcriptome Profiling	gene_expression	RNA-Seq	TCGA-HNSC	a1b29fec-4651-4061-a80a-591dff8a844e	2018-09-06T20:07:42.373854-05:00	2016-05-30T18:59:48.566794-05:00	a6a8e43e-5110-461e-8e16-e53ab44dd612_count	released	https://github.com/NCI-GDC/htseq-cwl	HTSeq - Counts	v1	Primary solid Tumor	TCGA-H7-8501	TCGA-H7-8501	NA	Head and Neck	Head & Neck Squamous Cell Carcinoma	YES	NO	MALE	Alive	-19808	NA	NA	58	WHITE	H7	8501	f090838e-7cc0-4ba8-b3a2-faaa99743785	No	YES	C06.0	8071/3	C06.0
12.0 - 20.0	Gene Expression Quantification	2019-09-18T05:09:30.140827+00:00	1aebe8a0-7fcb-407d-aa21-55e386f7297e.htseq.counts.gz	1aebe8a0-7fcb-407d-aa21-55e386f7297e_count	085f785f-2814-4a18-98df-972590b6f709	249798	TCGA-CV-7250-01A-11R-2016-07	085f785f-2814-4a18-98df-972590b6f709	2016-05-26T21:09:10.457018-05:00	a43dcb3adc4b763d1c0c72b738349a87	TXT	open	released	1	Transcriptome Profiling	gene_expression	RNA-Seq	TCGA-HNSC	6280dfea-5bbb-4d60-9548-2cd848d158f9	2018-09-06T20:07:42.373854-05:00	2016-05-26T21:09:10.457018-05:00	1aebe8a0-7fcb-407d-aa21-55e386f7297e_count	released	https://github.com/NCI-GDC/htseq-cwl	HTSeq - Counts	v1	Primary solid Tumor	TCGA-CV-7250	TCGA-CV-7250	NA	Head and Neck	Head & Neck Squamous Cell Carcinoma	YES	NO	MALE	Dead	-23489	NA	2900	NA	WHITE	CV	7250	0858c8b7-e2eb-4461-b65e-9d476029ad8d	No	YES	C32.9	8070/3	C32.9
12.0 - 20.0	Gene Expression Quantification	2019-09-18T05:09:30.140827+00:00	4ebd9936-0b27-4aae-ad0e-7ef56cea61c9.htseq.counts.gz	4ebd9936-0b27-4aae-ad0e-7ef56cea61c9_count	6865e2e5-c89b-4b90-9a5e-0bf1a2fe519a	251763	TCGA-BA-A8YP-01A-11R-A39I-07	6865e2e5-c89b-4b90-9a5e-0bf1a2fe519a	2016-05-30T18:35:50.667954-05:00	44a6397124b2897684e8fe862c5e8214	TXT	open	released	1	Transcriptome Profiling	gene_expression	RNA-Seq	TCGA-HNSC	8af1171c-b76a-4ec8-a4be-168721d225de	2018-09-06T20:07:42.373854-05:00	2016-05-30T18:35:50.667954-05:00	4ebd9936-0b27-4aae-ad0e-7ef56cea61c9_count	released	https://github.com/NCI-GDC/htseq-cwl	HTSeq - Counts	v1	Primary solid Tumor	TCGA-BA-A8YP	TCGA-BA-A8YP	NA	Head and Neck	Head & Neck Squamous Cell Carcinoma	YES	NO	MALE	Alive	-18355	NA	NA	142	BLACK OR AFRICAN AMERICAN	BA	A8YP	A2D42990-747C-4618-88DD-E2DECE8E566F	No	YES	C10.9	8071/3	C10.9
12.0 - 20.0	Gene Expression Quantification	2019-09-18T05:09:30.140827+00:00	0d5105ae-0b7e-4477-a822-cc20ba9423fa.htseq.counts.gz	0d5105ae-0b7e-4477-a822-cc20ba9423fa_count	b3097629-4f4a-410b-8488-bde66df17f6d	248317	TCGA-F7-A61W-01A-11R-A28V-07	b3097629-4f4a-410b-8488-bde66df17f6d	2016-05-29T10:51:19.884687-05:00	7eb7c1a153fb8f5712adf076aded7964	TXT	open	released	1	Transcriptome Profiling	gene_expression	RNA-Seq	TCGA-HNSC	5547c207-f2db-416a-a58c-019a82a2653a	2018-09-06T20:07:42.373854-05:00	2016-05-29T10:51:19.884687-05:00	0d5105ae-0b7e-4477-a822-cc20ba9423fa_count	released	https://github.com/NCI-GDC/htseq-cwl	HTSeq - Counts	v1	Primary solid Tumor	TCGA-F7-A61W	TCGA-F7-A61W	NA	Head and Neck	Head & Neck Squamous Cell Carcinoma	YES	NO	MALE	Alive	-18879	NA	NA	14	ASIAN	F7	A61W	8F6C64C9-7799-436D-BFF0-B166E56532A8	No	YES	C02.9	8071/3	C02.9
12.0 - 20.0	Gene Expression Quantification	2019-09-18T05:09:30.140827+00:00	8c01aad8-d3bc-4fe9-a45d-726e6dd8e7a6.htseq.counts.gz	8c01aad8-d3bc-4fe9-a45d-726e6dd8e7a6_count	68677a0d-a154-4cc5-ac3f-1497d6b68bdc	253759	TCGA-D6-A74Q-01A-11R-A34R-07	68677a0d-a154-4cc5-ac3f-1497d6b68bdc	2016-05-30T18:59:35.720191-05:00	a4fad4100a374abdd4131d6a6580b4fe	TXT	open	released	1	Transcriptome Profiling	gene_expression	RNA-Seq	TCGA-HNSC	b3a63756-427a-4180-b527-8e1ac36be33b	2018-09-06T20:07:42.373854-05:00	2016-05-30T18:59:35.720191-05:00	8c01aad8-d3bc-4fe9-a45d-726e6dd8e7a6_count	released	https://github.com/NCI-GDC/htseq-cwl	HTSeq - Counts	v1	Primary solid Tumor	TCGA-D6-A74Q	TCGA-D6-A74Q	NA	Head and Neck	Head & Neck Squamous Cell Carcinoma	YES	NO	MALE	Alive	-24702	NA	NA	338	WHITE	D6	A74Q	F04F1C1C-6D6D-4A2B-BA88-110B08FCC596	No	YES	C32.9	8071/3	C32.9
12.0 - 20.0	Gene Expression Quantification	2019-09-18T05:09:30.140827+00:00	23cece06-fb2e-4d05-b4a4-b6f4be565502.htseq.counts.gz	23cece06-fb2e-4d05-b4a4-b6f4be565502_count	ffba768a-7c68-4362-bf65-867d44a1fe34	249649	TCGA-CN-A63V-01A-11R-A466-07	ffba768a-7c68-4362-bf65-867d44a1fe34	2016-05-29T11:01:21.025490-05:00	2676ec121f98a331bb000a504aaeb017	TXT	open	released	1	Transcriptome Profiling	gene_expression	RNA-Seq	TCGA-HNSC	2352b50a-e16f-4312-b50d-85db423d57ec	2018-09-06T20:07:42.373854-05:00	2016-05-29T11:01:21.025490-05:00	23cece06-fb2e-4d05-b4a4-b6f4be565502_count	released	https://github.com/NCI-GDC/htseq-cwl	HTSeq - Counts	v1	Primary solid Tumor	TCGA-CN-A63V	TCGA-CN-A63V	NA	Head and Neck	Head & Neck Squamous Cell Carcinoma	NO	YES	MALE	Alive	-21734	NA	NA	484	WHITE	CN	A63V	B8307F59-713F-404C-9A82-2450D2AD7507	No	YES	C06.0	8070/3	C06.0
12.0 - 20.0	Gene Expression Quantification	2019-09-18T05:09:30.140827+00:00	1815bb9f-52f7-4d05-8333-0c061f0f0604.htseq.counts.gz	1815bb9f-52f7-4d05-8333-0c061f0f0604_count	3153d274-f3ba-4b31-9283-84e140e6b320	251045	TCGA-CV-7429-01A-11R-2132-07	3153d274-f3ba-4b31-9283-84e140e6b320	2016-05-29T10:20:53.219992-05:00	25a94ff9e7810535f29c0c8b180bbb6e	TXT	open	released	1	Transcriptome Profiling	gene_expression	RNA-Seq	TCGA-HNSC	0c14e533-e8f5-49fe-836e-75636daf3c18	2018-09-06T20:07:42.373854-05:00	2016-05-29T10:20:53.219992-05:00	1815bb9f-52f7-4d05-8333-0c061f0f0604_count	released	https://github.com/NCI-GDC/htseq-cwl	HTSeq - Counts	v1	Primary solid Tumor	TCGA-CV-7429	TCGA-CV-7429	NA	Head and Neck	Head & Neck Squamous Cell Carcinoma	NO	YES	MALE	Dead	-20188	NA	107	NA	WHITE	CV	7429	44d99f11-ef5b-45d7-b7df-b5c5893d878f	No	YES	C14.8	8070/3	C14.8
12.0 - 20.0	Gene Expression Quantification	2019-09-18T05:09:30.140827+00:00	a75663da-0a7f-4dd7-9435-84a0e01cafb2.htseq.counts.gz	a75663da-0a7f-4dd7-9435-84a0e01cafb2_count	f57a13c7-5a49-4eaf-b4e7-2a12dee694ee	246196	TCGA-CN-6011-01A-11R-1686-07	f57a13c7-5a49-4eaf-b4e7-2a12dee694ee	2016-05-29T11:15:29.906994-05:00	71e223a5cbd458e498ec1aaf4ddcb4a1	TXT	open	released	1	Transcriptome Profiling	gene_expression	RNA-Seq	TCGA-HNSC	63b6073e-8c28-43db-9a74-3a8e3e576408	2018-09-06T20:07:42.373854-05:00	2016-05-29T11:15:29.906994-05:00	a75663da-0a7f-4dd7-9435-84a0e01cafb2_count	released	https://github.com/NCI-GDC/htseq-cwl	HTSeq - Counts	v1	Primary solid Tumor	TCGA-CN-6011	TCGA-CN-6011	NA	Head and Neck	Head & Neck Squamous Cell Carcinoma	YES	NO	MALE	Alive	-21016	NA	NA	228	WHITE	CN	6011	e7d49212-e9cb-4cd7-923a-bdfc82a4a150	No	YES	C03.9	8070/3	C03.9
12.0 - 20.0	Gene Expression Quantification	2019-09-18T05:09:30.140827+00:00	0aa2ad55-702a-4241-9f36-58f1fe7d1302.htseq.counts.gz	0aa2ad55-702a-4241-9f36-58f1fe7d1302_count	8e3900a0-376b-4836-b8e9-a410141027e1	247696	TCGA-CQ-7065-01A-11R-2081-07	8e3900a0-376b-4836-b8e9-a410141027e1	2016-05-26T21:21:15.210721-05:00	d9ce6bfe726804a5f35cfeb8ad16ea5f	TXT	open	released	1	Transcriptome Profiling	gene_expression	RNA-Seq	TCGA-HNSC	9598ab4a-d8b7-4d2a-9937-c8b5398a5aec	2018-09-06T20:07:42.373854-05:00	2016-05-26T21:21:15.210721-05:00	0aa2ad55-702a-4241-9f36-58f1fe7d1302_count	released	https://github.com/NCI-GDC/htseq-cwl	HTSeq - Counts	v1	Primary solid Tumor	TCGA-CQ-7065	TCGA-CQ-7065	NA	Head and Neck	Head & Neck Squamous Cell Carcinoma	NO	YES	MALE	Alive	-14676	NA	NA	1007	ASIAN	CQ	7065	20ece2ca-8601-4cca-aec5-0a5c0b92594d	No	YES	C02.9	8070/3	C02.9
12.0 - 20.0	Gene Expression Quantification	2019-09-18T05:09:30.140827+00:00	53c4599c-6841-4fd7-895c-84ecf68516bd.htseq.counts.gz	53c4599c-6841-4fd7-895c-84ecf68516bd_count	ec6aac3d-846a-45f3-9bef-6146af402729	257088	TCGA-CN-5359-01A-01R-1436-07	ec6aac3d-846a-45f3-9bef-6146af402729	2016-05-30T18:42:41.664300-05:00	b108b6d63715c6c6c6dddb3953e3d79a	TXT	open	released	1	Transcriptome Profiling	gene_expression	RNA-Seq	TCGA-HNSC	86772e55-a8ae-41fd-8fef-eeca017c46b9	2018-09-06T20:07:42.373854-05:00	2016-05-30T18:42:41.664300-05:00	53c4599c-6841-4fd7-895c-84ecf68516bd_count	released	https://github.com/NCI-GDC/htseq-cwl	HTSeq - Counts	v1	Primary solid Tumor	TCGA-CN-5359	TCGA-CN-5359	NA	Head and Neck	Head & Neck Squamous Cell Carcinoma	NO	YES	MALE	Dead	-21858	NA	377	NA	WHITE	CN	5359	bfaa4b3f-3e38-478e-99b3-013f2cda80f5	No	YES	C04.9	8070/3	C04.9
12.0 - 20.0	Gene Expression Quantification	2019-09-18T05:09:30.140827+00:00	a0ba142c-00e4-4ad9-8f2d-b53457bb21c8.htseq.counts.gz	a0ba142c-00e4-4ad9-8f2d-b53457bb21c8_count	0bd6bed4-4187-44c5-affc-2b3f5d5c7e67	249423	TCGA-CV-7430-01A-11R-2132-07	0bd6bed4-4187-44c5-affc-2b3f5d5c7e67	2016-05-29T11:09:56.223913-05:00	c2405385c506344735c86f040337cc95	TXT	open	released	1	Transcriptome Profiling	gene_expression	RNA-Seq	TCGA-HNSC	e81fb76e-e775-4ed3-8819-9b8572667e19	2018-09-06T20:07:42.373854-05:00	2016-05-29T11:09:56.223913-05:00	a0ba142c-00e4-4ad9-8f2d-b53457bb21c8_count	released	https://github.com/NCI-GDC/htseq-cwl	HTSeq - Counts	v1	Primary solid Tumor	TCGA-CV-7430	TCGA-CV-7430	NA	Head and Neck	Head & Neck Squamous Cell Carcinoma	NO	YES	MALE	Dead	-20763	NA	495	NA	WHITE	CV	7430	df132eb8-174b-4427-a16b-953e0f28bf2f	No	YES	C32.9	8070/3	C32.9
12.0 - 20.0	Gene Expression Quantification	2019-09-18T05:09:30.140827+00:00	15458b0b-c9f0-46ee-aaad-58c44c43f37b.htseq.counts.gz	15458b0b-c9f0-46ee-aaad-58c44c43f37b_count	0a595371-0a31-47af-8ab5-9e06657f8e5e	249015	TCGA-F7-A61V-01A-11R-A28V-07	0a595371-0a31-47af-8ab5-9e06657f8e5e	2016-05-26T21:10:45.730328-05:00	3d0b7614fed68395b46ad955e22da6a9	TXT	open	released	1	Transcriptome Profiling	gene_expression	RNA-Seq	TCGA-HNSC	5363434c-dea1-46e1-988a-25a7928ea1b5	2018-09-06T20:07:42.373854-05:00	2016-05-26T21:10:45.730328-05:00	15458b0b-c9f0-46ee-aaad-58c44c43f37b_count	released	https://github.com/NCI-GDC/htseq-cwl	HTSeq - Counts	v1	Primary solid Tumor	TCGA-F7-A61V	TCGA-F7-A61V	NA	Head and Neck	Head & Neck Squamous Cell Carcinoma	YES	NO	MALE	Alive	-19857	NA	NA	9	WHITE	F7	A61V	0B67F9BB-E469-4B4C-9CE6-6AF1C7B1AAB2	No	YES	C01.9	8070/3	C01
12.0 - 20.0	Gene Expression Quantification	2019-09-18T05:09:30.140827+00:00	d19f374b-fde4-4b46-830f-56975e437fdc.htseq.counts.gz	d19f374b-fde4-4b46-830f-56975e437fdc_count	32fcbbde-985f-4ce5-94f7-82eac34f71ed	247861	TCGA-CV-7104-01A-11R-2016-07	32fcbbde-985f-4ce5-94f7-82eac34f71ed	2016-05-30T18:39:40.398357-05:00	387bcf6c8f6ae095795b947a133a04ac	TXT	open	released	1	Transcriptome Profiling	gene_expression	RNA-Seq	TCGA-HNSC	8dae8ada-92cf-42c4-b5af-e498a0916cba	2018-09-06T20:07:42.373854-05:00	2016-05-30T18:39:40.398357-05:00	d19f374b-fde4-4b46-830f-56975e437fdc_count	released	https://github.com/NCI-GDC/htseq-cwl	HTSeq - Counts	v1	Primary solid Tumor	TCGA-CV-7104	TCGA-CV-7104	NA	Head and Neck	Head & Neck Squamous Cell Carcinoma	NO	YES	FEMALE	Dead	-22349	NA	393	NA	WHITE	CV	7104	aa34f900-b2e4-4276-9d28-807ad11444ac	No	YES	C02.9	8071/3	C02.9
12.0 - 20.0	Gene Expression Quantification	2019-09-18T05:09:30.140827+00:00	ae1545f7-1b6f-4a7f-897b-ae6882454afe.htseq.counts.gz	ae1545f7-1b6f-4a7f-897b-ae6882454afe_count	8cd9be2a-769d-4f2a-a85a-9d714dc67b14	245645	TCGA-BB-A6UO-01A-12R-A34R-07	8cd9be2a-769d-4f2a-a85a-9d714dc67b14	2016-05-30T18:49:20.105012-05:00	5ce622cc1b7a453afe34487cf863e583	TXT	open	released	1	Transcriptome Profiling	gene_expression	RNA-Seq	TCGA-HNSC	18eefdbb-fabb-4703-9321-2f65ff41452b	2018-09-06T20:07:42.373854-05:00	2016-05-30T18:49:20.105012-05:00	ae1545f7-1b6f-4a7f-897b-ae6882454afe_count	released	https://github.com/NCI-GDC/htseq-cwl	HTSeq - Counts	v1	Primary solid Tumor	TCGA-BB-A6UO	TCGA-BB-A6UO	NA	Head and Neck	Head & Neck Squamous Cell Carcinoma	NO	YES	FEMALE	Dead	-22506	NA	268	NA	WHITE	BB	A6UO	CCD672DF-44D4-421F-8727-0A05E513B6C8	No	YES	C02.9	8070/3	C02.9
12.0 - 20.0	Gene Expression Quantification	2019-09-18T05:09:30.140827+00:00	c4495910-1d50-4a05-8f9b-50f7e34ba56f.htseq.counts.gz	c4495910-1d50-4a05-8f9b-50f7e34ba56f_count	4ce3fb6e-bdc3-4633-974e-c6732a25b481	251911	TCGA-CR-7388-01A-11R-2016-07	4ce3fb6e-bdc3-4633-974e-c6732a25b481	2016-05-29T10:27:46.664058-05:00	2342c7b3534675d2b43f2094522ee89c	TXT	open	released	1	Transcriptome Profiling	gene_expression	RNA-Seq	TCGA-HNSC	32aa4bcc-4708-4724-8d29-cc160df84e00	2018-09-06T20:07:42.373854-05:00	2016-05-29T10:27:46.664058-05:00	c4495910-1d50-4a05-8f9b-50f7e34ba56f_count	released	https://github.com/NCI-GDC/htseq-cwl	HTSeq - Counts	v1	Primary solid Tumor	TCGA-CR-7388	TCGA-CR-7388	NA	Head and Neck	Head & Neck Squamous Cell Carcinoma	NO	YES	FEMALE	Dead	-25728	NA	823	NA	WHITE	CR	7388	511b1de1-b855-47bb-a2f8-58dc5792be47	No	YES	C32.9	8070/3	C32.9
12.0 - 20.0	Gene Expression Quantification	2019-09-18T05:09:30.140827+00:00	261074cc-de7b-4acd-b4d7-0ba7f19398d8.htseq.counts.gz	261074cc-de7b-4acd-b4d7-0ba7f19398d8_count	9c06bb27-28b2-455b-a2bd-ffc21499b89a	250894	TCGA-P3-A6SX-01A-11R-A34R-07	9c06bb27-28b2-455b-a2bd-ffc21499b89a	2016-05-26T21:21:48.219886-05:00	f6f68e9e0397094a1f41248175e9ab94	TXT	open	released	1	Transcriptome Profiling	gene_expression	RNA-Seq	TCGA-HNSC	c028471f-060c-4531-9ecd-382f4d028eed	2018-09-06T20:07:42.373854-05:00	2016-05-26T21:21:48.219886-05:00	261074cc-de7b-4acd-b4d7-0ba7f19398d8_count	released	https://github.com/NCI-GDC/htseq-cwl	HTSeq - Counts	v1	Primary solid Tumor	TCGA-P3-A6SX	TCGA-P3-A6SX	NA	Head and Neck	Head & Neck Squamous Cell Carcinoma	NO	YES	MALE	Dead	-24715	NA	1430	NA	WHITE	P3	A6SX	220D75AE-C94B-473A-A988-AC40C15FA219	No	YES	C09.9	8070/3	C09.9
12.0 - 20.0	Gene Expression Quantification	2019-09-18T05:09:30.140827+00:00	acc7d983-3759-489f-844f-d87543f07b26.htseq.counts.gz	acc7d983-3759-489f-844f-d87543f07b26_count	470e814e-82c5-41c3-a644-fe57af017bf6	256481	TCGA-BB-4223-01A-01R-1436-07	470e814e-82c5-41c3-a644-fe57af017bf6	2016-05-26T21:07:53.386046-05:00	b48966c28722a6f216ce7c348fc05484	TXT	open	released	1	Transcriptome Profiling	gene_expression	RNA-Seq	TCGA-HNSC	7c5fe468-346f-48c6-9e1d-ce7b82b4292d	2018-09-06T20:07:42.373854-05:00	2016-05-26T21:07:53.386046-05:00	acc7d983-3759-489f-844f-d87543f07b26_count	released	https://github.com/NCI-GDC/htseq-cwl	HTSeq - Counts	v1	Primary solid Tumor	TCGA-BB-4223	TCGA-BB-4223	NA	Head and Neck	Head & Neck Squamous Cell Carcinoma	NO	YES	MALE	Alive	-17608	NA	NA	2878	WHITE	BB	4223	05f01280-bf77-4682-a7a8-20dd0eac77bd	No	YES	C09.9	8070/3	C09.9
12.0 - 20.0	Gene Expression Quantification	2019-09-18T05:09:30.140827+00:00	abb7069d-2ead-4970-80e7-178fa8b4bb88.htseq.counts.gz	abb7069d-2ead-4970-80e7-178fa8b4bb88_count	d617a04b-bde2-4219-b543-b772e4b49a35	252427	TCGA-CQ-6224-01A-11R-1915-07	d617a04b-bde2-4219-b543-b772e4b49a35	2016-05-29T11:05:43.560250-05:00	1bed6cf81570549812c98dcadf2ca5a4	TXT	open	released	1	Transcriptome Profiling	gene_expression	RNA-Seq	TCGA-HNSC	dfc6daa9-bf79-46f1-b640-d51f654e61e5	2018-09-06T20:07:42.373854-05:00	2016-05-29T11:05:43.560250-05:00	abb7069d-2ead-4970-80e7-178fa8b4bb88_count	released	https://github.com/NCI-GDC/htseq-cwl	HTSeq - Counts	v1	Primary solid Tumor	TCGA-CQ-6224	TCGA-CQ-6224	NA	Head and Neck	Head & Neck Squamous Cell Carcinoma	NO	YES	MALE	Alive	-19051	NA	NA	985	WHITE	CQ	6224	d86fd392-fa5c-4142-a647-440e6c32d478	No	YES	C02.9	8070/3	C02.9
12.0 - 20.0	Gene Expression Quantification	2019-09-18T05:09:30.140827+00:00	b8f951b7-1e0c-4333-a763-1c81bdc938b8.htseq.counts.gz	b8f951b7-1e0c-4333-a763-1c81bdc938b8_count	682b700e-e472-4c83-b564-4f514c89853f	251195	TCGA-C9-A480-01A-12R-A24H-07	682b700e-e472-4c83-b564-4f514c89853f	2016-05-30T18:55:20.157595-05:00	33a29d7cfafd456daafbde661a1a3e89	TXT	open	released	1	Transcriptome Profiling	gene_expression	RNA-Seq	TCGA-HNSC	672f04fa-b7be-4476-bc69-5c6601e5e34f	2018-09-06T20:07:42.373854-05:00	2016-05-30T18:55:20.157595-05:00	b8f951b7-1e0c-4333-a763-1c81bdc938b8_count	released	https://github.com/NCI-GDC/htseq-cwl	HTSeq - Counts	v1	Primary solid Tumor	TCGA-C9-A480	TCGA-C9-A480	NA	Head and Neck	Head & Neck Squamous Cell Carcinoma	YES	NO	FEMALE	Alive	-16567	NA	NA	4	ASIAN	C9	A480	E8F0CD72-E423-45E0-AD1E-83AA7FB354E3	No	YES	C02.9	8070/3	C02.9
12.0 - 20.0	Gene Expression Quantification	2019-09-18T05:09:30.140827+00:00	1af0c523-8f7e-4451-a445-007042b252fc.htseq.counts.gz	1af0c523-8f7e-4451-a445-007042b252fc_count	a6d01695-7b93-406d-816a-10f5e7750e97	253648	TCGA-CR-5243-01A-01R-1514-07	a6d01695-7b93-406d-816a-10f5e7750e97	2016-05-29T11:12:44.024229-05:00	3370d735f9951aff8f36fda8f6e1600a	TXT	open	released	1	Transcriptome Profiling	gene_expression	RNA-Seq	TCGA-HNSC	a933fafa-85ac-41ce-ae4d-5cb3dd99d40c	2018-09-06T20:07:42.373854-05:00	2016-05-29T11:12:44.024229-05:00	1af0c523-8f7e-4451-a445-007042b252fc_count	released	https://github.com/NCI-GDC/htseq-cwl	HTSeq - Counts	v1	Primary solid Tumor	TCGA-CR-5243	TCGA-CR-5243	NA	Head and Neck	Head & Neck Squamous Cell Carcinoma	NO	YES	MALE	Alive	-18812	NA	NA	2562	WHITE	CR	5243	e37f479f-ca05-45e4-ac6d-a974bed6e7f8	No	YES	C09.9	8070/3	C09.9
12.0 - 20.0	Gene Expression Quantification	2019-09-18T05:09:30.140827+00:00	45f1fd5b-e6af-4b7e-b4e8-648892b32876.htseq.counts.gz	45f1fd5b-e6af-4b7e-b4e8-648892b32876_count	ff36ba95-c04d-4200-a223-73e8207a6534	250721	TCGA-CN-5364-01A-01R-1436-07	ff36ba95-c04d-4200-a223-73e8207a6534	2016-05-26T21:15:03.240738-05:00	79e08dbbbddd54e34010cfd70de5d9e3	TXT	open	released	1	Transcriptome Profiling	gene_expression	RNA-Seq	TCGA-HNSC	2d32f8bc-acb8-4b35-b325-9cf56a105eb5	2018-09-06T20:07:42.373854-05:00	2016-05-26T21:15:03.240738-05:00	45f1fd5b-e6af-4b7e-b4e8-648892b32876_count	released	https://github.com/NCI-GDC/htseq-cwl	HTSeq - Counts	v1	Primary solid Tumor	TCGA-CN-5364	TCGA-CN-5364	NA	Head and Neck	Head & Neck Squamous Cell Carcinoma	NO	YES	MALE	Dead	-20362	NA	493	NA	WHITE	CN	5364	13f63218-0949-41e6-a661-c844414c45b5	No	YES	C04.9	8070/3	C04.9
12.0 - 20.0	Gene Expression Quantification	2019-09-18T05:09:30.140827+00:00	b9003c49-066b-462f-941f-80e9d21f149b.htseq.counts.gz	b9003c49-066b-462f-941f-80e9d21f149b_count	e416797c-5556-470c-a505-d0f5b5477b64	248000	TCGA-CV-A6K2-01A-11R-A31N-07	e416797c-5556-470c-a505-d0f5b5477b64	2016-05-30T18:34:46.928116-05:00	499e15c1ec683d3aaef6856c49349b51	TXT	open	released	1	Transcriptome Profiling	gene_expression	RNA-Seq	TCGA-HNSC	0ccce819-d901-4c50-b880-f76bbe24c79f	2018-09-06T20:07:42.373854-05:00	2016-05-30T18:34:46.928116-05:00	b9003c49-066b-462f-941f-80e9d21f149b_count	released	https://github.com/NCI-GDC/htseq-cwl	HTSeq - Counts	v1	Primary solid Tumor	TCGA-CV-A6K2	TCGA-CV-A6K2	NA	Head and Neck	Head & Neck Squamous Cell Carcinoma	NO	YES	MALE	Dead	-29114	NA	317	NA	WHITE	CV	A6K2	A1066AEA-3122-4887-83D0-132EF84C06E1	No	YES	C06.9	8070/3	C06.9
12.0 - 20.0	Gene Expression Quantification	2019-09-18T05:09:30.140827+00:00	b1bac168-47cc-4117-b43c-9fc886560b0b.htseq.counts.gz	b1bac168-47cc-4117-b43c-9fc886560b0b_count	48d49e35-2ac8-4ce5-aea9-053961267ea3	250185	TCGA-D6-A4Z9-01A-11R-A24Z-07	48d49e35-2ac8-4ce5-aea9-053961267ea3	2016-05-29T10:30:39.183443-05:00	9a327b7fefb4b556d52e3f881639c0b9	TXT	open	released	1	Transcriptome Profiling	gene_expression	RNA-Seq	TCGA-HNSC	5e31264e-544f-4330-84f8-bf65e11305bf	2018-09-06T20:07:42.373854-05:00	2016-05-29T10:30:39.183443-05:00	b1bac168-47cc-4117-b43c-9fc886560b0b_count	released	https://github.com/NCI-GDC/htseq-cwl	HTSeq - Counts	v1	Primary solid Tumor	TCGA-D6-A4Z9	TCGA-D6-A4Z9	NA	Head and Neck	Head & Neck Squamous Cell Carcinoma	YES	NO	MALE	Alive	-21659	NA	NA	112	WHITE	D6	A4Z9	55A9E8AE-95A3-485C-8DF0-78740FCD58D8	No	YES	C02.9	8071/3	C02.9
12.0 - 20.0	Gene Expression Quantification	2019-09-18T05:09:30.140827+00:00	a4e355f9-b44d-43ab-ba1e-d76e0538f8fb.htseq.counts.gz	a4e355f9-b44d-43ab-ba1e-d76e0538f8fb_count	a8da7443-1620-413a-a86c-2a1f6d2a1f65	254153	TCGA-CV-6941-01A-11R-1915-07	a8da7443-1620-413a-a86c-2a1f6d2a1f65	2016-05-30T18:56:15.432022-05:00	2a2eb4036beedb5a5e11f5e19c885e13	TXT	open	released	1	Transcriptome Profiling	gene_expression	RNA-Seq	TCGA-HNSC	140e8611-a714-4849-b43c-2f9a4ee12744	2018-09-06T20:07:42.373854-05:00	2016-05-30T18:56:15.432022-05:00	a4e355f9-b44d-43ab-ba1e-d76e0538f8fb_count	released	https://github.com/NCI-GDC/htseq-cwl	HTSeq - Counts	v1	Primary solid Tumor	TCGA-CV-6941	TCGA-CV-6941	NA	Head and Neck	Head & Neck Squamous Cell Carcinoma	NO	YES	MALE	Dead	-18812	NA	342	NA	WHITE	CV	6941	ea93555b-daa5-439a-a13a-796917365454	No	YES	C02.9	8070/3	C02.9
12.0 - 20.0	Gene Expression Quantification	2019-09-18T05:09:30.140827+00:00	d72c9ded-5e78-4d07-ba07-a52ea1032816.htseq.counts.gz	d72c9ded-5e78-4d07-ba07-a52ea1032816_count	a0906ed7-1afe-42cf-81df-cd13fe190cba	251947	TCGA-CN-5367-01A-01R-1436-07	a0906ed7-1afe-42cf-81df-cd13fe190cba	2016-05-29T10:37:32.945949-05:00	96d20a41f1b3e0555ccafb76f80d6544	TXT	open	released	1	Transcriptome Profiling	gene_expression	RNA-Seq	TCGA-HNSC	0753494c-7895-4eac-bc3e-72b2d8a13070	2018-09-06T20:07:42.373854-05:00	2016-05-29T10:37:32.945949-05:00	d72c9ded-5e78-4d07-ba07-a52ea1032816_count	released	https://github.com/NCI-GDC/htseq-cwl	HTSeq - Counts	v1	Primary solid Tumor	TCGA-CN-5367	TCGA-CN-5367	NA	Head and Neck	Head & Neck Squamous Cell Carcinoma	NO	YES	FEMALE	Dead	-22246	NA	352	NA	WHITE	CN	5367	61d0709c-d148-413b-a7b5-c0c82ed2f32f	No	YES	C02.9	8070/3	C02.9
12.0 - 20.0	Gene Expression Quantification	2019-09-18T05:09:30.140827+00:00	570537b4-dfef-4efd-b5fa-79d200082e1e.htseq.counts.gz	570537b4-dfef-4efd-b5fa-79d200082e1e_count	52c66078-6fb5-43e0-85fe-4bd9b1b51d12	249287	TCGA-MZ-A7D7-01A-21R-A34R-07	52c66078-6fb5-43e0-85fe-4bd9b1b51d12	2016-05-26T21:08:03.904887-05:00	252ed569136396a08322ed228addfeb3	TXT	open	released	1	Transcriptome Profiling	gene_expression	RNA-Seq	TCGA-HNSC	c21c16b3-b8de-460e-b748-c4df9cc014d5	2018-09-06T20:07:42.373854-05:00	2016-05-26T21:08:03.904887-05:00	570537b4-dfef-4efd-b5fa-79d200082e1e_count	released	https://github.com/NCI-GDC/htseq-cwl	HTSeq - Counts	v1	Primary solid Tumor	TCGA-MZ-A7D7	TCGA-MZ-A7D7	NA	Head and Neck	Head & Neck Squamous Cell Carcinoma	YES	NO	MALE	Alive	-18974	NA	NA	240	WHITE	MZ	A7D7	06580CBC-D0D8-4B97-87EF-EBC17CDAE81C	No	YES	C01.9	8070/3	C01
12.0 - 20.0	Gene Expression Quantification	2019-09-18T05:09:30.140827+00:00	24535c31-1ee2-4af9-b908-b52bbfa3ee5f.htseq.counts.gz	24535c31-1ee2-4af9-b908-b52bbfa3ee5f_count	56bd997f-fcf8-4835-b285-464cdea29b0d	255170	TCGA-CV-6939-01A-11R-1915-07	56bd997f-fcf8-4835-b285-464cdea29b0d	2016-05-29T11:15:27.885040-05:00	23fd3ade78d1c29fe571cdf3219a7f31	TXT	open	released	1	Transcriptome Profiling	gene_expression	RNA-Seq	TCGA-HNSC	fa5fe442-daa3-4cb9-bd73-5577ebb53bda	2018-09-06T20:07:42.373854-05:00	2016-05-29T11:15:27.885040-05:00	24535c31-1ee2-4af9-b908-b52bbfa3ee5f_count	released	https://github.com/NCI-GDC/htseq-cwl	HTSeq - Counts	v1	Primary solid Tumor	TCGA-CV-6939	TCGA-CV-6939	NA	Head and Neck	Head & Neck Squamous Cell Carcinoma	NO	YES	MALE	Dead	-21947	NA	666	NA	WHITE	CV	6939	e7d1f0dd-eec0-4670-a2ba-00ffe38c6382	No	YES	C02.9	8070/3	C02.9
12.0 - 20.0	Gene Expression Quantification	2019-09-18T05:09:30.140827+00:00	63aaddd4-2a31-44f1-9d33-22a2e4d3cf81.htseq.counts.gz	63aaddd4-2a31-44f1-9d33-22a2e4d3cf81_count	a02282e7-b292-46f1-a2c0-d0ab581fb126	251750	TCGA-BB-A6UM-01A-12R-A34R-07	a02282e7-b292-46f1-a2c0-d0ab581fb126	2016-05-26T21:06:53.749483-05:00	aa251a61f7696125748edc1d63320d7a	TXT	open	released	1	Transcriptome Profiling	gene_expression	RNA-Seq	TCGA-HNSC	38462e64-c5ed-42d3-acf0-d1982048a58c	2018-09-06T20:07:42.373854-05:00	2016-05-26T21:06:53.749483-05:00	63aaddd4-2a31-44f1-9d33-22a2e4d3cf81_count	released	https://github.com/NCI-GDC/htseq-cwl	HTSeq - Counts	v1	Primary solid Tumor	TCGA-BB-A6UM	TCGA-BB-A6UM	NA	Head and Neck	Head & Neck Squamous Cell Carcinoma	NO	YES	MALE	Alive	-19194	NA	NA	393	WHITE	BB	A6UM	03C3AE62-D0AA-412E-BD3C-4577FC9F919C	No	YES	C09.9	8070/3	C09.9
12.0 - 20.0	Gene Expression Quantification	2019-09-18T05:09:30.140827+00:00	2e9b4dbe-a6b9-4afa-9575-88cf9796fec4.htseq.counts.gz	2e9b4dbe-a6b9-4afa-9575-88cf9796fec4_count	28837d04-2c5b-4421-9da9-9e8e9e8bf24d	255680	TCGA-T2-A6X0-01A-11R-A34R-07	28837d04-2c5b-4421-9da9-9e8e9e8bf24d	2016-05-30T21:09:59.834656-05:00	919f07844ad001edd37e5dd03008cf46	TXT	open	released	1	Transcriptome Profiling	gene_expression	RNA-Seq	TCGA-HNSC	7b230741-0bd5-4c1c-ba1d-c91e5cdedd2b	2018-09-06T20:07:42.373854-05:00	2016-05-30T21:09:59.834656-05:00	2e9b4dbe-a6b9-4afa-9575-88cf9796fec4_count	released	https://github.com/NCI-GDC/htseq-cwl	HTSeq - Counts	v1	Primary solid Tumor	TCGA-T2-A6X0	TCGA-T2-A6X0	NA	Head and Neck	Head & Neck Squamous Cell Carcinoma	NO	YES	MALE	Alive	-18114	NA	NA	216	WHITE	T2	A6X0	FF38628E-8ABE-44D6-8D3B-7CFE46BD2E35	No	YES	C09.9	8070/3	C09.9
12.0 - 20.0	Gene Expression Quantification	2019-09-18T05:09:30.140827+00:00	8cf946a9-a7ca-4003-afea-f6afa64eb0da.htseq.counts.gz	8cf946a9-a7ca-4003-afea-f6afa64eb0da_count	62dd9aed-92f0-4cc4-b81d-2dd439aa4aa9	250661	TCGA-CV-7427-01A-11R-2081-07	62dd9aed-92f0-4cc4-b81d-2dd439aa4aa9	2016-05-30T18:44:19.583374-05:00	9827474048602a0978a30ee633230deb	TXT	open	released	1	Transcriptome Profiling	gene_expression	RNA-Seq	TCGA-HNSC	829756fd-6821-46d2-ac32-e9cde3953ef1	2018-09-06T20:07:42.373854-05:00	2016-05-30T18:44:19.583374-05:00	8cf946a9-a7ca-4003-afea-f6afa64eb0da_count	released	https://github.com/NCI-GDC/htseq-cwl	HTSeq - Counts	v1	Primary solid Tumor	TCGA-CV-7427	TCGA-CV-7427	NA	Head and Neck	Head & Neck Squamous Cell Carcinoma	NO	YES	FEMALE	Dead	-26975	NA	4760	NA	WHITE	CV	7427	c2bbb6f9-6f88-4a58-a15a-b887dfad34b4	No	YES	C14.8	8070/3	C14.8
12.0 - 20.0	Gene Expression Quantification	2019-09-18T05:09:30.140827+00:00	2f24c426-2af8-4ec5-be85-5ccebc85da6b.htseq.counts.gz	2f24c426-2af8-4ec5-be85-5ccebc85da6b_count	d06a65c0-1b50-4706-8be7-297ca20d1f5e	249837	TCGA-CV-A45X-01A-21R-A24Z-07	d06a65c0-1b50-4706-8be7-297ca20d1f5e	2016-05-29T10:08:58.404280-05:00	d76aafff06d1d1c03390d6b463bbef06	TXT	open	released	1	Transcriptome Profiling	gene_expression	RNA-Seq	TCGA-HNSC	522a5033-16c0-4375-b859-03d6ef928085	2018-09-06T20:07:42.373854-05:00	2016-05-29T10:08:58.404280-05:00	2f24c426-2af8-4ec5-be85-5ccebc85da6b_count	released	https://github.com/NCI-GDC/htseq-cwl	HTSeq - Counts	v1	Primary solid Tumor	TCGA-CV-A45X	TCGA-CV-A45X	NA	Head and Neck	Head & Neck Squamous Cell Carcinoma	NO	YES	MALE	Dead	-17464	NA	198	NA	WHITE	CV	A45X	3101785D-1CC2-4BD9-9FCE-02205D0548C6	No	YES	C04.9	8070/3	C04.9
12.0 - 20.0	Gene Expression Quantification	2019-09-18T05:09:30.140827+00:00	43f16f16-ef71-43ea-bf3f-5f594bdb293d.htseq.counts.gz	43f16f16-ef71-43ea-bf3f-5f594bdb293d_count	6d522946-e471-45b2-8712-be249d695331	250556	TCGA-CX-7085-01A-21R-2016-07	6d522946-e471-45b2-8712-be249d695331	2016-05-26T21:25:59.028957-05:00	3225fd4082c96500335c477ea8b16315	TXT	open	released	1	Transcriptome Profiling	gene_expression	RNA-Seq	TCGA-HNSC	452a3432-f7cd-41de-857f-aa8fb661d166	2018-09-06T20:07:42.373854-05:00	2016-05-26T21:25:59.028957-05:00	43f16f16-ef71-43ea-bf3f-5f594bdb293d_count	released	https://github.com/NCI-GDC/htseq-cwl	HTSeq - Counts	v1	Primary solid Tumor	TCGA-CX-7085	TCGA-CX-7085	NA	Head and Neck	Head & Neck Squamous Cell Carcinoma	NO	YES	FEMALE	Alive	-28221	NA	NA	15	WHITE	CX	7085	2a7b4613-f908-4e78-98ed-857dcd7ed774	No	YES	C02.9	8070/3	C02.9
12.0 - 20.0	Gene Expression Quantification	2019-09-18T05:09:30.140827+00:00	d3e1c43a-d18f-466d-a72f-15a7da8e32e5.htseq.counts.gz	d3e1c43a-d18f-466d-a72f-15a7da8e32e5_count	7addabca-07be-4823-ab56-85e5a9191358	251731	TCGA-QK-A6IF-01A-11R-A31N-07	7addabca-07be-4823-ab56-85e5a9191358	2016-05-26T21:22:04.645643-05:00	7037eab42315d575d6b3135c0e7d4696	TXT	open	released	1	Transcriptome Profiling	gene_expression	RNA-Seq	TCGA-HNSC	20e3242c-2960-496a-81d2-086962471b2e	2018-09-06T20:07:42.373854-05:00	2016-05-26T21:22:04.645643-05:00	d3e1c43a-d18f-466d-a72f-15a7da8e32e5_count	released	https://github.com/NCI-GDC/htseq-cwl	HTSeq - Counts	v1	Primary solid Tumor	TCGA-QK-A6IF	TCGA-QK-A6IF	NA	Head and Neck	Head & Neck Squamous Cell Carcinoma	YES	NO	MALE	Alive	-22463	NA	NA	245	WHITE	QK	A6IF	22AE99B4-52CF-4D20-A068-7457E16919B6	No	YES	C09.9	8072/3	C09.9
12.0 - 20.0	Gene Expression Quantification	2019-09-18T05:09:30.140827+00:00	418dd9f0-a87c-402e-8101-2c769e383cc5.htseq.counts.gz	418dd9f0-a87c-402e-8101-2c769e383cc5_count	a0449ff1-fdc5-44b0-8a9e-db35d1d8dabc	252094	TCGA-D6-6515-01A-21R-1873-07	a0449ff1-fdc5-44b0-8a9e-db35d1d8dabc	2016-05-29T10:50:30.333455-05:00	a84059e2127276664c8abd3df6f21430	TXT	open	released	1	Transcriptome Profiling	gene_expression	RNA-Seq	TCGA-HNSC	0e692b57-7086-4944-a226-26699e9881c6	2018-09-06T20:07:42.373854-05:00	2016-05-29T10:50:30.333455-05:00	418dd9f0-a87c-402e-8101-2c769e383cc5_count	released	https://github.com/NCI-GDC/htseq-cwl	HTSeq - Counts	v1	Primary solid Tumor	TCGA-D6-6515	TCGA-D6-6515	NA	Head and Neck	Head & Neck Squamous Cell Carcinoma	YES	NO	FEMALE	Dead	-30099	NA	403	NA	WHITE	D6	6515	8e0e456e-85ee-4de5-8f0b-72393d6acde0	No	YES	C02.9	8070/3	C02.9
12.0 - 20.0	Gene Expression Quantification	2019-09-18T05:09:30.140827+00:00	4ac1259d-a93e-4a58-a8f7-80050117ffc1.htseq.counts.gz	4ac1259d-a93e-4a58-a8f7-80050117ffc1_count	35e3186a-220c-4298-ab22-9b2ae0e196fb	251823	TCGA-CR-7389-01A-11R-2016-07	35e3186a-220c-4298-ab22-9b2ae0e196fb	2016-05-29T10:29:34.547219-05:00	03bdaacc423995b6021ca45b94d0dd8c	TXT	open	released	1	Transcriptome Profiling	gene_expression	RNA-Seq	TCGA-HNSC	f1674142-d69d-4030-9b38-c6926c67cde6	2018-09-06T20:07:42.373854-05:00	2016-05-29T10:29:34.547219-05:00	4ac1259d-a93e-4a58-a8f7-80050117ffc1_count	released	https://github.com/NCI-GDC/htseq-cwl	HTSeq - Counts	v1	Primary solid Tumor	TCGA-CR-7389	TCGA-CR-7389	NA	Head and Neck	Head & Neck Squamous Cell Carcinoma	NO	YES	MALE	Alive	-20169	NA	NA	392	BLACK OR AFRICAN AMERICAN	CR	7389	5422a86d-f9ff-4fb6-873e-bf7cc3de50e5	No	YES	C32.9	8070/3	C32.9
12.0 - 20.0	Gene Expression Quantification	2019-09-18T05:09:30.140827+00:00	163d5aad-7488-4da9-9a09-e46fcb161d3e.htseq.counts.gz	163d5aad-7488-4da9-9a09-e46fcb161d3e_count	f1a1aa79-1319-4d17-bd9e-21bafdad1f8f	256238	TCGA-CV-6961-01A-21R-1915-07	f1a1aa79-1319-4d17-bd9e-21bafdad1f8f	2016-05-29T10:18:02.273461-05:00	174217b57de1036103ac0652fdbbbf7e	TXT	open	released	1	Transcriptome Profiling	gene_expression	RNA-Seq	TCGA-HNSC	e4c7c316-7c2b-473c-b77c-dd5d463ced04	2018-09-06T20:07:42.373854-05:00	2016-05-29T10:18:02.273461-05:00	163d5aad-7488-4da9-9a09-e46fcb161d3e_count	released	https://github.com/NCI-GDC/htseq-cwl	HTSeq - Counts	v1	Primary solid Tumor	TCGA-CV-6961	TCGA-CV-6961	NA	Head and Neck	Head & Neck Squamous Cell Carcinoma	NO	YES	MALE	Dead	-22532	NA	76	NA	WHITE	CV	6961	4075717b-2240-4842-a00a-0c4dbcb910c4	No	YES	C02.9	8070/3	C02.9
12.0 - 20.0	Gene Expression Quantification	2019-09-18T05:09:30.140827+00:00	6e4cd75c-e602-4845-95f2-8520d7976d56.htseq.counts.gz	6e4cd75c-e602-4845-95f2-8520d7976d56_count	ac37406d-6ee7-47b9-b6c0-d1ec82c12cb4	249743	TCGA-CV-5430-01A-02R-1686-07	ac37406d-6ee7-47b9-b6c0-d1ec82c12cb4	2016-05-30T18:36:53.746462-05:00	53c3988964f0a034a5ceeee78d09ab36	TXT	open	released	1	Transcriptome Profiling	gene_expression	RNA-Seq	TCGA-HNSC	5805357f-bbb2-45ea-abe8-ec53aba2ae65	2018-09-06T20:07:42.373854-05:00	2016-05-30T18:36:53.746462-05:00	6e4cd75c-e602-4845-95f2-8520d7976d56_count	released	https://github.com/NCI-GDC/htseq-cwl	HTSeq - Counts	v1	Primary solid Tumor	TCGA-CV-5430	TCGA-CV-5430	NA	Head and Neck	Head & Neck Squamous Cell Carcinoma	NO	YES	MALE	Alive	-22577	NA	NA	4115	WHITE	CV	5430	a4fcb7fd-9c22-4486-99c5-97da050c9fb3	No	YES	C32.9	8070/3	C32.9
12.0 - 20.0	Gene Expression Quantification	2019-09-18T05:09:30.140827+00:00	93fbc4ee-5619-49e9-a584-884cea9f156c.htseq.counts.gz	93fbc4ee-5619-49e9-a584-884cea9f156c_count	86627daf-ce01-4c49-b09f-db64afff547a	249559	TCGA-CV-7099-01A-41R-2016-07	86627daf-ce01-4c49-b09f-db64afff547a	2016-05-29T10:31:41.811388-05:00	94af17a749d36763827105769ec58816	TXT	open	released	1	Transcriptome Profiling	gene_expression	RNA-Seq	TCGA-HNSC	fdb43ee6-a3d8-4657-a67d-e31e8098a2c9	2018-09-06T20:07:42.373854-05:00	2016-05-29T10:31:41.811388-05:00	93fbc4ee-5619-49e9-a584-884cea9f156c_count	released	https://github.com/NCI-GDC/htseq-cwl	HTSeq - Counts	v1	Primary solid Tumor	TCGA-CV-7099	TCGA-CV-7099	NA	Head and Neck	Head & Neck Squamous Cell Carcinoma	NO	YES	FEMALE	Dead	-31134	NA	243	NA	WHITE	CV	7099	57212fda-fd32-4328-81dc-61f167970f89	No	YES	C14.8	8070/3	C14.8
12.0 - 20.0	Gene Expression Quantification	2019-09-18T05:09:30.140827+00:00	817d8462-672b-4373-a453-79cdd7498725.htseq.counts.gz	817d8462-672b-4373-a453-79cdd7498725_count	b7027279-3765-4fa3-bf6a-aa6e6d3c165a	248843	TCGA-CR-6493-01A-11R-1873-07	b7027279-3765-4fa3-bf6a-aa6e6d3c165a	2016-05-29T10:59:18.615199-05:00	12ab046bb0b1da8773ca4e25fe01f816	TXT	open	released	1	Transcriptome Profiling	gene_expression	RNA-Seq	TCGA-HNSC	66afda03-acaf-426f-b0f2-fe06e993ec1c	2018-09-06T20:07:42.373854-05:00	2016-05-29T10:59:18.615199-05:00	817d8462-672b-4373-a453-79cdd7498725_count	released	https://github.com/NCI-GDC/htseq-cwl	HTSeq - Counts	v1	Primary solid Tumor	TCGA-CR-6493	TCGA-CR-6493	NA	Head and Neck	Head & Neck Squamous Cell Carcinoma	NO	YES	MALE	Dead	-25432	NA	282	NA	BLACK OR AFRICAN AMERICAN	CR	6493	b43b8aed-d166-4f00-8144-24ad3fe314ed	No	YES	C02.9	8070/3	C02.9
12.0 - 20.0	Gene Expression Quantification	2019-09-18T05:09:30.140827+00:00	b7081519-274c-4610-bd53-c4beaa0a53e6.htseq.counts.gz	b7081519-274c-4610-bd53-c4beaa0a53e6_count	8ad0eef6-02eb-4f8c-a201-a27e45ee18a5	254395	TCGA-CN-5370-01A-01R-2016-07	8ad0eef6-02eb-4f8c-a201-a27e45ee18a5	2016-05-29T10:30:09.288656-05:00	6ac6ccde35c21f23abdfc8f50dc369be	TXT	open	released	1	Transcriptome Profiling	gene_expression	RNA-Seq	TCGA-HNSC	03e6a541-5bef-4d52-986e-5e6230917474	2018-09-06T20:07:42.373854-05:00	2016-05-29T10:30:09.288656-05:00	b7081519-274c-4610-bd53-c4beaa0a53e6_count	released	https://github.com/NCI-GDC/htseq-cwl	HTSeq - Counts	v1	Primary solid Tumor	TCGA-CN-5370	TCGA-CN-5370	NA	Head and Neck	Head & Neck Squamous Cell Carcinoma	NO	YES	MALE	Dead	-28549	NA	259	NA	WHITE	CN	5370	54dab158-eb39-4334-8b5a-bf290e6b8bb1	No	YES	C02.9	8070/3	C02.9
12.0 - 20.0	Gene Expression Quantification	2019-09-18T05:09:30.140827+00:00	8c70399c-a49d-4d3f-9f4f-c2fa052693c5.htseq.counts.gz	8c70399c-a49d-4d3f-9f4f-c2fa052693c5_count	19b31950-9b4f-482f-bcc4-95d63921f41b	252240	TCGA-CV-7414-01A-11R-2081-07	19b31950-9b4f-482f-bcc4-95d63921f41b	2016-05-30T18:44:44.398150-05:00	4d9fb9a0b62e16aa2489cac1ce64f00e	TXT	open	released	1	Transcriptome Profiling	gene_expression	RNA-Seq	TCGA-HNSC	b13bd9bb-48dc-4f44-a2d0-d56710616e42	2018-09-06T20:07:42.373854-05:00	2016-05-30T18:44:44.398150-05:00	8c70399c-a49d-4d3f-9f4f-c2fa052693c5_count	released	https://github.com/NCI-GDC/htseq-cwl	HTSeq - Counts	v1	Primary solid Tumor	TCGA-CV-7414	TCGA-CV-7414	NA	Head and Neck	Head & Neck Squamous Cell Carcinoma	NO	YES	MALE	Dead	-28603	NA	14	NA	WHITE	CV	7414	c3b2c38d-81a3-42fd-a41e-6f6de3934007	No	YES	C14.8	8070/3	C14.8
12.0 - 20.0	Gene Expression Quantification	2019-09-18T05:09:30.140827+00:00	42c0a807-3b90-42cc-aad8-6a86b3ee9c2b.htseq.counts.gz	42c0a807-3b90-42cc-aad8-6a86b3ee9c2b_count	a44747b5-176f-4e0f-bbe4-993efadf7187	249358	TCGA-CV-7089-01A-11R-2016-07	a44747b5-176f-4e0f-bbe4-993efadf7187	2016-05-29T10:23:20.362482-05:00	ba664ddef55f04b13a517576439bc05b	TXT	open	released	1	Transcriptome Profiling	gene_expression	RNA-Seq	TCGA-HNSC	b561e4d3-9d33-49c4-ba4f-b2739abaf729	2018-09-06T20:07:42.373854-05:00	2016-05-29T10:23:20.362482-05:00	42c0a807-3b90-42cc-aad8-6a86b3ee9c2b_count	released	https://github.com/NCI-GDC/htseq-cwl	HTSeq - Counts	v1	Primary solid Tumor	TCGA-CV-7089	TCGA-CV-7089	NA	Head and Neck	Head & Neck Squamous Cell Carcinoma	NO	YES	MALE	Dead	-27149	NA	1972	NA	WHITE	CV	7089	490950f3-2d1a-4174-a30d-b8f5654ff316	No	YES	C32.9	8070/3	C32.9
12.0 - 20.0	Gene Expression Quantification	2019-09-18T05:09:30.140827+00:00	2a328b48-a908-4bcf-8add-955f317d6fac.htseq.counts.gz	2a328b48-a908-4bcf-8add-955f317d6fac_count	437b053e-2efb-4d86-8d97-6b662d482cdd	250212	TCGA-CV-7438-01A-21R-2132-07	437b053e-2efb-4d86-8d97-6b662d482cdd	2016-05-26T21:09:18.833990-05:00	b3f50e92b016aa05eea423eed5448d50	TXT	open	released	1	Transcriptome Profiling	gene_expression	RNA-Seq	TCGA-HNSC	3e69db79-43ad-4d0f-ac26-67f51f7e6ab6	2018-09-06T20:07:42.373854-05:00	2016-05-26T21:09:18.833990-05:00	2a328b48-a908-4bcf-8add-955f317d6fac_count	released	https://github.com/NCI-GDC/htseq-cwl	HTSeq - Counts	v1	Primary solid Tumor	TCGA-CV-7438	TCGA-CV-7438	NA	Head and Neck	Head & Neck Squamous Cell Carcinoma	NO	YES	FEMALE	Dead	-32021	NA	194	NA	WHITE	CV	7438	08a45833-16a3-4a57-a310-307ec086e558	No	YES	C02.9	8070/3	C02.9
12.0 - 20.0	Gene Expression Quantification	2019-09-18T05:09:30.140827+00:00	1bb2d628-c050-47f3-8b2c-74bcf0a10004.htseq.counts.gz	1bb2d628-c050-47f3-8b2c-74bcf0a10004_count	fff4c488-e280-4ac4-a180-457dacd1d3b2	255122	TCGA-CV-7178-01A-21R-2016-07	fff4c488-e280-4ac4-a180-457dacd1d3b2	2016-05-29T10:51:11.523926-05:00	abca7b62ffaef96b742a2ac78f5af8da	TXT	open	released	1	Transcriptome Profiling	gene_expression	RNA-Seq	TCGA-HNSC	298b31bb-f020-478e-9c55-f632970b6d1d	2018-09-06T20:07:42.373854-05:00	2016-05-29T10:51:11.523926-05:00	1bb2d628-c050-47f3-8b2c-74bcf0a10004_count	released	https://github.com/NCI-GDC/htseq-cwl	HTSeq - Counts	v1	Primary solid Tumor	TCGA-CV-7178	TCGA-CV-7178	NA	Head and Neck	Head & Neck Squamous Cell Carcinoma	NO	YES	FEMALE	Dead	-23430	NA	2166	NA	WHITE	CV	7178	8f044599-3fbe-4b69-b67d-49aee9168545	No	YES	C14.8	8070/3	C14.8
12.0 - 20.0	Gene Expression Quantification	2019-09-18T05:09:30.140827+00:00	739956b5-6165-4869-891e-db694d61fe1b.htseq.counts.gz	739956b5-6165-4869-891e-db694d61fe1b_count	4fa52ddb-8fa1-4dce-85ca-4d8ca8b2e5c8	249629	TCGA-P3-A6SW-01A-11R-A34R-07	4fa52ddb-8fa1-4dce-85ca-4d8ca8b2e5c8	2016-05-29T10:14:12.541739-05:00	89d69012908382d2781dd306f245d3f5	TXT	open	released	1	Transcriptome Profiling	gene_expression	RNA-Seq	TCGA-HNSC	750055a5-fefd-402d-91f9-dda33ae0cfad	2018-09-06T20:07:42.373854-05:00	2016-05-29T10:14:12.541739-05:00	739956b5-6165-4869-891e-db694d61fe1b_count	released	https://github.com/NCI-GDC/htseq-cwl	HTSeq - Counts	v1	Primary solid Tumor	TCGA-P3-A6SW	TCGA-P3-A6SW	NA	Head and Neck	Head & Neck Squamous Cell Carcinoma Basaloid Type	NO	YES	MALE	Alive	-18536	NA	NA	1120	WHITE	P3	A6SW	3A2FE6DA-5F3C-4AD8-B735-23ADFFE3FD6B	No	YES	C09.9	8070/3	C09.9
12.0 - 20.0	Gene Expression Quantification	2019-09-18T05:09:30.140827+00:00	60e53fcc-1b81-47f8-910c-fe2600dd358a.htseq.counts.gz	60e53fcc-1b81-47f8-910c-fe2600dd358a_count	b49a5dce-cd8e-4103-8027-8dd1a11ef3c8	246129	TCGA-CV-7432-01A-11R-2132-07	b49a5dce-cd8e-4103-8027-8dd1a11ef3c8	2016-05-30T18:56:25.417164-05:00	19579546389bf5ff9e4aefa2a5ed361c	TXT	open	released	1	Transcriptome Profiling	gene_expression	RNA-Seq	TCGA-HNSC	fcf0f846-ba69-4da6-b0ea-c9b9eab14430	2018-09-06T20:07:42.373854-05:00	2016-05-30T18:56:25.417164-05:00	60e53fcc-1b81-47f8-910c-fe2600dd358a_count	released	https://github.com/NCI-GDC/htseq-cwl	HTSeq - Counts	v1	Primary solid Tumor	TCGA-CV-7432	TCGA-CV-7432	NA	Head and Neck	Head & Neck Squamous Cell Carcinoma	NO	YES	MALE	Dead	-28875	NA	2570	NA	WHITE	CV	7432	eaf674dd-9909-4879-b9a3-74253169eddd	No	YES	C14.8	8070/3	C14.8
12.0 - 20.0	Gene Expression Quantification	2019-09-18T05:09:30.140827+00:00	4dd0dd22-b6aa-432b-ace6-841d0c6e83b9.htseq.counts.gz	4dd0dd22-b6aa-432b-ace6-841d0c6e83b9_count	b6e7f6bf-82aa-4ec6-ba72-5071e5462973	250213	TCGA-IQ-7631-01A-11R-2081-07	b6e7f6bf-82aa-4ec6-ba72-5071e5462973	2016-05-29T11:05:49.689662-05:00	444d47140af7e308479b5b85b5223dd9	TXT	open	released	1	Transcriptome Profiling	gene_expression	RNA-Seq	TCGA-HNSC	745612b5-3550-43dc-a1fb-d41fdfd2400c	2018-09-06T20:07:42.373854-05:00	2016-05-29T11:05:49.689662-05:00	4dd0dd22-b6aa-432b-ace6-841d0c6e83b9_count	released	https://github.com/NCI-GDC/htseq-cwl	HTSeq - Counts	v1	Primary solid Tumor	TCGA-IQ-7631	TCGA-IQ-7631	NA	Head and Neck	Head & Neck Squamous Cell Carcinoma	NO	YES	FEMALE	Alive	-22151	NA	NA	122	WHITE	IQ	7631	d8a6383e-3320-4d2c-9017-31e8e1e8f120	No	YES	C06.0	8070/3	C06.0
12.0 - 20.0	Gene Expression Quantification	2019-09-18T05:09:30.140827+00:00	38984d5c-2780-4528-81ea-9f84711869f2.htseq.counts.gz	38984d5c-2780-4528-81ea-9f84711869f2_count	6e75a9b1-1619-4312-826d-2243771756c9	247007	TCGA-QK-A6IJ-01A-11R-A31N-07	6e75a9b1-1619-4312-826d-2243771756c9	2016-05-30T18:41:46.864387-05:00	676d7faf73cc39f5d3c8d9cee4ac36e2	TXT	open	released	1	Transcriptome Profiling	gene_expression	RNA-Seq	TCGA-HNSC	23d2bdec-6bab-4935-8db4-7b12e50efd3b	2018-09-06T20:07:42.373854-05:00	2016-05-30T18:41:46.864387-05:00	38984d5c-2780-4528-81ea-9f84711869f2_count	released	https://github.com/NCI-GDC/htseq-cwl	HTSeq - Counts	v1	Primary solid Tumor	TCGA-QK-A6IJ	TCGA-QK-A6IJ	NA	Head and Neck	Head & Neck Squamous Cell Carcinoma	YES	NO	MALE	Alive	-25966	NA	NA	64	WHITE	QK	A6IJ	BDC0A7F5-D0F9-4008-BF4C-51E570CA1EBC	No	YES	C04.9	8070/3	C04.9
12.0 - 20.0	Gene Expression Quantification	2019-09-18T05:09:30.140827+00:00	d4f8de85-7b19-4790-8409-7b8ccfcd8573.htseq.counts.gz	d4f8de85-7b19-4790-8409-7b8ccfcd8573_count	e0825761-9c42-4124-ad42-1d4f3ceb1c8a	249379	TCGA-CR-6473-01A-11R-1873-07	e0825761-9c42-4124-ad42-1d4f3ceb1c8a	2016-05-30T18:55:06.367518-05:00	78beea075c5a9e9eb5b169d7591c2665	TXT	open	released	1	Transcriptome Profiling	gene_expression	RNA-Seq	TCGA-HNSC	8d21ce1f-f785-4485-a535-1bc352ab619b	2018-09-06T20:07:42.373854-05:00	2016-05-30T18:55:06.367518-05:00	d4f8de85-7b19-4790-8409-7b8ccfcd8573_count	released	https://github.com/NCI-GDC/htseq-cwl	HTSeq - Counts	v1	Primary solid Tumor	TCGA-CR-6473	TCGA-CR-6473	NA	Head and Neck	Head & Neck Squamous Cell Carcinoma	NO	YES	MALE	Alive	-24857	NA	NA	1125	WHITE	CR	6473	e8b0a499-7e9a-4f0e-b552-8e4f284141ed	No	YES	C13.9	8070/3	C13.9
12.0 - 20.0	Gene Expression Quantification	2019-09-18T05:09:30.140827+00:00	032c007c-a7c8-42bd-a7af-3134bcc8c4a1.htseq.counts.gz	032c007c-a7c8-42bd-a7af-3134bcc8c4a1_count	3d0fd49d-0675-45aa-9b4b-66a078c5b6c4	252578	TCGA-IQ-A6SG-01A-12R-A34R-07	3d0fd49d-0675-45aa-9b4b-66a078c5b6c4	2016-05-30T18:44:21.301782-05:00	5ccff6789c394e91a1810f75775942f9	TXT	open	released	1	Transcriptome Profiling	gene_expression	RNA-Seq	TCGA-HNSC	41ac6d70-778f-4bd0-bbbd-604b889eb851	2018-09-06T20:07:42.373854-05:00	2016-05-30T18:44:21.301782-05:00	032c007c-a7c8-42bd-a7af-3134bcc8c4a1_count	released	https://github.com/NCI-GDC/htseq-cwl	HTSeq - Counts	v1	Primary solid Tumor	TCGA-IQ-A6SG	TCGA-IQ-A6SG	NA	Head and Neck	Head & Neck Squamous Cell Carcinoma			FEMALE	Alive	-22529	NA	NA	579	WHITE	IQ	A6SG	C2F1B2D5-1302-4E29-8889-37BA34E91DE2	No	YES	C02.9	8071/3	C02.9
12.0 - 20.0	Gene Expression Quantification	2019-09-18T05:09:30.140827+00:00	6c787af0-03b7-4c27-b232-270840134b53.htseq.counts.gz	6c787af0-03b7-4c27-b232-270840134b53_count	7d41b110-63ad-45d6-944c-58fa49ce3188	259781	TCGA-BA-6871-01A-11R-1873-07	7d41b110-63ad-45d6-944c-58fa49ce3188	2016-05-30T18:41:39.518862-05:00	9ef6611cd1d5b4f155836c42b04a3baa	TXT	open	released	1	Transcriptome Profiling	gene_expression	RNA-Seq	TCGA-HNSC	74d5bd41-92ef-4e9a-97cb-300c08df027a	2018-09-06T20:07:42.373854-05:00	2016-05-30T18:41:39.518862-05:00	6c787af0-03b7-4c27-b232-270840134b53_count	released	https://github.com/NCI-GDC/htseq-cwl	HTSeq - Counts	v1	Primary solid Tumor	TCGA-BA-6871	TCGA-BA-6871	NA	Head and Neck	Head & Neck Squamous Cell Carcinoma	YES	NO	MALE	Alive	-27708	NA	NA	63	WHITE	BA	6871	bd62a587-6fe1-47ce-918d-055f2b38bb0e	No	YES	C01.9	8070/3	C01
12.0 - 20.0	Gene Expression Quantification	2019-09-18T05:09:30.140827+00:00	37900649-e10c-4bd9-bf1d-0e60b259b711.htseq.counts.gz	37900649-e10c-4bd9-bf1d-0e60b259b711_count	bac62626-f0cf-48c4-b922-912b217872b0	243578	TCGA-CV-6938-01A-11R-1915-07	bac62626-f0cf-48c4-b922-912b217872b0	2016-06-01T23:31:19.299568-05:00	9020aaebd90f105394b0fc373590554c	TXT	open	released	1	Transcriptome Profiling	gene_expression	RNA-Seq	TCGA-HNSC	1e37aeec-72ee-4007-8d22-8161776ee59a	2018-09-06T20:07:42.373854-05:00	2016-06-01T23:31:19.299568-05:00	37900649-e10c-4bd9-bf1d-0e60b259b711_count	released	https://github.com/NCI-GDC/htseq-cwl	HTSeq - Counts	v1	Primary solid Tumor	TCGA-CV-6938	TCGA-CV-6938	NA	Head and Neck	Head & Neck Squamous Cell Carcinoma	NO	YES	MALE	Dead	-31825	NA	144	NA	WHITE	CV	6938	ff9db03d-f81c-4079-8b05-f5a8c05b8cfe	No	YES	C14.8	8070/3	C14.8
12.0 - 20.0	Gene Expression Quantification	2019-09-18T05:09:30.140827+00:00	ef4c294b-b29c-4c00-996c-26195febad00.htseq.counts.gz	ef4c294b-b29c-4c00-996c-26195febad00_count	c3ef45d5-134c-4962-b004-f70ca8d8d5c6	249284	TCGA-F7-A50G-01A-11R-A266-07	c3ef45d5-134c-4962-b004-f70ca8d8d5c6	2016-05-29T10:45:18.213522-05:00	2fdbf758dcd661bf9d4d650c1d9fe4bd	TXT	open	released	1	Transcriptome Profiling	gene_expression	RNA-Seq	TCGA-HNSC	f22f5e49-358b-47fd-90d0-18bd2a57b878	2018-09-06T20:07:42.373854-05:00	2016-05-29T10:45:18.213522-05:00	ef4c294b-b29c-4c00-996c-26195febad00_count	released	https://github.com/NCI-GDC/htseq-cwl	HTSeq - Counts	v1	Primary solid Tumor	TCGA-F7-A50G	TCGA-F7-A50G	NA	Head and Neck	Head & Neck Squamous Cell Carcinoma	YES	NO	MALE	Alive	-24285	NA	NA	15	WHITE	F7	A50G	85AE3B0F-3A54-4A23-BE25-9A4DEEBBC011	No	YES	C02.9	8070/3	C02.9
12.0 - 20.0	Gene Expression Quantification	2019-09-18T05:09:30.140827+00:00	31ed3ca5-bfa9-41ce-819f-18ace1a62099.htseq.counts.gz	31ed3ca5-bfa9-41ce-819f-18ace1a62099_count	b45caa56-bea2-4cb5-a211-fbbae7dd248a	255639	TCGA-CV-7238-01A-11R-2016-07	b45caa56-bea2-4cb5-a211-fbbae7dd248a	2016-05-30T18:23:12.741019-05:00	95dc8881969682a68278d55387210a69	TXT	open	released	1	Transcriptome Profiling	gene_expression	RNA-Seq	TCGA-HNSC	1c4d0cbd-cb1b-42a7-b7a5-20b38fa09dd1	2018-09-06T20:07:42.373854-05:00	2016-05-30T18:23:12.741019-05:00	31ed3ca5-bfa9-41ce-819f-18ace1a62099_count	released	https://github.com/NCI-GDC/htseq-cwl	HTSeq - Counts	v1	Primary solid Tumor	TCGA-CV-7238	TCGA-CV-7238	NA	Head and Neck	Head & Neck Squamous Cell Carcinoma	NO	YES	FEMALE	Alive	-25471	NA	NA	1444	WHITE	CV	7238	78fcc813-d0a8-44aa-b004-62810dca9d12	No	YES	C02.9	8070/3	C02.9
12.0 - 20.0	Gene Expression Quantification	2019-09-18T05:09:30.140827+00:00	69d1abd5-756b-4a19-bf2a-dd02ff73d713.htseq.counts.gz	69d1abd5-756b-4a19-bf2a-dd02ff73d713_count	6f0f57e1-6cb1-4891-9977-b46dc0939ea7	250160	TCGA-CR-7364-01A-11R-2016-07	6f0f57e1-6cb1-4891-9977-b46dc0939ea7	2016-05-29T10:37:56.169494-05:00	9d0f9a7ead62a27805808e4028b26388	TXT	open	released	1	Transcriptome Profiling	gene_expression	RNA-Seq	TCGA-HNSC	f8151a79-9706-4bb6-a743-aed1cbb76566	2018-09-06T20:07:42.373854-05:00	2016-05-29T10:37:56.169494-05:00	69d1abd5-756b-4a19-bf2a-dd02ff73d713_count	released	https://github.com/NCI-GDC/htseq-cwl	HTSeq - Counts	v1	Primary solid Tumor	TCGA-CR-7364	TCGA-CR-7364	NA	Head and Neck	Head & Neck Squamous Cell Carcinoma	NO	YES	MALE	Alive	-24192	NA	NA	1435	WHITE	CR	7364	62887787-9385-470a-a993-98ede58f0940	No	YES	C32.9	8070/3	C32.9
12.0 - 20.0	Gene Expression Quantification	2019-09-18T05:09:30.140827+00:00	42e721af-8416-4866-a790-81449723669d.htseq.counts.gz	42e721af-8416-4866-a790-81449723669d_count	8ca6a052-24a5-479b-8a75-b7c997e88ee0	249995	TCGA-P3-A6T2-01A-11R-A34R-07	8ca6a052-24a5-479b-8a75-b7c997e88ee0	2016-05-30T18:37:04.939195-05:00	e5abeda997f49f20525f52bc5db067f9	TXT	open	released	1	Transcriptome Profiling	gene_expression	RNA-Seq	TCGA-HNSC	7d5a5dd7-5ce6-46df-8eb0-630d0f689af8	2018-09-06T20:07:42.373854-05:00	2016-05-30T18:37:04.939195-05:00	42e721af-8416-4866-a790-81449723669d_count	released	https://github.com/NCI-GDC/htseq-cwl	HTSeq - Counts	v1	Primary solid Tumor	TCGA-P3-A6T2	TCGA-P3-A6T2	NA	Head and Neck	Head & Neck Squamous Cell Carcinoma	NO	YES	MALE	Alive	-16588	NA	NA	1917	WHITE	P3	A6T2	A563109D-0990-4BDC-8BD7-6766D1EADBDC	No	YES	C06.0	8070/3	C06.0
12.0 - 20.0	Gene Expression Quantification	2019-09-18T05:09:30.140827+00:00	9be23df6-f5e3-4309-824a-52c7c4750380.htseq.counts.gz	9be23df6-f5e3-4309-824a-52c7c4750380_count	0e4e0745-9574-4c33-aa7a-61421d007dab	251031	TCGA-D6-6825-01A-21R-1915-07	0e4e0745-9574-4c33-aa7a-61421d007dab	2016-05-29T10:19:24.857407-05:00	a889e31aa1559ac1da797e4222b2883c	TXT	open	released	1	Transcriptome Profiling	gene_expression	RNA-Seq	TCGA-HNSC	f59c6e2e-bd45-414a-8823-b5e1088bd600	2018-09-06T20:07:42.373854-05:00	2016-05-29T10:19:24.857407-05:00	9be23df6-f5e3-4309-824a-52c7c4750380_count	released	https://github.com/NCI-GDC/htseq-cwl	HTSeq - Counts	v1	Primary solid Tumor	TCGA-D6-6825	TCGA-D6-6825	NA	Head and Neck	Head & Neck Squamous Cell Carcinoma	YES	NO	MALE	Alive	-26976	NA	NA	153	WHITE	D6	6825	42bc2336-2408-441a-83b9-aadc9700f750	No	YES	C02.9	8070/3	C02.9
12.0 - 20.0	Gene Expression Quantification	2019-09-18T05:09:30.140827+00:00	3811c6a6-dd9f-4f76-92cc-d487bd443ed5.htseq.counts.gz	3811c6a6-dd9f-4f76-92cc-d487bd443ed5_count	807e292d-50d5-4ea6-a58f-646f8c8a890d	254049	TCGA-CV-5971-01A-11R-1686-07	807e292d-50d5-4ea6-a58f-646f8c8a890d	2016-05-26T21:15:18.588680-05:00	e0a09b1cdddb180d9d44d0062d146da7	TXT	open	released	1	Transcriptome Profiling	gene_expression	RNA-Seq	TCGA-HNSC	fdc3ad25-8d36-439b-b122-10e01def7434	2018-09-06T20:07:42.373854-05:00	2016-05-26T21:15:18.588680-05:00	3811c6a6-dd9f-4f76-92cc-d487bd443ed5_count	released	https://github.com/NCI-GDC/htseq-cwl	HTSeq - Counts	v1	Primary solid Tumor	TCGA-CV-5971	TCGA-CV-5971	NA	Head and Neck	Head & Neck Squamous Cell Carcinoma	NO	YES	MALE	Alive	-22279	540	NA	540	WHITE	CV	5971	1465b7ec-8d2b-47dd-8387-977eed44cc86	No	YES	C02.9	8070/3	C02.9
12.0 - 20.0	Gene Expression Quantification	2019-09-18T05:09:30.140827+00:00	103d28c0-0bbe-4b4e-9be7-7e2fdbc26a37.htseq.counts.gz	103d28c0-0bbe-4b4e-9be7-7e2fdbc26a37_count	74025693-3328-46ca-85c8-c88a9fd7bb1d	246414	TCGA-QK-A6IG-01A-11R-A31N-07	74025693-3328-46ca-85c8-c88a9fd7bb1d	2016-05-29T10:09:32.353684-05:00	b518c0a6f4776c531b6a6ec5fa8219d0	TXT	open	released	1	Transcriptome Profiling	gene_expression	RNA-Seq	TCGA-HNSC	689344df-7fb3-4ea3-9e11-522cf62275a3	2018-09-06T20:07:42.373854-05:00	2016-05-29T10:09:32.353684-05:00	103d28c0-0bbe-4b4e-9be7-7e2fdbc26a37_count	released	https://github.com/NCI-GDC/htseq-cwl	HTSeq - Counts	v1	Primary solid Tumor	TCGA-QK-A6IG	TCGA-QK-A6IG	NA	Head and Neck	Head & Neck Squamous Cell Carcinoma	YES	NO	MALE	Alive	-25334	NA	NA	218	WHITE	QK	A6IG	3203D0AE-5FE9-4FF2-BE0A-1D97F7684819	No	YES	C06.0	8070/3	C06.0
12.0 - 20.0	Gene Expression Quantification	2019-09-18T05:09:30.140827+00:00	0e66687b-5196-470b-9857-fbb8ba6d14ce.htseq.counts.gz	0e66687b-5196-470b-9857-fbb8ba6d14ce_count	fb4b0c6a-e687-47e1-852a-c26ad3893e8b	247494	TCGA-CQ-5323-01A-01R-1686-07	fb4b0c6a-e687-47e1-852a-c26ad3893e8b	2016-05-29T11:09:53.895928-05:00	f5a453ee1ba705e08a574a8312f81589	TXT	open	released	1	Transcriptome Profiling	gene_expression	RNA-Seq	TCGA-HNSC	5286d12c-6ee2-41eb-8376-d70046107d40	2018-09-06T20:07:42.373854-05:00	2016-05-29T11:09:53.895928-05:00	0e66687b-5196-470b-9857-fbb8ba6d14ce_count	released	https://github.com/NCI-GDC/htseq-cwl	HTSeq - Counts	v1	Primary solid Tumor	TCGA-CQ-5323	TCGA-CQ-5323	NA	Head and Neck	Head & Neck Squamous Cell Carcinoma	NO	YES	MALE	Alive	-30173	NA	NA	1466	WHITE	CQ	5323	deefdd62-4d35-40c9-ad4c-0b593f35cff7	No	YES	C14.8	8070/3	C14.8
12.0 - 20.0	Gene Expression Quantification	2019-09-18T05:09:30.140827+00:00	21b9810c-2e24-4c81-9c34-6f101f614217.htseq.counts.gz	21b9810c-2e24-4c81-9c34-6f101f614217_count	f2d0febb-72f9-4a3e-a26c-1250c509ffc6	246808	TCGA-CR-7380-01A-11R-2016-07	f2d0febb-72f9-4a3e-a26c-1250c509ffc6	2016-05-29T10:29:19.689685-05:00	88e43c019f840c9c3a43eddeb2449d71	TXT	open	released	1	Transcriptome Profiling	gene_expression	RNA-Seq	TCGA-HNSC	16ed6c3c-4d82-4c53-89db-ece69794689d	2018-09-06T20:07:42.373854-05:00	2016-05-29T10:29:19.689685-05:00	21b9810c-2e24-4c81-9c34-6f101f614217_count	released	https://github.com/NCI-GDC/htseq-cwl	HTSeq - Counts	v1	Primary solid Tumor	TCGA-CR-7380	TCGA-CR-7380	NA	Head and Neck	Head & Neck Squamous Cell Carcinoma	NO	YES	MALE	Dead	-21215	NA	606	NA	WHITE	CR	7380	53b254b7-021f-43df-af9b-3fc01b87479e	No	YES	C14.8	8070/3	C14.8
12.0 - 20.0	Gene Expression Quantification	2019-09-18T05:09:30.140827+00:00	13f753d4-adce-46ba-be86-41fa8486ea78.htseq.counts.gz	13f753d4-adce-46ba-be86-41fa8486ea78_count	44c12e8c-395d-41d4-80f8-021ebb668f17	252387	TCGA-CN-6012-01A-11R-1686-07	44c12e8c-395d-41d4-80f8-021ebb668f17	2016-05-29T10:51:40.250494-05:00	62a5dfafcedd6eaa24b803e9da547e51	TXT	open	released	1	Transcriptome Profiling	gene_expression	RNA-Seq	TCGA-HNSC	cfb04a27-c351-488c-902a-4fac22a54722	2018-09-06T20:07:42.373854-05:00	2016-05-29T10:51:40.250494-05:00	13f753d4-adce-46ba-be86-41fa8486ea78_count	released	https://github.com/NCI-GDC/htseq-cwl	HTSeq - Counts	v1	Primary solid Tumor	TCGA-CN-6012	TCGA-CN-6012	NA	Head and Neck	Head & Neck Squamous Cell Carcinoma	YES	NO	MALE	Alive	-24286	NA	NA	144	WHITE	CN	6012	9023c9bf-02a0-4396-8161-304089957b62	No	YES	C32.9	8070/3	C32.9
12.0 - 20.0	Gene Expression Quantification	2019-09-18T05:09:30.140827+00:00	be42dffc-81a2-4fec-a533-1fcc512d392c.htseq.counts.gz	be42dffc-81a2-4fec-a533-1fcc512d392c_count	feb4f446-ee40-43f6-a2cd-b0380694c4e5	250119	TCGA-CV-7423-01A-11R-2081-07	feb4f446-ee40-43f6-a2cd-b0380694c4e5	2016-05-30T19:01:33.425467-05:00	df3c958b9bcff5b70a01e0f559157f42	TXT	open	released	1	Transcriptome Profiling	gene_expression	RNA-Seq	TCGA-HNSC	2dcf9a84-4a40-45aa-a609-41bb7f1d1806	2018-09-06T20:07:42.373854-05:00	2016-05-30T19:01:33.425467-05:00	be42dffc-81a2-4fec-a533-1fcc512d392c_count	released	https://github.com/NCI-GDC/htseq-cwl	HTSeq - Counts	v1	Primary solid Tumor	TCGA-CV-7423	TCGA-CV-7423	NA	Head and Neck	Head & Neck Squamous Cell Carcinoma	NO	YES	MALE	Dead	-24071	NA	3059	NA	WHITE	CV	7423	f3a626e4-2d93-4d13-a34c-de0e0c6118ac	No	YES	C14.8	8070/3	C14.8
12.0 - 20.0	Gene Expression Quantification	2019-09-18T05:09:30.140827+00:00	23e18feb-ec4e-40f4-97bb-7567af02c1e4.htseq.counts.gz	23e18feb-ec4e-40f4-97bb-7567af02c1e4_count	2921a8d9-71fe-4bb3-ac08-bed30167d230	249691	TCGA-CR-7391-01A-11R-2016-07	2921a8d9-71fe-4bb3-ac08-bed30167d230	2016-05-30T18:28:00.922700-05:00	935c843345082cd82e1b96d6717067d2	TXT	open	released	1	Transcriptome Profiling	gene_expression	RNA-Seq	TCGA-HNSC	2eb2808b-d8f0-45f7-882a-cf65592cabae	2018-09-06T20:07:42.373854-05:00	2016-05-30T18:28:00.922700-05:00	23e18feb-ec4e-40f4-97bb-7567af02c1e4_count	released	https://github.com/NCI-GDC/htseq-cwl	HTSeq - Counts	v1	Primary solid Tumor	TCGA-CR-7391	TCGA-CR-7391	NA	Head and Neck	Head & Neck Squamous Cell Carcinoma	NO	YES	FEMALE	Alive	-13508	NA	NA	913	WHITE	CR	7391	832316ee-08ab-412b-9e4d-8a57ff84bc11	No	YES	C02.9	8070/3	C02.9
12.0 - 20.0	Gene Expression Quantification	2019-09-18T05:09:30.140827+00:00	bef39330-3d03-4355-85f2-74c454d32850.htseq.counts.gz	bef39330-3d03-4355-85f2-74c454d32850_count	ec1f7569-1bde-4c57-9ed7-63f94fcf2da9	248364	TCGA-QK-AA3K-01A-11R-A39I-07	ec1f7569-1bde-4c57-9ed7-63f94fcf2da9	2016-05-26T21:09:58.886567-05:00	45ffc54232bee74f16ea04c334c62c43	TXT	open	released	1	Transcriptome Profiling	gene_expression	RNA-Seq	TCGA-HNSC	2d8a3485-0e61-49f2-bada-aa4670893b66	2018-09-06T20:07:42.373854-05:00	2016-05-26T21:09:58.886567-05:00	bef39330-3d03-4355-85f2-74c454d32850_count	released	https://github.com/NCI-GDC/htseq-cwl	HTSeq - Counts	v1	Primary solid Tumor	TCGA-QK-AA3K	TCGA-QK-AA3K	NA	Head and Neck	Head & Neck Squamous Cell Carcinoma	YES	NO	MALE	Alive	-22093	NA	NA	168	BLACK OR AFRICAN AMERICAN	QK	AA3K	09F6C3AB-B799-404A-B301-22B9CAF33E82	No	YES	C02.9	8070/3	C02.9
12.0 - 20.0	Gene Expression Quantification	2019-09-18T05:09:30.140827+00:00	df97ae9d-2d8d-4c34-bf37-dcff1530ed85.htseq.counts.gz	df97ae9d-2d8d-4c34-bf37-dcff1530ed85_count	9d117ac5-a64c-46b8-b172-1c1c25cea4ba	254980	TCGA-CX-A4AQ-01A-11R-A24Z-07	9d117ac5-a64c-46b8-b172-1c1c25cea4ba	2016-05-26T21:17:01.983263-05:00	cfa2601ebb5e0456963c9716973bffac	TXT	open	released	1	Transcriptome Profiling	gene_expression	RNA-Seq	TCGA-HNSC	feb9ec0b-0735-4432-bf8e-971e5561dd48	2018-09-06T20:07:42.373854-05:00	2016-05-26T21:17:01.983263-05:00	df97ae9d-2d8d-4c34-bf37-dcff1530ed85_count	released	https://github.com/NCI-GDC/htseq-cwl	HTSeq - Counts	v1	Primary solid Tumor	TCGA-CX-A4AQ	TCGA-CX-A4AQ	NA	Head and Neck	Head & Neck Squamous Cell Carcinoma	YES	NO	MALE	Alive	-20709	NA	NA	1555	WHITE	CX	A4AQ	18334157-AA38-4859-A786-99A920A1FBE3	No	YES	C04.9	8070/3	C04.9
12.0 - 20.0	Gene Expression Quantification	2019-09-18T05:09:30.140827+00:00	8140a62f-2ca0-4030-b93a-d1f5a974037c.htseq.counts.gz	8140a62f-2ca0-4030-b93a-d1f5a974037c_count	8cf5048d-6fc2-45c2-a954-bd8ea814fa60	249323	TCGA-CR-6472-01A-11R-1873-07	8cf5048d-6fc2-45c2-a954-bd8ea814fa60	2016-05-26T21:09:43.271958-05:00	a31e23798851b9981b366c9d40e7b0a3	TXT	open	released	1	Transcriptome Profiling	gene_expression	RNA-Seq	TCGA-HNSC	b34c4a1a-cb10-4fdd-831e-c01d4d38c17c	2018-09-06T20:07:42.373854-05:00	2016-05-26T21:09:43.271958-05:00	8140a62f-2ca0-4030-b93a-d1f5a974037c_count	released	https://github.com/NCI-GDC/htseq-cwl	HTSeq - Counts	v1	Primary solid Tumor	TCGA-CR-6472	TCGA-CR-6472	NA	Head and Neck	Head & Neck Squamous Cell Carcinoma	NO	YES	MALE	Alive	-21654	NA	NA	1050	WHITE	CR	6472	0956bc67-dd55-4c54-a56a-f22f2856662a	No	YES	C01.9	8070/3	C01
12.0 - 20.0	Gene Expression Quantification	2019-09-18T05:09:30.140827+00:00	edf91aa8-bcc3-4acf-b780-10f525405cea.htseq.counts.gz	edf91aa8-bcc3-4acf-b780-10f525405cea_count	bb46941a-ca24-4b84-9a28-ebab870ad857	255124	TCGA-CV-6936-01A-11R-1915-07	bb46941a-ca24-4b84-9a28-ebab870ad857	2016-05-29T10:53:30.021046-05:00	813faabbf4f01861096594c1da420794	TXT	open	released	1	Transcriptome Profiling	gene_expression	RNA-Seq	TCGA-HNSC	0f610720-7719-4464-bde0-2e411ad02441	2018-09-06T20:07:42.373854-05:00	2016-05-29T10:53:30.021046-05:00	edf91aa8-bcc3-4acf-b780-10f525405cea_count	released	https://github.com/NCI-GDC/htseq-cwl	HTSeq - Counts	v1	Primary solid Tumor	TCGA-CV-6936	TCGA-CV-6936	NA	Head and Neck	Head & Neck Squamous Cell Carcinoma	NO	YES	MALE	Dead	-25020	NA	166	NA	WHITE	CV	6936	93a265b7-6c23-4e5f-b797-c117793744bf	No	YES	C04.9	8070/3	C04.9
12.0 - 20.0	Gene Expression Quantification	2019-09-18T05:09:30.140827+00:00	54aaa0c4-31df-4bdb-ac24-579c3c6ccf54.htseq.counts.gz	54aaa0c4-31df-4bdb-ac24-579c3c6ccf54_count	e32054f1-8482-46d1-9d08-5018d09bfd80	248326	TCGA-CQ-5332-01A-01R-1686-07	e32054f1-8482-46d1-9d08-5018d09bfd80	2016-05-29T10:39:53.282210-05:00	e4dfeaff039cf01c8c17191fb4c978f4	TXT	open	released	1	Transcriptome Profiling	gene_expression	RNA-Seq	TCGA-HNSC	e12c1285-0d00-4654-be25-e8d0c374cb1c	2018-09-06T20:07:42.373854-05:00	2016-05-29T10:39:53.282210-05:00	54aaa0c4-31df-4bdb-ac24-579c3c6ccf54_count	released	https://github.com/NCI-GDC/htseq-cwl	HTSeq - Counts	v1	Primary solid Tumor	TCGA-CQ-5332	TCGA-CQ-5332	NA	Head and Neck	Head & Neck Squamous Cell Carcinoma	NO	YES	MALE	Dead	-32032	NA	317	NA	WHITE	CQ	5332	657346f2-4280-4d80-983e-cab8004f184a	No	YES	C14.8	8070/3	C14.8
12.0 - 20.0	Gene Expression Quantification	2019-09-18T05:09:30.140827+00:00	bc0af74a-3ec1-4392-ba31-82de4318a815.htseq.counts.gz	bc0af74a-3ec1-4392-ba31-82de4318a815_count	6eb8e8da-cd71-48c0-bd30-35fbe00a8486	258312	TCGA-CN-6992-01A-11R-1915-07	6eb8e8da-cd71-48c0-bd30-35fbe00a8486	2016-05-29T10:29:58.520880-05:00	95fd7eaa10a8035fee7e398c45a4cbfd	TXT	open	released	1	Transcriptome Profiling	gene_expression	RNA-Seq	TCGA-HNSC	1ecdbf79-a1a4-43b5-a8b3-635004a738a9	2018-09-06T20:07:42.373854-05:00	2016-05-29T10:29:58.520880-05:00	bc0af74a-3ec1-4392-ba31-82de4318a815_count	released	https://github.com/NCI-GDC/htseq-cwl	HTSeq - Counts	v1	Primary solid Tumor	TCGA-CN-6992	TCGA-CN-6992	NA	Head and Neck	Head & Neck Squamous Cell Carcinoma	YES	NO	MALE	Alive	-22598	NA	NA	83	WHITE	CN	6992	547de7d8-c2f1-41d7-a0b4-cc6f39712301	No	YES	C32.9	8070/3	C32.9
12.0 - 20.0	Gene Expression Quantification	2019-09-18T05:09:30.140827+00:00	0a15de63-cefc-429b-a1b3-b9140a251325.htseq.counts.gz	0a15de63-cefc-429b-a1b3-b9140a251325_count	802910d4-b9db-4991-bbf8-2967aee6371b	253506	TCGA-CQ-5331-01A-02R-1873-07	802910d4-b9db-4991-bbf8-2967aee6371b	2016-05-29T11:07:42.522689-05:00	6642f234d52303985b9eb95080a223d0	TXT	open	released	1	Transcriptome Profiling	gene_expression	RNA-Seq	TCGA-HNSC	1f71ba41-e126-4c4b-9f5d-1fbee8005ecc	2018-09-06T20:07:42.373854-05:00	2016-05-29T11:07:42.522689-05:00	0a15de63-cefc-429b-a1b3-b9140a251325_count	released	https://github.com/NCI-GDC/htseq-cwl	HTSeq - Counts	v1	Primary solid Tumor	TCGA-CQ-5331	TCGA-CQ-5331	NA	Head and Neck	Head & Neck Squamous Cell Carcinoma	NO	YES	FEMALE	Alive	-26901	NA	NA	1028	WHITE	CQ	5331	dbf4e04d-095e-4554-a48c-fe7cb711ac42	No	YES	C14.8	8070/3	C14.8
12.0 - 20.0	Gene Expression Quantification	2019-09-18T05:09:30.140827+00:00	2f069559-91be-47bf-bdfc-7257603f41c3.htseq.counts.gz	2f069559-91be-47bf-bdfc-7257603f41c3_count	cdbb68a0-b739-4b96-9f10-879e2c7ef9db	247134	TCGA-CR-7393-01A-11R-2016-07	cdbb68a0-b739-4b96-9f10-879e2c7ef9db	2016-05-26T21:12:35.303822-05:00	6c298be111c134be738e93b1a5f8a99c	TXT	open	released	1	Transcriptome Profiling	gene_expression	RNA-Seq	TCGA-HNSC	f7827218-c5d6-4153-a3e7-19e1edc1c752	2018-09-06T20:07:42.373854-05:00	2016-05-26T21:12:35.303822-05:00	2f069559-91be-47bf-bdfc-7257603f41c3_count	released	https://github.com/NCI-GDC/htseq-cwl	HTSeq - Counts	v1	Primary solid Tumor	TCGA-CR-7393	TCGA-CR-7393	NA	Head and Neck	Head & Neck Squamous Cell Carcinoma	NO	YES	MALE	Alive	-9750	NA	NA	908	WHITE	CR	7393	0f4bb968-6e10-4a86-a03e-37b61d084f31	No	YES	C02.9	8070/3	C02.9
12.0 - 20.0	Gene Expression Quantification	2019-09-18T05:09:30.140827+00:00	6b69c062-7254-4942-b988-42d052f70e27.htseq.counts.gz	6b69c062-7254-4942-b988-42d052f70e27_count	96ef0eff-b305-44e4-858c-3503955c2415	252471	TCGA-HD-7753-01A-11R-2081-07	96ef0eff-b305-44e4-858c-3503955c2415	2016-05-30T18:55:05.038678-05:00	ccac4a5306f41eb60b8347315b4b46f8	TXT	open	released	1	Transcriptome Profiling	gene_expression	RNA-Seq	TCGA-HNSC	2288da7f-5911-44e4-b7eb-007823114007	2018-09-06T20:07:42.373854-05:00	2016-05-30T18:55:05.038678-05:00	6b69c062-7254-4942-b988-42d052f70e27_count	released	https://github.com/NCI-GDC/htseq-cwl	HTSeq - Counts	v1	Primary solid Tumor	TCGA-HD-7753	TCGA-HD-7753	NA	Head and Neck	Head & Neck Squamous Cell Carcinoma	YES	NO	MALE	Alive	-22774	NA	NA	5	BLACK OR AFRICAN AMERICAN	HD	7753	e8ac39e6-377a-412c-b18d-f6c4fc654ec6	No	YES	C10.9	8070/3	C10.9
12.0 - 20.0	Gene Expression Quantification	2019-09-18T05:09:30.140827+00:00	6150399d-74bb-4065-9724-7e90ade0a9ec.htseq.counts.gz	6150399d-74bb-4065-9724-7e90ade0a9ec_count	cf8e675f-4633-4085-a1ab-7f45d31aa6e8	249205	TCGA-CQ-5327-01A-01R-1686-07	cf8e675f-4633-4085-a1ab-7f45d31aa6e8	2016-05-29T10:33:17.302810-05:00	ca65c65c08eb9aaf5b712e28a566d23c	TXT	open	released	1	Transcriptome Profiling	gene_expression	RNA-Seq	TCGA-HNSC	0dcd87c5-e2fb-4da5-9054-62535c937960	2018-09-06T20:07:42.373854-05:00	2016-05-29T10:33:17.302810-05:00	6150399d-74bb-4065-9724-7e90ade0a9ec_count	released	https://github.com/NCI-GDC/htseq-cwl	HTSeq - Counts	v1	Primary solid Tumor	TCGA-CQ-5327	TCGA-CQ-5327	NA	Head and Neck	Head & Neck Squamous Cell Carcinoma	NO	YES	FEMALE	Alive	-22307	1184	NA	1184	ASIAN	CQ	5327	5a03e2b6-4c8b-479a-9036-9859af031da4	No	YES	C02.9	8070/3	C02.9
12.0 - 20.0	Gene Expression Quantification	2019-09-18T05:09:30.140827+00:00	a31097c7-9e74-42ec-a8c2-8aca810d045e.htseq.counts.gz	a31097c7-9e74-42ec-a8c2-8aca810d045e_count	53d31821-b709-4dd0-b722-21c29e59ea65	251079	TCGA-P3-A6T0-01A-12R-A34R-07	53d31821-b709-4dd0-b722-21c29e59ea65	2016-05-29T11:12:32.258645-05:00	0ed0fae905fffae94eff6b6f0018eb7c	TXT	open	released	1	Transcriptome Profiling	gene_expression	RNA-Seq	TCGA-HNSC	1dcc4c10-2490-40d2-891e-c9e632524261	2018-09-06T20:07:42.373854-05:00	2016-05-29T11:12:32.258645-05:00	a31097c7-9e74-42ec-a8c2-8aca810d045e_count	released	https://github.com/NCI-GDC/htseq-cwl	HTSeq - Counts	v1	Primary solid Tumor	TCGA-P3-A6T0	TCGA-P3-A6T0	NA	Head and Neck	Head & Neck Squamous Cell Carcinoma	NO	YES	FEMALE	Alive	-17259	NA	NA	578	WHITE	P3	A6T0	E3121DDE-EEE2-4975-A135-BDB89434A7E2	No	YES	C04.9	8070/3	C04.9
12.0 - 20.0	Gene Expression Quantification	2019-09-18T05:09:30.140827+00:00	00bed789-1573-4f1a-bc93-4ace31a32a6a.htseq.counts.gz	00bed789-1573-4f1a-bc93-4ace31a32a6a_count	451f2ca1-7ad6-46b3-b3b9-2c9b0c347fd3	251329	TCGA-BA-A4II-01A-11R-A266-07	451f2ca1-7ad6-46b3-b3b9-2c9b0c347fd3	2016-05-26T21:24:50.215290-05:00	66a5baf7333c6d239c0a0cf575d49dbd	TXT	open	released	1	Transcriptome Profiling	gene_expression	RNA-Seq	TCGA-HNSC	7381d81e-4ec7-4891-a994-cb515d8fad80	2018-09-06T20:07:42.373854-05:00	2016-05-26T21:24:50.215290-05:00	00bed789-1573-4f1a-bc93-4ace31a32a6a_count	released	https://github.com/NCI-GDC/htseq-cwl	HTSeq - Counts	v1	Primary solid Tumor	TCGA-BA-A4II	TCGA-BA-A4II	NA	Head and Neck	Head & Neck Squamous Cell Carcinoma	YES	NO	MALE	Alive	-17011	NA	NA	603	WHITE	BA	A4II	2855BF40-E5E1-4519-B47A-327BFC275279	No	YES	C10.9	8070/3	C10.9
12.0 - 20.0	Gene Expression Quantification	2019-09-18T05:09:30.140827+00:00	0ea4cfc7-e096-4c03-96a0-792eedf79f56.htseq.counts.gz	0ea4cfc7-e096-4c03-96a0-792eedf79f56_count	560901a7-1bca-44e9-a580-66f5d4e4a5eb	250216	TCGA-4P-AA8J-01A-11R-A39I-07	560901a7-1bca-44e9-a580-66f5d4e4a5eb	2016-05-30T18:21:21.932110-05:00	393f1086ebc5e3cc918e7522defa8041	TXT	open	released	1	Transcriptome Profiling	gene_expression	RNA-Seq	TCGA-HNSC	1db7e12a-a56f-43b7-8229-bfa3f962a99e	2018-09-06T20:07:42.373854-05:00	2016-05-30T18:21:21.932110-05:00	0ea4cfc7-e096-4c03-96a0-792eedf79f56_count	released	https://github.com/NCI-GDC/htseq-cwl	HTSeq - Counts	v1	Primary solid Tumor	TCGA-4P-AA8J	TCGA-4P-AA8J	NA	Head and Neck	Head & Neck Squamous Cell Carcinoma	NO	YES	MALE	Alive	-24222	NA	NA	102	BLACK OR AFRICAN AMERICAN	4P	AA8J	757C56D0-8A49-464F-866A-AE98816DE60B	No	YES	C02.9	8071/3	C02.9
12.0 - 20.0	Gene Expression Quantification	2019-09-18T05:09:30.140827+00:00	33a2e244-9f45-45e2-b2f3-ad4c52388490.htseq.counts.gz	33a2e244-9f45-45e2-b2f3-ad4c52388490_count	0e4fe560-21c7-40d2-9823-04097b42e78b	253397	TCGA-BA-A6DE-01A-22R-A31N-07	0e4fe560-21c7-40d2-9823-04097b42e78b	2016-05-26T21:13:50.492585-05:00	b80c2f064fb93c5cc09e8e5409b9f5f7	TXT	open	released	1	Transcriptome Profiling	gene_expression	RNA-Seq	TCGA-HNSC	a4af4833-0dab-49a7-8f44-c3069cb6a422	2018-09-06T20:07:42.373854-05:00	2016-05-26T21:13:50.492585-05:00	33a2e244-9f45-45e2-b2f3-ad4c52388490_count	released	https://github.com/NCI-GDC/htseq-cwl	HTSeq - Counts	v1	Primary solid Tumor	TCGA-BA-A6DE	TCGA-BA-A6DE	NA	Head and Neck	Head & Neck Squamous Cell Carcinoma	YES	NO	FEMALE	Alive	-25874	NA	NA	182	WHITE	BA	A6DE	116AD004-929D-4C8D-8EEE-883D132E0FE5	No	YES	C02.9	8071/3	C02.9
12.0 - 20.0	Gene Expression Quantification	2019-09-18T05:09:30.140827+00:00	e5979bfb-70b7-4ac4-a4a0-0c045576e36d.htseq.counts.gz	e5979bfb-70b7-4ac4-a4a0-0c045576e36d_count	db84aaa8-8c60-44c5-b67d-65d602f9bbe9	250341	TCGA-CV-7437-01A-21R-2132-07	db84aaa8-8c60-44c5-b67d-65d602f9bbe9	2016-05-30T18:36:47.671487-05:00	43a6bde0f44df0ce47cb0a829a454c8e	TXT	open	released	1	Transcriptome Profiling	gene_expression	RNA-Seq	TCGA-HNSC	80958475-63ba-48d5-abe0-e01535e09dab	2018-09-06T20:07:42.373854-05:00	2016-05-30T18:36:47.671487-05:00	e5979bfb-70b7-4ac4-a4a0-0c045576e36d_count	released	https://github.com/NCI-GDC/htseq-cwl	HTSeq - Counts	v1	Primary solid Tumor	TCGA-CV-7437	TCGA-CV-7437	NA	Head and Neck	Head & Neck Squamous Cell Carcinoma	NO	YES	MALE	Dead	-28221	NA	506	NA		CV	7437	a4cb2c52-15e2-45c8-aff9-23339217d167	Yes	YES	C32.9	8070/3	C32.9
12.0 - 20.0	Gene Expression Quantification	2019-09-18T05:09:30.140827+00:00	1a2e3926-3287-4ae8-8048-3953ca97e317.htseq.counts.gz	1a2e3926-3287-4ae8-8048-3953ca97e317_count	18c458aa-7f03-435d-9408-81d1c3e65c29	247853	TCGA-BA-A6DD-01A-12R-A31N-07	18c458aa-7f03-435d-9408-81d1c3e65c29	2016-05-30T18:44:51.962800-05:00	652bcbf81f3df7856e5e064abd34ea3c	TXT	open	released	1	Transcriptome Profiling	gene_expression	RNA-Seq	TCGA-HNSC	50f87908-b39e-434e-b21b-f4ec9f52d0a7	2018-09-06T20:07:42.373854-05:00	2016-05-30T18:44:51.962800-05:00	1a2e3926-3287-4ae8-8048-3953ca97e317_count	released	https://github.com/NCI-GDC/htseq-cwl	HTSeq - Counts	v1	Primary solid Tumor	TCGA-BA-A6DD	TCGA-BA-A6DD	NA	Head and Neck	Head & Neck Squamous Cell Carcinoma	YES	NO	MALE	Dead	-16401	NA	173	NA	BLACK OR AFRICAN AMERICAN	BA	A6DD	C4060CA5-33E0-4C83-B91C-742D75059BDC	No	YES	C04.9	8071/3	C04.9
12.0 - 20.0	Gene Expression Quantification	2019-09-18T05:09:30.140827+00:00	8c49a725-2a80-4052-8285-ad589aa3253f.htseq.counts.gz	8c49a725-2a80-4052-8285-ad589aa3253f_count	e1e28318-f513-4e4f-9f93-db263c18da7b	263216	TCGA-BA-4078-01A-01R-1436-07	e1e28318-f513-4e4f-9f93-db263c18da7b	2016-05-30T18:46:23.182664-05:00	6201769b4d220fb250ebced5ac51c32f	TXT	open	released	1	Transcriptome Profiling	gene_expression	RNA-Seq	TCGA-HNSC	f5f050b4-7552-41e3-91b6-414a97bce9c7	2018-09-06T20:07:42.373854-05:00	2016-05-30T18:46:23.182664-05:00	8c49a725-2a80-4052-8285-ad589aa3253f_count	released	https://github.com/NCI-GDC/htseq-cwl	HTSeq - Counts	v1	Primary solid Tumor	TCGA-BA-4078	TCGA-BA-4078	NA	Head and Neck	Head & Neck Squamous Cell Carcinoma	NO	YES	MALE	Dead	-30480	NA	276	NA	WHITE	BA	4078	c7353d6a-82a2-4a0d-8cd4-8c8957943edb	No	YES	C32.9	8070/3	C32.9
12.0 - 20.0	Gene Expression Quantification	2019-09-18T05:09:30.140827+00:00	84742003-9470-44dd-8fbf-c1a73468b8d8.htseq.counts.gz	84742003-9470-44dd-8fbf-c1a73468b8d8_count	1c840420-280d-4746-b475-eba70c2caed6	249145	TCGA-CN-6018-01A-11R-1686-07	1c840420-280d-4746-b475-eba70c2caed6	2016-05-29T10:30:34.027329-05:00	d05da40bba25bb1f17700053e7666e09	TXT	open	released	1	Transcriptome Profiling	gene_expression	RNA-Seq	TCGA-HNSC	cc771420-b2f6-4fc7-9b74-4c5b33f868e3	2018-09-06T20:07:42.373854-05:00	2016-05-29T10:30:34.027329-05:00	84742003-9470-44dd-8fbf-c1a73468b8d8_count	released	https://github.com/NCI-GDC/htseq-cwl	HTSeq - Counts	v1	Primary solid Tumor	TCGA-CN-6018	TCGA-CN-6018	NA	Head and Neck	Head & Neck Squamous Cell Carcinoma	YES	NO	FEMALE	Alive	-31242	NA	NA	45	WHITE	CN	6018	55838e1f-07e8-49ca-89d6-46216babc6f7	No	YES	C14.8	8070/3	C14.8
12.0 - 20.0	Gene Expression Quantification	2019-09-18T05:09:30.140827+00:00	9dc3417f-c1d9-4935-ae0a-0686cf934615.htseq.counts.gz	9dc3417f-c1d9-4935-ae0a-0686cf934615_count	bd15a2f7-2be1-417b-8e36-6885f4d551fe	249889	TCGA-CQ-A4CE-01A-11R-A266-07	bd15a2f7-2be1-417b-8e36-6885f4d551fe	2016-05-29T11:11:37.117889-05:00	fc3029d3ff90d910ceaee1b5c854b4a1	TXT	open	released	1	Transcriptome Profiling	gene_expression	RNA-Seq	TCGA-HNSC	3caff00d-f04e-4b35-9e7b-584aa4851cf5	2018-09-06T20:07:42.373854-05:00	2016-05-29T11:11:37.117889-05:00	9dc3417f-c1d9-4935-ae0a-0686cf934615_count	released	https://github.com/NCI-GDC/htseq-cwl	HTSeq - Counts	v1	Primary solid Tumor	TCGA-CQ-A4CE	TCGA-CQ-A4CE	NA	Head and Neck	Head & Neck Squamous Cell Carcinoma	NO	YES	FEMALE	Alive	-27793	NA	NA	393		CQ	A4CE	E1527704-8A97-445F-A5EE-357920CB28F7	No	YES	C02.9	8071/3	C02.9
12.0 - 20.0	Gene Expression Quantification	2019-09-18T05:09:30.140827+00:00	3241cae3-5e31-4126-b0f3-553f748b2be1.htseq.counts.gz	3241cae3-5e31-4126-b0f3-553f748b2be1_count	3e9308ea-6978-467a-b795-19ffd4eb223e	250019	TCGA-CR-7372-01A-11R-2016-07	3e9308ea-6978-467a-b795-19ffd4eb223e	2016-05-29T10:21:29.930398-05:00	f145330f577eccf0185f8baec6325c7f	TXT	open	released	1	Transcriptome Profiling	gene_expression	RNA-Seq	TCGA-HNSC	755c3c1e-d9fa-4927-aee0-5b6ca6f65293	2018-09-06T20:07:42.373854-05:00	2016-05-29T10:21:29.930398-05:00	3241cae3-5e31-4126-b0f3-553f748b2be1_count	released	https://github.com/NCI-GDC/htseq-cwl	HTSeq - Counts	v1	Primary solid Tumor	TCGA-CR-7372	TCGA-CR-7372	NA	Head and Neck	Head & Neck Squamous Cell Carcinoma	NO	YES	MALE	Alive	-16610	NA	NA	759	WHITE	CR	7372	45c3cd39-1c5d-4e26-8afc-5bed3c230088	No	YES	C02.9	8070/3	C02.9
12.0 - 20.0	Gene Expression Quantification	2019-09-18T05:09:30.140827+00:00	04199d64-ece0-4ce8-be6c-a7eb758b6405.htseq.counts.gz	04199d64-ece0-4ce8-be6c-a7eb758b6405_count	c170a822-8a12-489c-894f-554472fa4196	254568	TCGA-CN-5360-01A-01R-1436-07	c170a822-8a12-489c-894f-554472fa4196	2016-05-29T10:31:52.778019-05:00	e3a3e6250b450c9f33b9321cf0fc31dc	TXT	open	released	1	Transcriptome Profiling	gene_expression	RNA-Seq	TCGA-HNSC	93248fb3-0992-4bfa-a610-d664f299fb51	2018-09-06T20:07:42.373854-05:00	2016-05-29T10:31:52.778019-05:00	04199d64-ece0-4ce8-be6c-a7eb758b6405_count	released	https://github.com/NCI-GDC/htseq-cwl	HTSeq - Counts	v1	Primary solid Tumor	TCGA-CN-5360	TCGA-CN-5360	NA	Head and Neck	Head & Neck Squamous Cell Carcinoma	NO	YES	MALE	Alive	-25034	NA	NA	867	WHITE	CN	5360	5793879b-f663-4a10-9bd9-1acd2e189650	No	YES	C32.9	8070/3	C32.9
12.0 - 20.0	Gene Expression Quantification	2019-09-18T05:09:30.140827+00:00	26019321-345c-44e3-87be-7a49f2ec04d1.htseq.counts.gz	26019321-345c-44e3-87be-7a49f2ec04d1_count	0eb11f4f-e9ae-464b-a8aa-61ece9300a23	254260	TCGA-CN-4737-01A-01R-1436-07	0eb11f4f-e9ae-464b-a8aa-61ece9300a23	2016-05-26T21:20:33.729701-05:00	8f3f3d3d7660cab3e499311728cdb23f	TXT	open	released	1	Transcriptome Profiling	gene_expression	RNA-Seq	TCGA-HNSC	0eceab1f-6142-4172-90e1-18d184fd2237	2018-09-06T20:07:42.373854-05:00	2016-05-26T21:20:33.729701-05:00	26019321-345c-44e3-87be-7a49f2ec04d1_count	released	https://github.com/NCI-GDC/htseq-cwl	HTSeq - Counts	v1	Primary solid Tumor	TCGA-CN-4737	TCGA-CN-4737	NA	Head and Neck	Head & Neck Squamous Cell Carcinoma	YES	NO	MALE	Alive	-7301	NA	NA	240	WHITE	CN	4737	1f744ada-6de1-446d-b62c-76a7fc8b40af	No	YES	C02.9	8070/3	C02.9
12.0 - 20.0	Gene Expression Quantification	2019-09-18T05:09:30.140827+00:00	029e64ca-6652-4234-9724-3d6c3fd88771.htseq.counts.gz	029e64ca-6652-4234-9724-3d6c3fd88771_count	9ab80984-8be0-4fa8-a0d6-dd86a240b459	252327	TCGA-CN-5366-01A-01R-1436-07	9ab80984-8be0-4fa8-a0d6-dd86a240b459	2016-05-29T10:08:55.283781-05:00	20d2cd5984dddc97a71b3f8da1e1396f	TXT	open	released	1	Transcriptome Profiling	gene_expression	RNA-Seq	TCGA-HNSC	3481b21a-e9b9-44a6-ac64-10f18143d9f8	2018-09-06T20:07:42.373854-05:00	2016-05-29T10:08:55.283781-05:00	029e64ca-6652-4234-9724-3d6c3fd88771_count	released	https://github.com/NCI-GDC/htseq-cwl	HTSeq - Counts	v1	Primary solid Tumor	TCGA-CN-5366	TCGA-CN-5366	NA	Head and Neck	Head & Neck Squamous Cell Carcinoma	NO	YES	MALE	Dead	-18904	NA	360	NA	WHITE	CN	5366	30eb06a5-8e88-4c46-bebb-fb93ca07f108	No	YES	C32.9	8070/3	C32.9
12.0 - 20.0	Gene Expression Quantification	2019-09-18T05:09:30.140827+00:00	686e79ba-4ace-4833-bce2-c4fbe8737d5e.htseq.counts.gz	686e79ba-4ace-4833-bce2-c4fbe8737d5e_count	2404eae5-9d7c-4cd1-9788-621ef9b296ae	251976	TCGA-CV-6962-01A-11R-1915-07	2404eae5-9d7c-4cd1-9788-621ef9b296ae	2016-05-30T18:32:07.882997-05:00	42932f96bcecce75c19249089396dfd4	TXT	open	released	1	Transcriptome Profiling	gene_expression	RNA-Seq	TCGA-HNSC	8ff081d5-9337-425c-9e2a-54cad751990c	2018-09-06T20:07:42.373854-05:00	2016-05-30T18:32:07.882997-05:00	686e79ba-4ace-4833-bce2-c4fbe8737d5e_count	released	https://github.com/NCI-GDC/htseq-cwl	HTSeq - Counts	v1	Primary solid Tumor	TCGA-CV-6962	TCGA-CV-6962	NA	Head and Neck	Head & Neck Squamous Cell Carcinoma	NO	YES	MALE	Dead	-24103	NA	126	NA	WHITE	CV	6962	9bcf4ed8-bfb4-49aa-a37e-d91325926894	No	YES	C32.9	8070/3	C32.9
12.0 - 20.0	Gene Expression Quantification	2019-09-18T05:09:30.140827+00:00	c59e3211-e578-48af-95a9-84e1a8f4d28b.htseq.counts.gz	c59e3211-e578-48af-95a9-84e1a8f4d28b_count	68ab64d5-a565-4dd8-ba16-509ab67aee5b	248774	TCGA-IQ-A61E-01A-22R-A30B-07	68ab64d5-a565-4dd8-ba16-509ab67aee5b	2016-05-30T18:52:27.226849-05:00	94dd23d2a193ac0f06dd67ed94e35fd4	TXT	open	released	1	Transcriptome Profiling	gene_expression	RNA-Seq	TCGA-HNSC	d1ddd064-4f46-4ecc-a3de-21489e0c07ee	2018-09-06T20:07:42.373854-05:00	2016-05-30T18:52:27.226849-05:00	c59e3211-e578-48af-95a9-84e1a8f4d28b_count	released	https://github.com/NCI-GDC/htseq-cwl	HTSeq - Counts	v1	Primary solid Tumor	TCGA-IQ-A61E	TCGA-IQ-A61E	NA	Head and Neck	Head & Neck Squamous Cell Carcinoma	YES	NO	FEMALE	Alive	-20417	NA	NA	588	WHITE	IQ	A61E	D3F786A6-5D72-4D6E-85FD-0C6ADE9F6E95	No	YES	C02.9	8070/3	C02.9
12.0 - 20.0	Gene Expression Quantification	2019-09-18T05:09:30.140827+00:00	e3997ec9-6b95-4faf-a7a6-f041c9fe094f.htseq.counts.gz	e3997ec9-6b95-4faf-a7a6-f041c9fe094f_count	7f18c74b-79d7-492a-9783-cb7431e81809	248447	TCGA-CV-6956-01A-21R-2016-07	7f18c74b-79d7-492a-9783-cb7431e81809	2016-05-29T10:49:27.798598-05:00	ac1cb25f42b900fb79b5de863881d909	TXT	open	released	1	Transcriptome Profiling	gene_expression	RNA-Seq	TCGA-HNSC	7a31b5c9-c325-4b2a-9af2-e7ceaff5b2fd	2018-09-06T20:07:42.373854-05:00	2016-05-29T10:49:27.798598-05:00	e3997ec9-6b95-4faf-a7a6-f041c9fe094f_count	released	https://github.com/NCI-GDC/htseq-cwl	HTSeq - Counts	v1	Primary solid Tumor	TCGA-CV-6956	TCGA-CV-6956	NA	Head and Neck	Head & Neck Squamous Cell Carcinoma	NO	YES	MALE	Dead	-24720	NA	217	NA	WHITE	CV	6956	8c238d30-df8e-4e6b-98fc-21696269a294	No	YES	C02.9	8070/3	C02.9
12.0 - 20.0	Gene Expression Quantification	2019-09-18T05:09:30.140827+00:00	06552413-83b7-4f1a-bf87-8993554c6d4e.htseq.counts.gz	06552413-83b7-4f1a-bf87-8993554c6d4e_count	35ee7b03-22ce-4eab-8a50-de7ada08e9ab	249340	TCGA-CV-7252-01A-11R-2016-07	35ee7b03-22ce-4eab-8a50-de7ada08e9ab	2016-05-26T21:23:15.905457-05:00	d084646cda9215a19eccfb2a36a73b2f	TXT	open	released	1	Transcriptome Profiling	gene_expression	RNA-Seq	TCGA-HNSC	e6c296fe-4533-44a3-847a-6d8801755abf	2018-09-06T20:07:42.373854-05:00	2016-05-26T21:23:15.905457-05:00	06552413-83b7-4f1a-bf87-8993554c6d4e_count	released	https://github.com/NCI-GDC/htseq-cwl	HTSeq - Counts	v1	Primary solid Tumor	TCGA-CV-7252	TCGA-CV-7252	NA	Head and Neck	Head & Neck Squamous Cell Carcinoma	NO	YES	FEMALE	Dead	-22934	NA	151	NA	BLACK OR AFRICAN AMERICAN	CV	7252	24ecbe19-a9ea-4215-a7f1-74300f9ed2a9	No	YES	C14.8	8070/3	C14.8
12.0 - 20.0	Gene Expression Quantification	2019-09-18T05:09:30.140827+00:00	04cd3365-e4f6-4361-af6d-ce9cce207735.htseq.counts.gz	04cd3365-e4f6-4361-af6d-ce9cce207735_count	3bba5749-0c10-4aa9-87a2-992abb577478	248050	TCGA-CR-7385-01A-11R-2016-07	3bba5749-0c10-4aa9-87a2-992abb577478	2016-05-30T18:34:07.031437-05:00	61c14a08b592a7b58c88e2143bf0eadb	TXT	open	released	1	Transcriptome Profiling	gene_expression	RNA-Seq	TCGA-HNSC	3e5408a7-f0f2-41d1-bb97-5c176ecbf911	2018-09-06T20:07:42.373854-05:00	2016-05-30T18:34:07.031437-05:00	04cd3365-e4f6-4361-af6d-ce9cce207735_count	released	https://github.com/NCI-GDC/htseq-cwl	HTSeq - Counts	v1	Primary solid Tumor	TCGA-CR-7385	TCGA-CR-7385	NA	Head and Neck	Head & Neck Squamous Cell Carcinoma	NO	YES	MALE	Alive	-15477	NA	NA	997	WHITE	CR	7385	9f89510c-ed07-471f-b35e-7c87c237b9fe	No	YES	C09.9	8070/3	C09.9
12.0 - 20.0	Gene Expression Quantification	2019-09-18T05:09:30.140827+00:00	b35a4476-08e9-4b37-851c-d1534521cef4.htseq.counts.gz	b35a4476-08e9-4b37-851c-d1534521cef4_count	317f3ecd-6d53-4831-aace-424f3b191fa4	251836	TCGA-CR-5250-01A-01R-1514-07	317f3ecd-6d53-4831-aace-424f3b191fa4	2016-05-30T18:33:15.125278-05:00	a57fbcad7a81f28fe097bd67322c848a	TXT	open	released	1	Transcriptome Profiling	gene_expression	RNA-Seq	TCGA-HNSC	5e537aac-b5cd-4bfc-bfd7-95ccb775064e	2018-09-06T20:07:42.373854-05:00	2016-05-30T18:33:15.125278-05:00	b35a4476-08e9-4b37-851c-d1534521cef4_count	released	https://github.com/NCI-GDC/htseq-cwl	HTSeq - Counts	v1	Primary solid Tumor	TCGA-CR-5250	TCGA-CR-5250	NA	Head and Neck	Head & Neck Squamous Cell Carcinoma	NO	YES	MALE	Alive	-26097	NA	NA	799	WHITE	CR	5250	9e178d80-fe90-4998-9dae-726c4beceef7	No	YES	C01.9	8070/3	C01
12.0 - 20.0	Gene Expression Quantification	2019-09-18T05:09:30.140827+00:00	9767968a-11d5-474a-900f-5a91367e7418.htseq.counts.gz	9767968a-11d5-474a-900f-5a91367e7418_count	dd98690d-6958-499e-b869-ad662fb4e0a3	251494	TCGA-DQ-5630-01A-01R-1873-07	dd98690d-6958-499e-b869-ad662fb4e0a3	2016-05-29T10:52:23.753027-05:00	578e4c376447d27b990f4fdb51751aaf	TXT	open	released	1	Transcriptome Profiling	gene_expression	RNA-Seq	TCGA-HNSC	a9d00f14-ccbd-45c0-89f7-1ef97a1ea54c	2018-09-06T20:07:42.373854-05:00	2016-05-29T10:52:23.753027-05:00	9767968a-11d5-474a-900f-5a91367e7418_count	released	https://github.com/NCI-GDC/htseq-cwl	HTSeq - Counts	v1	Primary solid Tumor	TCGA-DQ-5630	TCGA-DQ-5630	NA	Head and Neck	Head & Neck Squamous Cell Carcinoma	NO	YES	MALE	Alive	-26855	477	NA	477	WHITE	DQ	5630	91a712b5-a724-48d0-ba06-4f6857683463	No	YES	C02.9	8070/3	C02.9
12.0 - 20.0	Gene Expression Quantification	2019-09-18T05:09:30.140827+00:00	7b04ca78-2e74-4443-a005-66fe8dadad0d.htseq.counts.gz	7b04ca78-2e74-4443-a005-66fe8dadad0d_count	4a6b5dd5-9efb-498d-ab97-b673f9679137	254154	TCGA-UF-A719-01A-12R-A34R-07	4a6b5dd5-9efb-498d-ab97-b673f9679137	2016-05-29T10:58:22.402179-05:00	0e6153db587b633bd7286bae23dc8348	TXT	open	released	1	Transcriptome Profiling	gene_expression	RNA-Seq	TCGA-HNSC	532686e8-904a-4c3d-be89-d8a4049fcf83	2018-09-06T20:07:42.373854-05:00	2016-05-29T10:58:22.402179-05:00	7b04ca78-2e74-4443-a005-66fe8dadad0d_count	released	https://github.com/NCI-GDC/htseq-cwl	HTSeq - Counts	v1	Primary solid Tumor	TCGA-UF-A719	TCGA-UF-A719	NA	Head and Neck	Head & Neck Squamous Cell Carcinoma	NO	YES	MALE	Alive	-19797	NA	NA	1337		UF	A719	B295A542-F5B3-4B81-84ED-3704B944A8E3	No	YES	C04.9	8070/3	C04.9
12.0 - 20.0	Gene Expression Quantification	2019-09-18T05:09:30.140827+00:00	1b84c10b-9ac6-4c45-b122-442bbe10e4da.htseq.counts.gz	1b84c10b-9ac6-4c45-b122-442bbe10e4da_count	1e395cd1-9ad2-40f4-8fe6-df17d97d10d0	252819	TCGA-BA-A6DL-01A-21R-A30B-07	1e395cd1-9ad2-40f4-8fe6-df17d97d10d0	2016-05-30T18:47:27.604130-05:00	efc43a0d30f1ed26f2248c62900dc953	TXT	open	released	1	Transcriptome Profiling	gene_expression	RNA-Seq	TCGA-HNSC	10696fe8-0045-4d15-9beb-93904c5b7bf4	2018-09-06T20:07:42.373854-05:00	2016-05-30T18:47:27.604130-05:00	1b84c10b-9ac6-4c45-b122-442bbe10e4da_count	released	https://github.com/NCI-GDC/htseq-cwl	HTSeq - Counts	v1	Primary solid Tumor	TCGA-BA-A6DL	TCGA-BA-A6DL	NA	Head and Neck	Head & Neck Squamous Cell Carcinoma	YES	NO	MALE	Alive	-21886	NA	NA	294	WHITE	BA	A6DL	C9A36EB5-AC3E-424E-BC2E-303DE7105957	No	YES	C10.9	8070/3	C10.9
12.0 - 20.0	Gene Expression Quantification	2019-09-18T05:09:30.140827+00:00	da5ce801-026b-4532-8a62-45f6f974eefc.htseq.counts.gz	da5ce801-026b-4532-8a62-45f6f974eefc_count	5a63418d-2e6c-437d-ab4e-40ece1bf022c	248134	TCGA-BA-5557-01A-01R-1514-07	5a63418d-2e6c-437d-ab4e-40ece1bf022c	2016-05-30T18:25:42.484718-05:00	324304e59f463f067c60c99d3b5d204e	TXT	open	released	1	Transcriptome Profiling	gene_expression	RNA-Seq	TCGA-HNSC	ad319e20-7ff5-40a2-b33e-9bdc5af0c831	2018-09-06T20:07:42.373854-05:00	2016-05-30T18:25:42.484718-05:00	da5ce801-026b-4532-8a62-45f6f974eefc_count	released	https://github.com/NCI-GDC/htseq-cwl	HTSeq - Counts	v1	Primary solid Tumor	TCGA-BA-5557	TCGA-BA-5557	NA	Head and Neck	Head & Neck Squamous Cell Carcinoma	YES	NO	FEMALE	Alive	-15247	NA	NA	242		BA	5557	7e0575ce-670b-4035-8a90-4d35279707b2	No	YES	C14.8	8070/3	C14.8
12.0 - 20.0	Gene Expression Quantification	2019-09-18T05:09:30.140827+00:00	200c86df-4c7d-4f53-aad4-8745dd2537a7.htseq.counts.gz	200c86df-4c7d-4f53-aad4-8745dd2537a7_count	61288549-f222-470c-a660-e6b395cfb08b	249090	TCGA-CN-6998-01A-23R-2016-07	61288549-f222-470c-a660-e6b395cfb08b	2016-05-26T21:06:46.016058-05:00	ac54f6e7b4cec1e5976b30def3efcad2	TXT	open	released	1	Transcriptome Profiling	gene_expression	RNA-Seq	TCGA-HNSC	e4e598c7-14b2-4eb5-b9ae-87e47688a6e3	2018-09-06T20:07:42.373854-05:00	2016-05-26T21:06:46.016058-05:00	200c86df-4c7d-4f53-aad4-8745dd2537a7_count	released	https://github.com/NCI-GDC/htseq-cwl	HTSeq - Counts	v1	Primary solid Tumor	TCGA-CN-6998	TCGA-CN-6998	NA	Head and Neck	Head & Neck Squamous Cell Carcinoma	YES	NO	MALE	Alive	-19447	NA	NA	46	WHITE	CN	6998	039788ec-1364-40c7-9e9d-13dc305674e9	No	YES	C02.9	8070/3	C02.9
12.0 - 20.0	Gene Expression Quantification	2019-09-18T05:09:30.140827+00:00	ced80119-5605-4250-9ebc-971878c36dc9.htseq.counts.gz	ced80119-5605-4250-9ebc-971878c36dc9_count	e25274b7-d7fe-48ab-aaa9-44a95e772f67	248029	TCGA-BA-4076-01A-01R-1436-07	e25274b7-d7fe-48ab-aaa9-44a95e772f67	2016-05-30T18:25:33.668459-05:00	d1caf67cebd9437e483406b48f2b9e12	TXT	open	released	1	Transcriptome Profiling	gene_expression	RNA-Seq	TCGA-HNSC	8292079a-6379-421b-91c4-700848746bcb	2018-09-06T20:07:42.373854-05:00	2016-05-30T18:25:33.668459-05:00	ced80119-5605-4250-9ebc-971878c36dc9_count	released	https://github.com/NCI-GDC/htseq-cwl	HTSeq - Counts	v1	Primary solid Tumor	TCGA-BA-4076	TCGA-BA-4076	NA	Head and Neck	Head & Neck Squamous Cell Carcinoma	NO	YES	MALE	Dead	-14405	NA	415	NA	WHITE	BA	4076	7de19081-d5fd-468c-ad0d-f6e3e8b2ad70	No	YES	C32.9	8070/3	C32.9
12.0 - 20.0	Gene Expression Quantification	2019-09-18T05:09:30.140827+00:00	461e758e-bedd-458e-b99d-dde7b27276d9.htseq.counts.gz	461e758e-bedd-458e-b99d-dde7b27276d9_count	2596084c-897f-4947-b4da-837f3dc116ec	247369	TCGA-F7-8489-01A-31R-2403-07	2596084c-897f-4947-b4da-837f3dc116ec	2016-05-29T10:27:50.135231-05:00	d68bcbc3459e32b16e522b179ab8a083	TXT	open	released	1	Transcriptome Profiling	gene_expression	RNA-Seq	TCGA-HNSC	8988619c-bf86-473e-89e7-68cea02a1838	2018-09-06T20:07:42.373854-05:00	2016-05-29T10:27:50.135231-05:00	461e758e-bedd-458e-b99d-dde7b27276d9_count	released	https://github.com/NCI-GDC/htseq-cwl	HTSeq - Counts	v1	Primary solid Tumor	TCGA-F7-8489	TCGA-F7-8489	NA	Head and Neck	Head & Neck Squamous Cell Carcinoma	YES	NO	MALE	Alive	-17873	NA	NA	14	WHITE	F7	8489	513b1a26-8f1b-49a0-8957-de10930e6c98	No	YES	C04.9	8070/3	C04.9
12.0 - 20.0	Gene Expression Quantification	2019-09-18T05:09:30.140827+00:00	c797e881-d63c-4231-b788-6d0582d84e51.htseq.counts.gz	c797e881-d63c-4231-b788-6d0582d84e51_count	f0873e47-14b2-4494-8256-8cebce08c09a	254673	TCGA-CN-6022-01A-21R-1686-07	f0873e47-14b2-4494-8256-8cebce08c09a	2016-05-29T10:10:25.198604-05:00	24dc491c3c1c5759a77241aed7918de9	TXT	open	released	1	Transcriptome Profiling	gene_expression	RNA-Seq	TCGA-HNSC	b211bdcb-c55a-49e3-90cd-69aaefafb062	2018-09-06T20:07:42.373854-05:00	2016-05-29T10:10:25.198604-05:00	c797e881-d63c-4231-b788-6d0582d84e51_count	released	https://github.com/NCI-GDC/htseq-cwl	HTSeq - Counts	v1	Primary solid Tumor	TCGA-CN-6022	TCGA-CN-6022	NA	Head and Neck	Head & Neck Squamous Cell Carcinoma	YES	NO	MALE	Alive	-17971	NA	NA	202	WHITE	CN	6022	339f80f9-a542-4aaa-8bb8-3784493dd5ab	No	YES	C32.9	8070/3	C32.9
12.0 - 20.0	Gene Expression Quantification	2019-09-18T05:09:30.140827+00:00	92329d1b-1249-45e2-8adc-d94cfcfacb2e.htseq.counts.gz	92329d1b-1249-45e2-8adc-d94cfcfacb2e_count	11274e57-44c8-4933-8ecf-37cc1be5b129	250417	TCGA-CV-A45T-01A-11R-A24H-07	11274e57-44c8-4933-8ecf-37cc1be5b129	2016-05-30T18:28:10.729346-05:00	7b87650ad99018beff11183577dcabbd	TXT	open	released	1	Transcriptome Profiling	gene_expression	RNA-Seq	TCGA-HNSC	738dbd33-3086-4fc8-a1fc-eea83e0d6a0f	2018-09-06T20:07:42.373854-05:00	2016-05-30T18:28:10.729346-05:00	92329d1b-1249-45e2-8adc-d94cfcfacb2e_count	released	https://github.com/NCI-GDC/htseq-cwl	HTSeq - Counts	v1	Primary solid Tumor	TCGA-CV-A45T	TCGA-CV-A45T	NA	Head and Neck	Head & Neck Squamous Cell Carcinoma	NO	YES	FEMALE	Dead	-23452	NA	4856	NA	WHITE	CV	A45T	837BF19D-1E02-4C3D-9E65-8999F0652020	No	YES	C02.9	8070/3	C02.9
12.0 - 20.0	Gene Expression Quantification	2019-09-18T05:09:30.140827+00:00	da68f717-ab42-4534-a518-16d40c844ad1.htseq.counts.gz	da68f717-ab42-4534-a518-16d40c844ad1_count	b795525b-b9f4-4647-b3dd-49c59575c7b1	250771	TCGA-HD-A6HZ-01A-12R-A31N-07	b795525b-b9f4-4647-b3dd-49c59575c7b1	2016-05-29T10:52:39.568414-05:00	d34e9938ddd7cf618b61aec7840011a7	TXT	open	released	1	Transcriptome Profiling	gene_expression	RNA-Seq	TCGA-HNSC	e0e129b8-437c-44c4-ac91-66926e073962	2018-09-06T20:07:42.373854-05:00	2016-05-29T10:52:39.568414-05:00	da68f717-ab42-4534-a518-16d40c844ad1_count	released	https://github.com/NCI-GDC/htseq-cwl	HTSeq - Counts	v1	Primary solid Tumor	TCGA-HD-A6HZ	TCGA-HD-A6HZ	NA	Head and Neck	Head & Neck Squamous Cell Carcinoma	YES	NO	FEMALE	Alive	-29045	NA	NA	111	WHITE	HD	A6HZ	9205DC07-93F5-4B5E-924E-8E097616160F	No	YES	C02.9	8070/3	C02.9
12.0 - 20.0	Gene Expression Quantification	2019-09-18T05:09:30.140827+00:00	ec13a6c1-ecca-4f5c-bbd2-f0310df9db46.htseq.counts.gz	ec13a6c1-ecca-4f5c-bbd2-f0310df9db46_count	58bf721c-8e59-4161-9186-dd783077785d	248690	TCGA-H7-A6C4-01A-11R-A30B-07	58bf721c-8e59-4161-9186-dd783077785d	2016-05-30T18:57:04.664952-05:00	9e5d2aa51c71661a67ac523efa1c9643	TXT	open	released	1	Transcriptome Profiling	gene_expression	RNA-Seq	TCGA-HNSC	57a085c7-7b2c-4a8a-965a-1fe2c411cedc	2018-09-06T20:07:42.373854-05:00	2016-05-30T18:57:04.664952-05:00	ec13a6c1-ecca-4f5c-bbd2-f0310df9db46_count	released	https://github.com/NCI-GDC/htseq-cwl	HTSeq - Counts	v1	Primary solid Tumor	TCGA-H7-A6C4	TCGA-H7-A6C4	NA	Head and Neck	Head & Neck Squamous Cell Carcinoma	YES	NO	FEMALE	Alive	-13137	NA	NA	414	WHITE	H7	A6C4	EBFB8C1B-471F-4ACB-A1FE-287E02CADBA7	No	YES	C02.9	8071/3	C02.9
12.0 - 20.0	Gene Expression Quantification	2019-09-18T05:09:30.140827+00:00	be6b0b5b-3131-4c6c-b0f9-3d39ed2043fe.htseq.counts.gz	be6b0b5b-3131-4c6c-b0f9-3d39ed2043fe_count	1c471e91-2e80-4d03-adf8-ebafbf41358f	247228	TCGA-MT-A51W-01A-21R-A266-07	1c471e91-2e80-4d03-adf8-ebafbf41358f	2016-05-30T18:17:52.405415-05:00	438f022f1f19c102142c6c1d318a78ea	TXT	open	released	1	Transcriptome Profiling	gene_expression	RNA-Seq	TCGA-HNSC	2fe5f3be-e8e8-40bc-b98f-d5417df5c09d	2018-09-06T20:07:42.373854-05:00	2016-05-30T18:17:52.405415-05:00	be6b0b5b-3131-4c6c-b0f9-3d39ed2043fe_count	released	https://github.com/NCI-GDC/htseq-cwl	HTSeq - Counts	v1	Primary solid Tumor	TCGA-MT-A51W	TCGA-MT-A51W	NA	Head and Neck	Head & Neck Squamous Cell Carcinoma	YES	NO	FEMALE	Alive	-19098	NA	NA	14	WHITE	MT	A51W	6EA380AD-D73D-41B2-B448-2D224DEEC01B	No	YES	C02.9	8070/3	C02.9
12.0 - 20.0	Gene Expression Quantification	2019-09-18T05:09:30.140827+00:00	c49514e3-7c60-4c9e-a2cc-5d55bfed7ea5.htseq.counts.gz	c49514e3-7c60-4c9e-a2cc-5d55bfed7ea5_count	616a0b7b-9293-4456-b581-578130a4e409	254417	TCGA-CV-A45U-01A-12R-A24H-07	616a0b7b-9293-4456-b581-578130a4e409	2016-05-30T18:24:55.213429-05:00	2d6c77b430e70bea2861cd7caedd623c	TXT	open	released	1	Transcriptome Profiling	gene_expression	RNA-Seq	TCGA-HNSC	2f97e79b-1873-47a7-b214-9f61d3147767	2018-09-06T20:07:42.373854-05:00	2016-05-30T18:24:55.213429-05:00	c49514e3-7c60-4c9e-a2cc-5d55bfed7ea5_count	released	https://github.com/NCI-GDC/htseq-cwl	HTSeq - Counts	v1	Primary solid Tumor	TCGA-CV-A45U	TCGA-CV-A45U	NA	Head and Neck	Head & Neck Squamous Cell Carcinoma	NO	YES	MALE	Dead	-21746	NA	1079	NA	WHITE	CV	A45U	7CABCC66-F159-42DC-BD79-953BFFD93B8D	No	YES	C06.9	8070/3	C06.9
12.0 - 20.0	Gene Expression Quantification	2019-09-18T05:09:30.140827+00:00	6338e7d6-f5b7-4867-b2f3-883f2a05e16d.htseq.counts.gz	6338e7d6-f5b7-4867-b2f3-883f2a05e16d_count	73050df2-9a8c-4d9c-9e8b-7d72aa03367d	248026	TCGA-CV-7434-01A-11R-2132-07	73050df2-9a8c-4d9c-9e8b-7d72aa03367d	2016-05-29T10:38:40.181608-05:00	30e1aa4860a6dc4a47a6cd5cfd1f8b41	TXT	open	released	1	Transcriptome Profiling	gene_expression	RNA-Seq	TCGA-HNSC	966133a4-e66d-4135-ba12-4e09a2685593	2018-09-06T20:07:42.373854-05:00	2016-05-29T10:38:40.181608-05:00	6338e7d6-f5b7-4867-b2f3-883f2a05e16d_count	released	https://github.com/NCI-GDC/htseq-cwl	HTSeq - Counts	v1	Primary solid Tumor	TCGA-CV-7434	TCGA-CV-7434	NA	Head and Neck	Head & Neck Squamous Cell Carcinoma	NO	YES	MALE	Dead	-23465	NA	218	NA	WHITE	CV	7434	63b50e1c-7948-464f-bff1-8e0e5daafcc5	No	YES	C14.8	8070/3	C14.8
12.0 - 20.0	Gene Expression Quantification	2019-09-18T05:09:30.140827+00:00	ee00edb2-f47a-4d1b-a2e7-3441cfdb29f6.htseq.counts.gz	ee00edb2-f47a-4d1b-a2e7-3441cfdb29f6_count	0aae20cd-2601-4c12-a00f-d5f8bad66be5	250278	TCGA-CQ-6219-01A-11R-1915-07	0aae20cd-2601-4c12-a00f-d5f8bad66be5	2016-05-26T21:11:22.022734-05:00	544b0ce1b965828b0adcf46322d6f6ef	TXT	open	released	1	Transcriptome Profiling	gene_expression	RNA-Seq	TCGA-HNSC	ce6e0e2f-e77c-4388-a45a-549a338ab0df	2018-09-06T20:07:42.373854-05:00	2016-05-26T21:11:22.022734-05:00	ee00edb2-f47a-4d1b-a2e7-3441cfdb29f6_count	released	https://github.com/NCI-GDC/htseq-cwl	HTSeq - Counts	v1	Primary solid Tumor	TCGA-CQ-6219	TCGA-CQ-6219	NA	Head and Neck	Head & Neck Squamous Cell Carcinoma	NO	YES	FEMALE	Dead	-18578	NA	479	NA	WHITE	CQ	6219	0ca3d25a-22e9-4e40-834b-65f402535005	No	YES	C02.9	8070/3	C02.9
12.0 - 20.0	Gene Expression Quantification	2019-09-18T05:09:30.140827+00:00	a189f012-5db6-458e-8470-a12981b0c9d4.htseq.counts.gz	a189f012-5db6-458e-8470-a12981b0c9d4_count	9a613a44-da30-4cdb-829b-5822870ff883	252832	TCGA-CV-A45Z-01A-21R-A24Z-07	9a613a44-da30-4cdb-829b-5822870ff883	2016-05-29T11:14:54.107292-05:00	4d59481aae66822bc935f7fdcefcdcb6	TXT	open	released	1	Transcriptome Profiling	gene_expression	RNA-Seq	TCGA-HNSC	8bfb5cba-4de8-444a-860d-37b1056a55ce	2018-09-06T20:07:42.373854-05:00	2016-05-29T11:14:54.107292-05:00	a189f012-5db6-458e-8470-a12981b0c9d4_count	released	https://github.com/NCI-GDC/htseq-cwl	HTSeq - Counts	v1	Primary solid Tumor	TCGA-CV-A45Z	TCGA-CV-A45Z	NA	Head and Neck	Head & Neck Squamous Cell Carcinoma	NO	YES	MALE	Dead	-27397	NA	1466	NA	WHITE	CV	A45Z	E7174299-3CA7-4D51-9048-3EF3EFDE4E5C	No	YES	C32.9	8070/3	C32.9
12.0 - 20.0	Gene Expression Quantification	2019-09-18T05:09:30.140827+00:00	fc834315-fe57-487f-8974-cb7e24c32b8d.htseq.counts.gz	fc834315-fe57-487f-8974-cb7e24c32b8d_count	3616da5c-996d-4d08-9c20-7092ed877406	253977	TCGA-BA-A6DI-01A-11R-A30B-07	3616da5c-996d-4d08-9c20-7092ed877406	2016-05-30T18:48:28.828345-05:00	4c9cae0d9731a3ca40735b773c55432c	TXT	open	released	1	Transcriptome Profiling	gene_expression	RNA-Seq	TCGA-HNSC	c0ca18a4-5d98-4445-9cae-546a21bb75b4	2018-09-06T20:07:42.373854-05:00	2016-05-30T18:48:28.828345-05:00	fc834315-fe57-487f-8974-cb7e24c32b8d_count	released	https://github.com/NCI-GDC/htseq-cwl	HTSeq - Counts	v1	Primary solid Tumor	TCGA-BA-A6DI	TCGA-BA-A6DI	NA	Head and Neck	Head & Neck Squamous Cell Carcinoma	YES	NO	MALE	Dead	-22857	NA	336	NA	BLACK OR AFRICAN AMERICAN	BA	A6DI	CB78EFB3-BC29-4DE7-9128-FDC4F9539B48	No	YES	C32.9	8071/3	C32.9
12.0 - 20.0	Gene Expression Quantification	2019-09-18T05:09:30.140827+00:00	4f7c17d5-d701-4ae8-9e67-358d5afe3c8c.htseq.counts.gz	4f7c17d5-d701-4ae8-9e67-358d5afe3c8c_count	7e000bbe-a471-41a3-a3f6-ab4f5e915339	255417	TCGA-HD-7754-01A-11R-2081-07	7e000bbe-a471-41a3-a3f6-ab4f5e915339	2016-05-26T21:13:36.020269-05:00	22069e004d0948e516d3a4a0453d2913	TXT	open	released	1	Transcriptome Profiling	gene_expression	RNA-Seq	TCGA-HNSC	7d1682c7-1ac6-41bd-9540-67332a336773	2018-09-06T20:07:42.373854-05:00	2016-05-26T21:13:36.020269-05:00	4f7c17d5-d701-4ae8-9e67-358d5afe3c8c_count	released	https://github.com/NCI-GDC/htseq-cwl	HTSeq - Counts	v1	Primary solid Tumor	TCGA-HD-7754	TCGA-HD-7754	NA	Head and Neck	Head & Neck Squamous Cell Carcinoma	YES	NO	MALE	Alive	-25365	NA	NA	25	WHITE	HD	7754	10f53522-9ae7-47b9-80aa-b4b481561465	No	YES	C10.9	8070/3	C10.9
12.0 - 20.0	Gene Expression Quantification	2019-09-18T05:09:30.140827+00:00	0b12f127-9ca6-46bc-bad5-49ac215b7844.htseq.counts.gz	0b12f127-9ca6-46bc-bad5-49ac215b7844_count	35b863ac-5fbd-4608-9989-0fcad57aa537	250322	TCGA-CV-A464-01A-11R-A266-07	35b863ac-5fbd-4608-9989-0fcad57aa537	2016-05-26T21:24:21.674314-05:00	9224f2d1431b3e8a5710854dc03df615	TXT	open	released	1	Transcriptome Profiling	gene_expression	RNA-Seq	TCGA-HNSC	7a4f7677-6ac6-49fc-8eba-78620ca1d3be	2018-09-06T20:07:42.373854-05:00	2016-05-26T21:24:21.674314-05:00	0b12f127-9ca6-46bc-bad5-49ac215b7844_count	released	https://github.com/NCI-GDC/htseq-cwl	HTSeq - Counts	v1	Primary solid Tumor	TCGA-CV-A464	TCGA-CV-A464	NA	Head and Neck	Head & Neck Squamous Cell Carcinoma	NO	YES	MALE	Alive	-17669	NA	NA	1722	WHITE	CV	A464	27707915-D36E-4DA7-9B39-2FDD9CE0BDC5	No	YES	C06.0	8070/3	C06.0
12.0 - 20.0	Gene Expression Quantification	2019-09-18T05:09:30.140827+00:00	77f634f8-2b6d-43df-a414-a11a8cc77be0.htseq.counts.gz	77f634f8-2b6d-43df-a414-a11a8cc77be0_count	c31156b1-a8e2-4c11-945f-f7a25bf00250	246190	TCGA-DQ-7588-01A-11R-2081-07	c31156b1-a8e2-4c11-945f-f7a25bf00250	2016-05-29T10:48:29.924476-05:00	18f2a59d4611db772b3d232c7872f5b3	TXT	open	released	1	Transcriptome Profiling	gene_expression	RNA-Seq	TCGA-HNSC	5f701146-9569-4950-b69b-d5ddc9b3eb0c	2018-09-06T20:07:42.373854-05:00	2016-05-29T10:48:29.924476-05:00	77f634f8-2b6d-43df-a414-a11a8cc77be0_count	released	https://github.com/NCI-GDC/htseq-cwl	HTSeq - Counts	v1	Primary solid Tumor	TCGA-DQ-7588	TCGA-DQ-7588	NA	Head and Neck	Head & Neck Squamous Cell Carcinoma	YES	NO	MALE	Dead	-24106	NA	427	NA	WHITE	DQ	7588	8a3fdb52-63ef-48d7-95ff-167829825eb9	No	YES	C14.8	8070/3	C14.8
12.0 - 20.0	Gene Expression Quantification	2019-09-18T05:09:30.140827+00:00	cdac75c5-c721-45ee-8332-55ac813b5bf6.htseq.counts.gz	cdac75c5-c721-45ee-8332-55ac813b5bf6_count	b5c8e71a-4bf8-4703-8785-b778ea1d638d	253623	TCGA-CR-6470-01A-11R-1873-07	b5c8e71a-4bf8-4703-8785-b778ea1d638d	2016-05-30T18:49:27.042627-05:00	3bbf52378bcc312690bfc170cfe52fb7	TXT	open	released	1	Transcriptome Profiling	gene_expression	RNA-Seq	TCGA-HNSC	47bb23c8-91fb-44e5-82c8-696ff8cdf247	2018-09-06T20:07:42.373854-05:00	2016-05-30T18:49:27.042627-05:00	cdac75c5-c721-45ee-8332-55ac813b5bf6_count	released	https://github.com/NCI-GDC/htseq-cwl	HTSeq - Counts	v1	Primary solid Tumor	TCGA-CR-6470	TCGA-CR-6470	NA	Head and Neck	Head & Neck Squamous Cell Carcinoma	NO	YES	MALE	Alive	-14133	NA	NA	1521	WHITE	CR	6470	cd032ddb-55f2-4c77-8dcf-e4e630f7de6f	No	YES	C09.9	8070/3	C09.9
12.0 - 20.0	Gene Expression Quantification	2019-09-18T05:09:30.140827+00:00	1f1777bd-4814-4e89-be6e-879621b90c73.htseq.counts.gz	1f1777bd-4814-4e89-be6e-879621b90c73_count	d0a56b81-b1d6-4872-9355-7b8643d4d6da	244946	TCGA-CV-6955-01A-11R-2016-07	d0a56b81-b1d6-4872-9355-7b8643d4d6da	2016-05-30T19:01:47.933385-05:00	c733b4186577bc3046637a196669d209	TXT	open	released	1	Transcriptome Profiling	gene_expression	RNA-Seq	TCGA-HNSC	2da601ea-f7f8-4d47-ae85-fdae3057304b	2018-09-06T20:07:42.373854-05:00	2016-05-30T19:01:47.933385-05:00	1f1777bd-4814-4e89-be6e-879621b90c73_count	released	https://github.com/NCI-GDC/htseq-cwl	HTSeq - Counts	v1	Primary solid Tumor	TCGA-CV-6955	TCGA-CV-6955	NA	Head and Neck	Head & Neck Squamous Cell Carcinoma	NO	YES	FEMALE	Dead	-27261	NA	334	NA	WHITE	CV	6955	f3ee1127-ed53-43e8-825e-1e5516371054	No	YES	C14.8	8070/3	C14.8
12.0 - 20.0	Gene Expression Quantification	2019-09-18T05:09:30.140827+00:00	c8cb8ef1-b679-4084-a11a-4ccc68d4a062.htseq.counts.gz	c8cb8ef1-b679-4084-a11a-4ccc68d4a062_count	04303348-e957-474f-9667-0f36ee8cbbf6	255738	TCGA-CN-6988-01A-11R-1915-07	04303348-e957-474f-9667-0f36ee8cbbf6	2016-05-29T10:19:16.237301-05:00	0beb417953055b7ec6bd293cdb924028	TXT	open	released	1	Transcriptome Profiling	gene_expression	RNA-Seq	TCGA-HNSC	411eea00-a745-44a7-8fdc-a0ce395d7aae	2018-09-06T20:07:42.373854-05:00	2016-05-29T10:19:16.237301-05:00	c8cb8ef1-b679-4084-a11a-4ccc68d4a062_count	released	https://github.com/NCI-GDC/htseq-cwl	HTSeq - Counts	v1	Primary solid Tumor	TCGA-CN-6988	TCGA-CN-6988	NA	Head and Neck	Head & Neck Squamous Cell Carcinoma	YES	NO	MALE	Alive	-17308	NA	NA	43	WHITE	CN	6988	426a24aa-82c3-42a4-90df-4837871ee286	No	YES	C32.9	8070/3	C32.9
12.0 - 20.0	Gene Expression Quantification	2019-09-18T05:09:30.140827+00:00	59d1b758-2bea-40ff-a147-6c116a1bae9c.htseq.counts.gz	59d1b758-2bea-40ff-a147-6c116a1bae9c_count	7d6de174-f645-41b0-9caf-81ff9c295704	254975	TCGA-CQ-7072-01A-21R-A30B-07	7d6de174-f645-41b0-9caf-81ff9c295704	2016-05-30T18:53:51.268261-05:00	2ec033682beb7db4fe267d953986cd4b	TXT	open	released	1	Transcriptome Profiling	gene_expression	RNA-Seq	TCGA-HNSC	43bc087e-ab18-4d7f-ae81-4f93b41c51c3	2018-09-06T20:07:42.373854-05:00	2016-05-30T18:53:51.268261-05:00	59d1b758-2bea-40ff-a147-6c116a1bae9c_count	released	https://github.com/NCI-GDC/htseq-cwl	HTSeq - Counts	v1	Primary solid Tumor	TCGA-CQ-7072	TCGA-CQ-7072	NA	Head and Neck	Head & Neck Squamous Cell Carcinoma	NO	YES	MALE	Alive	-18841	NA	NA	1950	WHITE	CQ	7072	d622bcab-5b5a-45a4-8c02-7bcfdbbb781c	No	YES	C02.9	8070/3	C02.9
12.0 - 20.0	Gene Expression Quantification	2019-09-18T05:09:30.140827+00:00	da0e18ff-74d5-4b6a-85e5-92da3b2668db.htseq.counts.gz	da0e18ff-74d5-4b6a-85e5-92da3b2668db_count	c7de3e60-2036-43dd-87ec-2db672e0087f	255518	TCGA-CR-7374-01A-11R-2016-07	c7de3e60-2036-43dd-87ec-2db672e0087f	2016-05-30T21:08:13.676442-05:00	a227d50873cd638fb538528d0e167283	TXT	open	released	1	Transcriptome Profiling	gene_expression	RNA-Seq	TCGA-HNSC	04e1fac8-3849-47d1-83c8-9b5e23217025	2018-09-06T20:07:42.373854-05:00	2016-05-30T21:08:13.676442-05:00	da0e18ff-74d5-4b6a-85e5-92da3b2668db_count	released	https://github.com/NCI-GDC/htseq-cwl	HTSeq - Counts	v1	Primary solid Tumor	TCGA-CR-7374	TCGA-CR-7374	NA	Head and Neck	Head & Neck Squamous Cell Carcinoma	NO	YES	FEMALE	Alive	-24558	NA	NA	30	WHITE	CR	7374	fc3ea52b-67ac-4876-949d-5464c436f3db	No	YES	C32.9	8070/3	C32.9
12.0 - 20.0	Gene Expression Quantification	2019-09-18T05:09:30.140827+00:00	d182c2ae-b8cb-418b-a844-1d95e275ced6.htseq.counts.gz	d182c2ae-b8cb-418b-a844-1d95e275ced6_count	86fd69ec-fbe4-4ca7-a1a5-a42367527929	251975	TCGA-MZ-A5BI-01A-31R-A34R-07	86fd69ec-fbe4-4ca7-a1a5-a42367527929	2016-05-30T21:08:59.845962-05:00	e9f107d2fba9b2bf484e2491badfcbbe	TXT	open	released	1	Transcriptome Profiling	gene_expression	RNA-Seq	TCGA-HNSC	bfe36e7c-fd6b-4f47-9e93-90052d834c95	2018-09-06T20:07:42.373854-05:00	2016-05-30T21:08:59.845962-05:00	d182c2ae-b8cb-418b-a844-1d95e275ced6_count	released	https://github.com/NCI-GDC/htseq-cwl	HTSeq - Counts	v1	Primary solid Tumor	TCGA-MZ-A5BI	TCGA-MZ-A5BI	NA	Head and Neck	Head & Neck Squamous Cell Carcinoma	NO	YES	MALE	Dead	-19500	NA	217	NA	WHITE	MZ	A5BI	FD7E2226-8086-4A56-867B-6457B87A7FED	No	YES	C09.9	8070/3	C09.9
12.0 - 20.0	Gene Expression Quantification	2019-09-18T05:09:30.140827+00:00	ed0f20d3-f5e6-4b69-99a2-50d281e6e86a.htseq.counts.gz	ed0f20d3-f5e6-4b69-99a2-50d281e6e86a_count	53e45f03-661f-487d-9ee6-147ffcff1215	250328	TCGA-CN-6024-01A-11R-1686-07	53e45f03-661f-487d-9ee6-147ffcff1215	2016-05-29T10:08:23.543068-05:00	604d3c718d3fa83759473774a63d646f	TXT	open	released	1	Transcriptome Profiling	gene_expression	RNA-Seq	TCGA-HNSC	ecc95492-6003-45c8-b7c2-9fb3bec5c1eb	2018-09-06T20:07:42.373854-05:00	2016-05-29T10:08:23.543068-05:00	ed0f20d3-f5e6-4b69-99a2-50d281e6e86a_count	released	https://github.com/NCI-GDC/htseq-cwl	HTSeq - Counts	v1	Primary solid Tumor	TCGA-CN-6024	TCGA-CN-6024	NA	Head and Neck	Head & Neck Squamous Cell Carcinoma	YES	NO	MALE	Alive	-24259	NA	NA	224	WHITE	CN	6024	2fc48edb-a428-49c3-9599-d00eb2b448ac	No	YES	C02.9	8070/3	C02.9
12.0 - 20.0	Gene Expression Quantification	2019-09-18T05:09:30.140827+00:00	9616e47a-f554-445b-95af-aeb2a402d630.htseq.counts.gz	9616e47a-f554-445b-95af-aeb2a402d630_count	79d9bc65-7ad7-4bc5-8f34-a04acf513eee	250172	TCGA-CN-4742-01A-02R-1514-07	79d9bc65-7ad7-4bc5-8f34-a04acf513eee	2016-05-29T10:20:29.915249-05:00	ce797ed9b3cb2670a1056ebc9d1a436e	TXT	open	released	1	Transcriptome Profiling	gene_expression	RNA-Seq	TCGA-HNSC	34d1ad26-0917-4437-9601-3331d54d0d26	2018-09-06T20:07:42.373854-05:00	2016-05-29T10:20:29.915249-05:00	9616e47a-f554-445b-95af-aeb2a402d630_count	released	https://github.com/NCI-GDC/htseq-cwl	HTSeq - Counts	v1	Primary solid Tumor	TCGA-CN-4742	TCGA-CN-4742	NA	Head and Neck	Head & Neck Squamous Cell Carcinoma	NO	YES	FEMALE	Dead	-17793	NA	397	NA	WHITE	CN	4742	444e5bfc-d4e5-4b0d-b96d-88ecea8873e9	No	YES	C02.9	8070/3	C02.9
12.0 - 20.0	Gene Expression Quantification	2019-09-18T05:09:30.140827+00:00	08bc9364-d32d-4d6b-af41-440d1233a2e7.htseq.counts.gz	08bc9364-d32d-4d6b-af41-440d1233a2e7_count	8b082cb1-feb9-44a5-8693-11db8e802902	248940	TCGA-CV-7235-01A-11R-2016-07	8b082cb1-feb9-44a5-8693-11db8e802902	2016-05-29T10:08:21.734257-05:00	becfc321f5044c57a688aeed46ac632f	TXT	open	released	1	Transcriptome Profiling	gene_expression	RNA-Seq	TCGA-HNSC	9132446c-3b51-4a9e-adf8-ee3d9273ec7b	2018-09-06T20:07:42.373854-05:00	2016-05-29T10:08:21.734257-05:00	08bc9364-d32d-4d6b-af41-440d1233a2e7_count	released	https://github.com/NCI-GDC/htseq-cwl	HTSeq - Counts	v1	Primary solid Tumor	TCGA-CV-7235	TCGA-CV-7235	NA	Head and Neck	Head & Neck Squamous Cell Carcinoma	NO	YES	MALE	Alive	-24800	NA	NA	1724	WHITE	CV	7235	2fbafcc5-896c-4e50-8956-a61540fc89be	No	YES	C04.9	8070/3	C04.9
12.0 - 20.0	Gene Expression Quantification	2019-09-18T05:09:30.140827+00:00	ebd947e4-7252-4b48-8a26-4ab98927f993.htseq.counts.gz	ebd947e4-7252-4b48-8a26-4ab98927f993_count	229ae16b-d25b-4d55-a177-a3c1cefc01ac	254135	TCGA-CN-A6V3-01A-12R-A34R-07	229ae16b-d25b-4d55-a177-a3c1cefc01ac	2016-05-29T10:47:49.081033-05:00	3ca3e38574682a7d60cc32561ddd5563	TXT	open	released	1	Transcriptome Profiling	gene_expression	RNA-Seq	TCGA-HNSC	3717a59b-b894-4f82-ad9f-a0385d711387	2018-09-06T20:07:42.373854-05:00	2016-05-29T10:47:49.081033-05:00	ebd947e4-7252-4b48-8a26-4ab98927f993_count	released	https://github.com/NCI-GDC/htseq-cwl	HTSeq - Counts	v1	Primary solid Tumor	TCGA-CN-A6V3	TCGA-CN-A6V3	NA	Head and Neck	Head & Neck Squamous Cell Carcinoma	YES	NO	MALE	Alive	-22397	NA	NA	298	WHITE	CN	A6V3	896E37FA-3A6A-481B-B790-5EE62BBDC9FA	No	YES	C32.9	8070/3	C32.9
12.0 - 20.0	Gene Expression Quantification	2019-09-18T05:09:30.140827+00:00	8da4876b-a944-414d-85e4-d714701f0202.htseq.counts.gz	8da4876b-a944-414d-85e4-d714701f0202_count	c466966e-ef9e-485c-aad0-ba54f0af6d44	244718	TCGA-CV-A45O-01A-21R-A24H-07	c466966e-ef9e-485c-aad0-ba54f0af6d44	2016-05-30T18:33:19.172788-05:00	3f8cef916b8e2f88e36070fb37da3f14	TXT	open	released	1	Transcriptome Profiling	gene_expression	RNA-Seq	TCGA-HNSC	c7e451a0-d783-45be-ab1c-6dc7cbdc9642	2018-09-06T20:07:42.373854-05:00	2016-05-30T18:33:19.172788-05:00	8da4876b-a944-414d-85e4-d714701f0202_count	released	https://github.com/NCI-GDC/htseq-cwl	HTSeq - Counts	v1	Primary solid Tumor	TCGA-CV-A45O	TCGA-CV-A45O	NA	Head and Neck	Head & Neck Squamous Cell Carcinoma	NO	YES	MALE	Alive	-20868	NA	NA	851	WHITE	CV	A45O	9E3E8014-04D4-40D8-B2DF-53C770E01DF2	No	YES	C03.9	8070/3	C03.9
12.0 - 20.0	Gene Expression Quantification	2019-09-18T05:09:30.140827+00:00	c3ffa28a-a589-4c2d-9240-1ee1904e5171.htseq.counts.gz	c3ffa28a-a589-4c2d-9240-1ee1904e5171_count	859ea6d7-ccb1-4b60-bedc-7ccc32e59ec4	251486	TCGA-CQ-6223-01A-11R-1915-07	859ea6d7-ccb1-4b60-bedc-7ccc32e59ec4	2016-05-29T11:06:27.261360-05:00	65343dc85dc47fec91d43e63cea78ca8	TXT	open	released	1	Transcriptome Profiling	gene_expression	RNA-Seq	TCGA-HNSC	d8bf70c9-31e0-46df-bd23-414ccbaad886	2018-09-06T20:07:42.373854-05:00	2016-05-29T11:06:27.261360-05:00	c3ffa28a-a589-4c2d-9240-1ee1904e5171_count	released	https://github.com/NCI-GDC/htseq-cwl	HTSeq - Counts	v1	Primary solid Tumor	TCGA-CQ-6223	TCGA-CQ-6223	NA	Head and Neck	Head & Neck Squamous Cell Carcinoma	NO	YES	MALE	Alive	-25266	NA	NA	1057	WHITE	CQ	6223	d9e8c707-e61a-4813-8dc0-2472e9ccf12b	No	YES	C14.8	8070/3	C14.8
12.0 - 20.0	Gene Expression Quantification	2019-09-18T05:09:30.140827+00:00	015e2a71-09d9-4929-a316-f00cdf7f7846.htseq.counts.gz	015e2a71-09d9-4929-a316-f00cdf7f7846_count	bbfc5849-aa67-4cf4-8a63-613161b706ec	250199	TCGA-BB-4227-01A-01R-1873-07	bbfc5849-aa67-4cf4-8a63-613161b706ec	2016-05-29T11:01:48.836313-05:00	b8ffb93eecdacacbee9323bc36b39383	TXT	open	released	1	Transcriptome Profiling	gene_expression	RNA-Seq	TCGA-HNSC	82024f3d-e87b-4cdc-b27a-1ac1802470e4	2018-09-06T20:07:42.373854-05:00	2016-05-29T11:01:48.836313-05:00	015e2a71-09d9-4929-a316-f00cdf7f7846_count	released	https://github.com/NCI-GDC/htseq-cwl	HTSeq - Counts	v1	Primary solid Tumor	TCGA-BB-4227	TCGA-BB-4227	NA	Head and Neck	Head & Neck Squamous Cell Carcinoma	NO	YES	MALE	Alive	-24322	NA	NA	133	WHITE	BB	4227	b8ac8500-abcd-40c4-9c24-7af557fd260a	No	YES	C13.9	8070/3	C13.9
12.0 - 20.0	Gene Expression Quantification	2019-09-18T05:09:30.140827+00:00	53c76059-c27b-4e24-b823-0037521c63f1.htseq.counts.gz	53c76059-c27b-4e24-b823-0037521c63f1_count	4d45de1f-17fe-4cec-b59e-5d3ffe5ab823	249253	TCGA-CN-6020-01A-11R-1686-07	4d45de1f-17fe-4cec-b59e-5d3ffe5ab823	2016-05-29T10:52:52.125080-05:00	7c9b274ad61def59bb8c59f2386ff290	TXT	open	released	1	Transcriptome Profiling	gene_expression	RNA-Seq	TCGA-HNSC	ebdc6fd5-9db5-4307-a30d-5450c53ff5b1	2018-09-06T20:07:42.373854-05:00	2016-05-29T10:52:52.125080-05:00	53c76059-c27b-4e24-b823-0037521c63f1_count	released	https://github.com/NCI-GDC/htseq-cwl	HTSeq - Counts	v1	Primary solid Tumor	TCGA-CN-6020	TCGA-CN-6020	NA	Head and Neck	Head & Neck Squamous Cell Carcinoma	YES	NO	MALE	Alive	-21232	98	NA	98	BLACK OR AFRICAN AMERICAN	CN	6020	9283709d-d019-4291-a097-611a5c05244b	No	YES	C04.9	8070/3	C04.9
12.0 - 20.0	Gene Expression Quantification	2019-09-18T05:09:30.140827+00:00	86fee03b-f9f3-41cf-8969-6860e0b2a5e7.htseq.counts.gz	86fee03b-f9f3-41cf-8969-6860e0b2a5e7_count	6619cf91-e808-4d3e-887f-44d4509eb684	245665	TCGA-CV-5973-01A-11R-1686-07	6619cf91-e808-4d3e-887f-44d4509eb684	2016-05-29T10:51:29.845640-05:00	0d288ecc1e44fe40e80841fddb28d2db	TXT	open	released	1	Transcriptome Profiling	gene_expression	RNA-Seq	TCGA-HNSC	60eebeff-187a-4126-8246-8cf8784c37fa	2018-09-06T20:07:42.373854-05:00	2016-05-29T10:51:29.845640-05:00	86fee03b-f9f3-41cf-8969-6860e0b2a5e7_count	released	https://github.com/NCI-GDC/htseq-cwl	HTSeq - Counts	v1	Primary solid Tumor	TCGA-CV-5973	TCGA-CV-5973	NA	Head and Neck	Head & Neck Squamous Cell Carcinoma	NO	YES	FEMALE	Alive	-22771	NA	NA	1737	WHITE	CV	5973	8fc1f1be-d2d5-4b3a-9973-f4d964018beb	No	YES	C02.9	8070/3	C02.9
12.0 - 20.0	Gene Expression Quantification	2019-09-18T05:09:30.140827+00:00	8c95b331-3669-4a30-978f-e272b2d67b29.htseq.counts.gz	8c95b331-3669-4a30-978f-e272b2d67b29_count	fee2d932-fa5e-4f53-87fd-2d005934de54	249689	TCGA-UF-A71A-06A-11R-A39I-07	fee2d932-fa5e-4f53-87fd-2d005934de54	2016-05-26T21:26:56.644654-05:00	812f01f8952fcf099c7a94bcecb1417b	TXT	open	released	1	Transcriptome Profiling	gene_expression	RNA-Seq	TCGA-HNSC	e01a8436-caf9-48ab-ab0d-a687d3d82b33	2018-09-06T20:07:42.373854-05:00	2016-05-26T21:26:56.644654-05:00	8c95b331-3669-4a30-978f-e272b2d67b29_count	released	https://github.com/NCI-GDC/htseq-cwl	HTSeq - Counts	v1	Metastatic	TCGA-UF-A71A	TCGA-UF-A71A	NA	Head and Neck	Head & Neck Squamous Cell Carcinoma	NO	YES	MALE	Dead	-24623	NA	86	NA	WHITE	UF	A71A	2C7F1035-5C8C-4C49-8B9B-2F1233896530	No	YES	C04.9	8070/3	C04.9
12.0 - 20.0	Gene Expression Quantification	2019-09-18T05:09:30.140827+00:00	f0f73c0a-ef91-4882-9912-09ce2ccea869.htseq.counts.gz	f0f73c0a-ef91-4882-9912-09ce2ccea869_count	b3dfa86c-8410-46c3-a25b-715d31891149	249708	TCGA-CV-5978-01A-11R-1686-07	b3dfa86c-8410-46c3-a25b-715d31891149	2016-05-29T11:11:43.095619-05:00	e062edf205f764e1da5a8161ebefd0ae	TXT	open	released	1	Transcriptome Profiling	gene_expression	RNA-Seq	TCGA-HNSC	59105fbc-e27b-42b3-9832-c7c8f4e60969	2018-09-06T20:07:42.373854-05:00	2016-05-29T11:11:43.095619-05:00	f0f73c0a-ef91-4882-9912-09ce2ccea869_count	released	https://github.com/NCI-GDC/htseq-cwl	HTSeq - Counts	v1	Primary solid Tumor	TCGA-CV-5978	TCGA-CV-5978	NA	Head and Neck	Head & Neck Squamous Cell Carcinoma	NO	YES	FEMALE	Dead	-19480	215	215	215	BLACK OR AFRICAN AMERICAN	CV	5978	e16e9535-b20f-4c9a-8b5b-82df80c99448	No	YES	C32.9	8070/3	C32.9
12.0 - 20.0	Gene Expression Quantification	2019-09-18T05:09:30.140827+00:00	fec14941-d5e0-4c30-9c68-ccd79b2cea4e.htseq.counts.gz	fec14941-d5e0-4c30-9c68-ccd79b2cea4e_count	dfd7f0c2-553d-48d3-8a6c-7ace95a0b40e	249598	TCGA-CQ-A4C7-01A-11R-A24Z-07	dfd7f0c2-553d-48d3-8a6c-7ace95a0b40e	2016-05-26T21:14:43.133464-05:00	035986c38846f7d28861b2120a851eea	TXT	open	released	1	Transcriptome Profiling	gene_expression	RNA-Seq	TCGA-HNSC	6c268794-994e-4428-8867-24ac014540d9	2018-09-06T20:07:42.373854-05:00	2016-05-26T21:14:43.133464-05:00	fec14941-d5e0-4c30-9c68-ccd79b2cea4e_count	released	https://github.com/NCI-GDC/htseq-cwl	HTSeq - Counts	v1	Primary solid Tumor	TCGA-CQ-A4C7	TCGA-CQ-A4C7	NA	Head and Neck	Head & Neck Squamous Cell Carcinoma	NO	YES	MALE	Dead	-32194	NA	353	NA	WHITE	CQ	A4C7	134223BD-5C03-4854-A034-EBD2C527833E	No	YES	C04.9	8070/3	C04.9
12.0 - 20.0	Gene Expression Quantification	2019-09-18T05:09:30.140827+00:00	6d9c73d6-215a-49f9-bc9f-af019f8db55c.htseq.counts.gz	6d9c73d6-215a-49f9-bc9f-af019f8db55c_count	23c768dc-75f5-4afb-af7d-8233bf239420	251809	TCGA-CQ-5326-01A-01R-1873-07	23c768dc-75f5-4afb-af7d-8233bf239420	2016-05-29T11:10:38.053862-05:00	2e01b356ceb2cec92729fa91bc093bd5	TXT	open	released	1	Transcriptome Profiling	gene_expression	RNA-Seq	TCGA-HNSC	1bd51845-5769-4cf1-9df8-b0e76e814cec	2018-09-06T20:07:42.373854-05:00	2016-05-29T11:10:38.053862-05:00	6d9c73d6-215a-49f9-bc9f-af019f8db55c_count	released	https://github.com/NCI-GDC/htseq-cwl	HTSeq - Counts	v1	Primary solid Tumor	TCGA-CQ-5326	TCGA-CQ-5326	NA	Head and Neck	Head & Neck Squamous Cell Carcinoma	NO	YES	MALE	Dead	-24473	NA	89	NA	WHITE	CQ	5326	dff4246a-57ea-46f2-a5bc-7aa82e494137	No	YES	C14.8	8070/3	C14.8
12.0 - 20.0	Gene Expression Quantification	2019-09-18T05:09:30.140827+00:00	0498a035-bea0-4601-8763-ed17963d982e.htseq.counts.gz	0498a035-bea0-4601-8763-ed17963d982e_count	f7ba20a9-b313-4a99-98c0-139ad18e3a5a	249459	TCGA-CV-6940-01A-11R-1915-07	f7ba20a9-b313-4a99-98c0-139ad18e3a5a	2016-05-29T10:49:07.535937-05:00	ee1ace0444f962727f8ffb4f398f581a	TXT	open	released	1	Transcriptome Profiling	gene_expression	RNA-Seq	TCGA-HNSC	5d156ff5-3649-4902-95dd-f6f16a21a2fd	2018-09-06T20:07:42.373854-05:00	2016-05-29T10:49:07.535937-05:00	0498a035-bea0-4601-8763-ed17963d982e_count	released	https://github.com/NCI-GDC/htseq-cwl	HTSeq - Counts	v1	Primary solid Tumor	TCGA-CV-6940	TCGA-CV-6940	NA	Head and Neck	Head & Neck Squamous Cell Carcinoma	NO	YES	FEMALE	Dead	-29382	NA	804	NA	WHITE	CV	6940	8b6e939c-c4b0-4d1e-a92c-ea998bc5d36a	No	YES	C06.0	8070/3	C06.0
[truncated: 214 more rows]
[truncated: 54 more columns]

## Sheet: S2c
Table S2c. Clincal features of TCGA-SKCM
data_release	data_type	updated_datetime	file_name	submitter_id	file_id	file_size	cases	id	created_datetime	md5sum	data_format	access	state	version	data_category	type	experimental_strategy	project	analysis_id	analysis_updated_datetime	analysis_created_datetime	analysis_submitter_id	analysis_state	analysis_workflow_link	analysis_workflow_type	analysis_workflow_version	tissue.definition	patient.id	bcr_patient_barcode	additional_studies	tissue_source_site	patient_id	bcr_patient_uuid	informed_consent_verified	icd_o_3_site	icd_o_3_histology	icd_10	tissue_prospective_collection_indicator	tissue_retrospective_collection_indicator	days_to_birth	gender	height	weight	race_list	ethnicity	other_dx	history_of_neoadjuvant_treatment	person_neoplasm_cancer_status	vital_status
[truncated: 471 more rows]
[truncated: 43 more columns]

## Sheet: S3
Table S3. Anatomic structures in IVY GAP.
[truncated: 14 more rows]

[truncated: 6 more sheets: S4a, S4b, S4c, S5A_GBM_program_genes, S5B_HNSCC_program_genes, S5C_SKCM_program_genes]
