# Supplementary material for: Cell type and gene expression deconvolution with BayesPrism enables Bayesian integrative analysis across bulk and single-cell RNA sequencing in oncology
Source: Nat Cancer. 2022 Apr 25;3(4):505–17. doi: 10.1038/s43018-022-00356-3 (PMC9046084; doi:10.1038/s43018-022-00356-3)
Supplement: Source Data Fig. 1 — Statistical Source data. [file 43018_2022_356_MOESM4_ESM.xlsx]

## Sheet: Fig. 1c
	macrophage	malignant	oligo	T cell
BayesPrism, θ0	0.986106	0.967355	0.993679	0.991626
BayesPrism, θf	0.992833	0.962078	0.995621	0.99547
BayesPrism, θ0, w/marker	0.981724	0.962325	0.984599	0.986539
BayesPrism, θf, w/marker	0.987242	0.965058	0.989082	0.990674
BSeq-SC, w/marker	0.934585	0.677608	0.907613	0.929933
SCDC	0.976501	0.857949	0.920757	0.948157
SCDC, w/marker	0.962665	0.801478	0.925184	0.945041
Bisque	0.979281	0.724038	0.89586	0.919246
Bisque, w/marker	0.974637	0.736881	0.889153	0.878997
MuSiC	0.979394	0.899353	0.941556	0.955602
MuSiC, w/marker	0.96076	0.810185	0.932467	0.943164
CIBERSORTx uncorrected	0.978091	0.948368	0.980945	0.979557
CIBERSORTx Bmode	0.974046	0.943858	0.97202	0.982207
CIBERSORTx Smode	0.97823	0.703201	0.991001	0.989443

## Sheet: Fig. 1d
	macrophage	malignant	oligo	T cell
BayesPrism, θ0	0.00255232	0.00255047	0.0031769	0.0124433
BayesPrism, θf	0.000905755	0.00479124	0.000755559	0.0118837
BayesPrism, θ0, w/marker	0.00646985	0.0102837	0.00490344	0.00665496
BayesPrism, θf, w/marker	0.00479396	0.00486126	0.00263769	0.00637862
BSeq-SC, w/marker	0.00838795	0.0801235	0.0281793	0.00618933
SCDC	0.00706059	0.0607837	0.0403238	0.00582721
SCDC, w/marker	0.00953727	0.0719225	0.0215336	0.00422442
Bisque	0.00909119	0.266013	0.0779604	0.0719365
Bisque, w/marker	0.0104479	0.268824	0.0784011	0.0668087
MuSiC	0.00420427	0.0470038	0.0326251	0.00420533
MuSiC, w/marker	0.00392854	0.0689864	0.0213621	0.0091095
CIBERSORTx uncorrected	0.00549229	0.0592604	0.0100494	0.023487
CIBERSORTx Bmode	0.0148228	0.100403	0.0173868	0.0319309
CIBERSORTx Smode	0.012815	0.252777	0.0655611	0.0717524

## Sheet: Fig. 1e
	CD14+ Monocytes	CD8 T cells	CD4 T cells	B cells	NK cells
BayesPrism, θ0	0.973225	0.842946	0.865716	0.932458	0.857338
BayesPrism, θf	0.972717	0.882598	0.837956	0.921283	0.481807
BayesPrism, θ0, w/marker	0.974647	0.934963	0.924984	0.965755	0.868581
BayesPrism, θf, w/marker	0.976238	0.937643	0.929065	0.964057	0.805492
BSeq-SC, w/marker	0.741219	0.591253	0.856601	-0.198167	0.0579753
SCDC	0.276792	NA	0.593787	-0.051706	0.264877
SCDC, w/marker	0.851377	0.690417	0.82147	0.685416	0.652926
Bisque	0.409423	-0.421662	0.227395	-0.153809	0.155972
Bisque, w/marker	0.714797	0.731805	0.0219017	0.260061	-0.61053
MuSiC	0.337563	NA	0.699697	-0.33472	-0.117353
MuSiC, w/marker	0.820543	0.559241	0.826547	0.700508	0.593582
CIBERSORTx Smode	0.812773	0.710408	0.806466	0.75333	0.582144

## Sheet: Fig. 1f
	CD14+ Monocytes	CD8 T cells	CD4 T cells	B cells	NK cells
BayesPrism, θ0	0.010572	0.00309909	0.00400907	0.000843003	0.00568332
BayesPrism, θf	0.011633	0.00309786	0.00356803	0.000943913	0.00524493
BayesPrism, θ0, w/marker	0.00246446	0.00049523	0.00438004	0.000151405	0.00053955
BayesPrism, θf, w/marker	0.00254935	0.000357762	0.00405068	0.000140629	0.000606155
BSeq-SC, w/marker	0.230837	0.00233957	0.0784481	0.0486397	0.00170734
SCDC	0.0255982	0.00491767	0.0398461	0.00269851	0.00136307
SCDC, w/marker	0.0944241	0.0154944	0.0247847	0.00421659	0.00089766
Bisque	0.101439	0.0288615	0.00523678	0.000829518	0.000604031
Bisque, w/marker	0.101341	0.0285093	0.00533571	0.000751083	0.000884705
MuSiC	0.0180142	0.00491767	0.0374924	0.00317019	0.00179946
MuSiC, w/marker	0.0882299	0.0147427	0.0277219	0.00548509	0.000811895
CIBERSORTx Smode	0.187472	0.006439	0.0817252	0.000465263	0.00930276
