# Supplementary material for: Cell type and gene expression deconvolution with BayesPrism enables Bayesian integrative analysis across bulk and single-cell RNA sequencing in oncology
Source: Nat Cancer. 2022 Apr 25;3(4):505–17. doi: 10.1038/s43018-022-00356-3 (PMC9046084; doi:10.1038/s43018-022-00356-3)
Supplement: Source Data Fig. 2 — Statistical Source data. [file 43018_2022_356_MOESM5_ESM.xlsx]

## Sheet: Fig.2d
project	cases	M1.score	M2.score
TCGA-GBM	TCGA-06-2563-01A-01R-1849-01	0.12135	0.432815
TCGA-GBM	TCGA-06-0749-01A-01R-1849-01	-0.0708626	0.525014
TCGA-GBM	TCGA-06-5418-01A-01R-1849-01	-0.134421	0.529531
TCGA-GBM	TCGA-06-0211-01B-01R-1849-01	-0.0331841	0.505386
TCGA-GBM	TCGA-19-2625-01A-01R-1850-01	NA	NA
TCGA-GBM	TCGA-19-4065-02A-11R-2005-01	-0.212989	0.593851
TCGA-GBM	TCGA-06-0211-02A-02R-2005-01	-0.120676	0.626245
TCGA-GBM	TCGA-15-0742-01A-01R-1850-01	NA	NA
TCGA-GBM	TCGA-06-0138-01A-02R-1849-01	-0.0463919	0.554024
TCGA-GBM	TCGA-06-0645-01A-01R-1849-01	-0.122775	0.562151
TCGA-GBM	TCGA-06-5410-01A-01R-1849-01	-0.194078	0.650444
TCGA-GBM	TCGA-26-5136-01B-01R-1850-01	0.0297945	0.48567
TCGA-GBM	TCGA-41-4097-01A-01R-1850-01	-0.122584	0.552761
TCGA-GBM	TCGA-27-2519-01A-01R-1850-01	0.00696248	0.530798
TCGA-GBM	TCGA-32-4213-01A-01R-1850-01	0.0505288	0.526091
TCGA-GBM	TCGA-06-0210-02A-01R-2005-01	-0.0622606	0.494616
TCGA-GBM	TCGA-06-0744-01A-01R-1849-01	NA	NA
TCGA-GBM	TCGA-06-2562-01A-01R-1849-01	-0.121495	0.49448
TCGA-GBM	TCGA-27-1834-01A-01R-1850-01	0.122149	0.427695
TCGA-GBM	TCGA-06-2570-01A-01R-1849-01	-0.0204357	0.449068
TCGA-GBM	TCGA-15-1444-01A-02R-1850-01	-0.0039411	0.44237
TCGA-GBM	TCGA-76-4929-01A-01R-1850-01	-0.0441828	0.60223
TCGA-GBM	TCGA-06-0878-01A-01R-1849-01	-0.0751712	0.552006
TCGA-GBM	TCGA-06-0211-01A-01R-1849-01	-0.1325	0.549925
TCGA-GBM	TCGA-27-1830-01A-01R-1850-01	-0.0426696	0.527078
TCGA-GBM	TCGA-28-2514-01A-02R-1850-01	NA	NA
TCGA-GBM	TCGA-06-5408-01A-01R-1849-01	NA	NA
TCGA-GBM	TCGA-32-2632-01A-01R-1850-01	0.0467352	0.514541
TCGA-GBM	TCGA-06-2557-01A-01R-1849-01	0.109108	0.485441
TCGA-GBM	TCGA-06-0210-01A-01R-1849-01	-0.142879	0.540499
TCGA-GBM	TCGA-06-1804-01A-01R-1849-01	NA	NA
TCGA-GBM	TCGA-06-0190-01A-01R-1849-01	-0.0878137	0.575305
TCGA-GBM	TCGA-06-0882-01A-01R-1849-01	-0.0766039	0.479024
TCGA-GBM	TCGA-28-5215-01A-01R-1850-01	-0.0126036	0.49405
TCGA-GBM	TCGA-28-5218-01A-01R-1850-01	-0.0590022	0.650385
TCGA-GBM	TCGA-06-0158-01A-01R-1849-01	-0.0155596	0.483784
TCGA-GBM	TCGA-06-0139-01A-01R-1849-01	-0.145058	0.657034
TCGA-GBM	TCGA-76-4925-01A-01R-1850-01	NA	NA
TCGA-GBM	TCGA-06-0125-01A-01R-1849-01	NA	NA
TCGA-GBM	TCGA-76-4931-01A-01R-1850-01	NA	NA
TCGA-GBM	TCGA-06-0184-01A-01R-1849-01	-0.0813578	0.473903
TCGA-GBM	TCGA-76-4927-01A-01R-1850-01	-0.0943108	0.525998
TCGA-GBM	TCGA-14-1034-01A-01R-1849-01	-0.113408	0.578921
TCGA-GBM	TCGA-12-3653-01A-01R-1849-01	0.132021	0.35545
TCGA-GBM	TCGA-06-0745-01A-01R-1849-01	-0.0736342	0.54429
TCGA-GBM	TCGA-19-1389-02A-21R-2005-01	-0.170251	0.617415
TCGA-GBM	TCGA-41-2571-01A-01R-1850-01	-0.108	0.523872
TCGA-GBM	TCGA-28-1753-01A-01R-1850-01	-0.0434436	0.642453
TCGA-GBM	TCGA-27-1832-01A-01R-1850-01	-0.0437537	0.471949
TCGA-GBM	TCGA-06-0130-01A-01R-1849-01	0.052261	0.533166
TCGA-GBM	TCGA-19-5960-01A-11R-1850-01	NA	NA
TCGA-GBM	TCGA-06-5411-01A-01R-1849-01	-0.0895285	0.528109
TCGA-GBM	TCGA-06-2559-01A-01R-1849-01	-0.0207111	0.531996
TCGA-GBM	TCGA-06-2565-01A-01R-1849-01	NA	NA
TCGA-GBM	TCGA-19-2629-01A-01R-1850-01	0.0466993	0.44795
TCGA-GBM	TCGA-06-0743-01A-01R-1849-01	-0.00899676	0.497716
TCGA-GBM	TCGA-06-5412-01A-01R-1849-01	-0.0922466	0.510546
TCGA-GBM	TCGA-06-0156-01A-03R-1849-01	-0.11804	0.660711
TCGA-GBM	TCGA-14-2554-01A-01R-1850-01	-0.070478	0.488051
TCGA-GBM	TCGA-41-3915-01A-01R-1850-01	-0.0990748	0.613057
TCGA-GBM	TCGA-32-5222-01A-01R-1850-01	0.0349422	0.444766
TCGA-GBM	TCGA-14-1402-02A-01R-2005-01	0.0580463	0.525395
TCGA-GBM	TCGA-28-5207-01A-01R-1850-01	0.00904508	0.458003
TCGA-GBM	TCGA-28-5204-01A-01R-1850-01	0.134022	0.376612
TCGA-GBM	TCGA-41-5651-01A-01R-1850-01	NA	NA
TCGA-GBM	TCGA-06-0747-01A-01R-1849-01	NA	NA
TCGA-GBM	TCGA-14-0781-01B-01R-1849-01	-0.177327	0.559846
TCGA-GBM	TCGA-27-2528-01A-01R-1850-01	NA	NA
TCGA-GBM	TCGA-32-1980-01A-01R-1850-01	-0.0492857	0.480397
TCGA-GBM	TCGA-12-1597-01B-01R-1849-01	-0.0645344	0.471361
TCGA-GBM	TCGA-06-0646-01A-01R-1849-01	-0.0873875	0.464815
TCGA-GBM	TCGA-14-0871-01A-01R-1849-01	NA	NA
TCGA-GBM	TCGA-02-0055-01A-01R-1849-01	-0.195279	0.591292
TCGA-GBM	TCGA-12-0619-01A-01R-1849-01	-0.063257	0.500747
TCGA-GBM	TCGA-06-0178-01A-01R-1849-01	-0.0673523	0.564919
TCGA-GBM	TCGA-76-4932-01A-01R-1850-01	-0.0416639	0.483839
TCGA-GBM	TCGA-16-0846-01A-01R-1850-01	0.124407	0.37315
TCGA-GBM	TCGA-06-5856-01A-01R-1849-01	-0.0177882	0.582719
TCGA-GBM	TCGA-19-1787-01B-01R-1850-01	0.0473223	0.432146
TCGA-GBM	TCGA-28-2513-01A-01R-1850-01	-0.03741	0.49056
TCGA-GBM	TCGA-06-0152-02A-01R-2005-01	0.227446	0.395971
TCGA-GBM	TCGA-27-1837-01A-01R-1850-01	0.12826	0.353556
TCGA-GBM	TCGA-14-0787-01A-01R-1849-01	-0.0959784	0.577244
TCGA-GBM	TCGA-06-5417-01A-01R-1849-01	NA	NA
TCGA-GBM	TCGA-02-2486-01A-01R-1849-01	-0.0181916	0.513928
TCGA-GBM	TCGA-06-0129-01A-01R-1849-01	0.0547027	0.418043
TCGA-GBM	TCGA-08-0386-01A-01R-1849-01	NA	NA
TCGA-GBM	TCGA-06-2561-01A-02R-1849-01	-0.0336126	0.467891
TCGA-GBM	TCGA-28-5209-01A-01R-1850-01	NA	NA
TCGA-GBM	TCGA-27-1835-01A-01R-1850-01	NA	NA
TCGA-GBM	TCGA-12-0616-01A-01R-1849-01	0.0802912	0.467721
TCGA-GBM	TCGA-32-2616-01A-01R-1850-01	-0.00403949	0.551503
TCGA-GBM	TCGA-06-0750-01A-01R-1849-01	-0.0969166	0.548076
TCGA-GBM	TCGA-12-0821-01A-01R-1849-01	NA	NA
TCGA-GBM	TCGA-28-5220-01A-01R-1850-01	0.0127364	0.42974
TCGA-GBM	TCGA-14-1829-01A-01R-1850-01	-0.0973244	0.570867
TCGA-GBM	TCGA-06-0156-01A-02R-1849-01	-0.107388	0.664438
TCGA-GBM	TCGA-32-1982-01A-01R-1850-01	-0.0020194	0.450316
TCGA-GBM	TCGA-06-0221-02A-11R-2005-01	NA	NA
TCGA-GBM	TCGA-28-1747-01C-01R-1850-01	0.0631669	0.394695
TCGA-GBM	TCGA-26-5135-01A-01R-1850-01	-0.0819393	0.488637
TCGA-GBM	TCGA-14-1823-01A-01R-1849-01	-0.0850123	0.487226
TCGA-GBM	TCGA-06-5413-01A-01R-1849-01	-0.0822174	0.661931
TCGA-GBM	TCGA-28-5213-01A-01R-1850-01	-0.150849	0.598047
TCGA-GBM	TCGA-02-2483-01A-01R-1849-01	-0.0259097	0.548088
TCGA-GBM	TCGA-28-2499-01A-01R-1850-01	0.00416539	0.474118
TCGA-GBM	TCGA-06-2569-01A-01R-1849-01	NA	NA
TCGA-GBM	TCGA-06-0132-01A-02R-1849-01	-0.096059	0.576145
TCGA-GBM	TCGA-06-0171-02A-11R-2005-01	-0.117007	0.645196
TCGA-GBM	TCGA-26-1442-01A-01R-1850-01	NA	NA
TCGA-GBM	TCGA-06-5414-01A-01R-1849-01	-0.0631792	0.466268
TCGA-GBM	TCGA-12-5299-01A-02R-1849-01	-0.0832962	0.490328
TCGA-GBM	TCGA-12-5295-01A-01R-1849-01	0.0740736	0.468988
TCGA-GBM	TCGA-06-5858-01A-01R-1849-01	-0.0663155	0.498781
TCGA-GBM	TCGA-32-2615-01A-01R-1850-01	-0.0459711	0.537095
TCGA-GBM	TCGA-06-0187-01A-01R-1849-01	-0.0677964	0.470928
TCGA-GBM	TCGA-06-2567-01A-01R-1849-01	0.0275998	0.466588
TCGA-GBM	TCGA-06-0219-01A-01R-1849-01	-0.0661382	0.535925
TCGA-GBM	TCGA-19-0957-02A-11R-2005-01	-0.0740845	0.532103
TCGA-GBM	TCGA-14-1034-02B-01R-2005-01	NA	NA
TCGA-GBM	TCGA-06-0174-01A-01R-1849-01	NA	NA
TCGA-GBM	TCGA-06-0125-02A-11R-2005-01	-0.15068	0.484601
TCGA-GBM	TCGA-06-0649-01B-01R-1849-01	-0.0757339	0.585129
TCGA-GBM	TCGA-14-0790-01B-01R-1849-01	NA	NA
TCGA-GBM	TCGA-28-5208-01A-01R-1850-01	-0.0537859	0.572332
TCGA-GBM	TCGA-27-2521-01A-01R-1850-01	NA	NA
TCGA-GBM	TCGA-26-5139-01A-01R-1850-01	-0.058502	0.454654
TCGA-GBM	TCGA-27-2524-01A-01R-1850-01	-0.133278	0.52652
TCGA-GBM	TCGA-28-2509-01A-01R-1850-01	-0.136832	0.519224
TCGA-GBM	TCGA-06-0238-01A-02R-1849-01	0.0354186	0.58344
TCGA-GBM	TCGA-76-4928-01B-01R-1850-01	-0.123216	0.552985
TCGA-GBM	TCGA-32-1970-01A-01R-1850-01	NA	NA
TCGA-GBM	TCGA-14-1825-01A-01R-1850-01	NA	NA
TCGA-GBM	TCGA-19-2620-01A-01R-1850-01	NA	NA
TCGA-GBM	TCGA-19-2619-01A-01R-1850-01	NA	NA
TCGA-GBM	TCGA-28-2510-01A-01R-1850-01	NA	NA
TCGA-GBM	TCGA-14-0789-01A-01R-1849-01	-0.0964562	0.507208
TCGA-GBM	TCGA-06-5859-01A-01R-1849-01	0.0558495	0.483758
TCGA-GBM	TCGA-12-3652-01A-01R-1849-01	NA	NA
TCGA-GBM	TCGA-06-5416-01A-01R-1849-01	NA	NA
TCGA-GBM	TCGA-12-0618-01A-01R-1849-01	NA	NA
TCGA-GBM	TCGA-06-2558-01A-01R-1849-01	-0.0753432	0.5184
TCGA-GBM	TCGA-19-2624-01A-01R-1850-01	NA	NA
TCGA-GBM	TCGA-28-5216-01A-01R-1850-01	-0.0851515	0.541285
TCGA-GBM	TCGA-27-2526-01A-01R-1850-01	0.107036	0.43024
TCGA-GBM	TCGA-26-5132-01A-01R-1850-01	-0.0344247	0.523854
TCGA-GBM	TCGA-06-0686-01A-01R-1849-01	-0.0201419	0.557158
TCGA-GBM	TCGA-26-5133-01A-01R-1850-01	NA	NA
TCGA-GBM	TCGA-26-5134-01A-01R-1850-01	0.00722331	0.453339
TCGA-GBM	TCGA-02-2485-01A-01R-1849-01	NA	NA
TCGA-GBM	TCGA-14-0736-02A-01R-2005-01	0.0149581	0.552075
TCGA-GBM	TCGA-06-0141-01A-01R-1849-01	-0.12391	0.657626
TCGA-GBM	TCGA-27-1831-01A-01R-1850-01	0.0205219	0.45908
TCGA-GBM	TCGA-16-1045-01B-01R-1850-01	-0.134625	0.610078
TCGA-GBM	TCGA-19-1390-01A-01R-1850-01	NA	NA
TCGA-GBM	TCGA-06-0157-01A-01R-1849-01	0.00764486	0.493668
TCGA-GBM	TCGA-06-0190-02A-01R-2005-01	-0.233688	0.64288
TCGA-GBM	TCGA-32-2634-01A-01R-1850-01	NA	NA
TCGA-GBM	TCGA-41-2572-01A-01R-1850-01	0.0396748	0.397447
TCGA-GBM	TCGA-12-3650-01A-01R-1849-01	0.016165	0.525036
TCGA-GBM	TCGA-06-2564-01A-01R-1849-01	-0.106183	0.492855
TCGA-GBM	TCGA-06-0644-01A-02R-1849-01	-0.164798	0.623242
TCGA-GBM	TCGA-27-2523-01A-01R-1850-01	NA	NA
TCGA-GBM	TCGA-14-0817-01A-01R-1849-01	-0.00956587	0.482222
TCGA-GBM	TCGA-06-0168-01A-01R-1849-01	-0.121798	0.551724
TCGA-GBM	TCGA-02-0047-01A-01R-1849-01	-0.0702001	0.456342
TCGA-GBM	TCGA-32-2638-01A-01R-1850-01	0.0336511	0.396149
TCGA-GBM	TCGA-19-4065-01A-01R-2005-01	-0.09614	0.561347
TCGA-GBM	TCGA-76-4926-01B-01R-1850-01	NA	NA
TCGA-HNSC	TCGA-CV-A45Q-01A-11R-A24H-07	NA	NA
TCGA-HNSC	TCGA-D6-6823-01A-11R-1915-07	NA	NA
TCGA-HNSC	TCGA-CN-6019-01A-11R-1686-07	0.0454363	0.667375
TCGA-HNSC	TCGA-MT-A67D-01A-31R-A30B-07	NA	NA
TCGA-HNSC	TCGA-CR-7377-01A-11R-2016-07	NA	NA
TCGA-HNSC	TCGA-F7-7848-01A-11R-2132-07	NA	NA
TCGA-HNSC	TCGA-CN-A63W-01A-11R-A30B-07	NA	NA
TCGA-HNSC	TCGA-CV-5440-01A-01R-1514-07	NA	NA
TCGA-HNSC	TCGA-KU-A6H7-01A-11R-A31N-07	NA	NA
TCGA-HNSC	TCGA-CV-5439-01A-01R-1686-07	NA	NA
TCGA-HNSC	TCGA-QK-A8Z7-01A-11R-A39I-07	NA	NA
TCGA-HNSC	TCGA-UF-A718-01A-22R-A34R-07	NA	NA
TCGA-HNSC	TCGA-CV-6436-01A-11R-1686-07	NA	NA
TCGA-HNSC	TCGA-CV-5979-01A-11R-1686-07	NA	NA
TCGA-HNSC	TCGA-UF-A71D-01A-12R-A34R-07	NA	NA
TCGA-HNSC	TCGA-CR-5249-01A-01R-1514-07	NA	NA
TCGA-HNSC	TCGA-BA-A6DA-01A-31R-A31N-07	NA	NA
TCGA-HNSC	TCGA-F7-A624-01A-22R-A30B-07	0.259205	0.431453
TCGA-HNSC	TCGA-D6-A6EQ-01A-11R-A31N-07	NA	NA
TCGA-HNSC	TCGA-CV-7236-01A-11R-2016-07	NA	NA
TCGA-HNSC	TCGA-D6-A4ZB-01A-11R-A24Z-07	NA	NA
TCGA-HNSC	TCGA-BB-A5HY-01A-11R-A28V-07	NA	NA
TCGA-HNSC	TCGA-F7-A620-01A-11R-A28V-07	NA	NA
TCGA-HNSC	TCGA-BA-A4IF-01A-11R-A266-07	NA	NA
TCGA-HNSC	TCGA-D6-A6EP-01A-11R-A31N-07	NA	NA
TCGA-HNSC	TCGA-CR-7379-01A-11R-2016-07	NA	NA
TCGA-HNSC	TCGA-D6-6517-01A-11R-1873-07	NA	NA
TCGA-HNSC	TCGA-CV-7568-01A-11R-2232-07	NA	NA
TCGA-HNSC	TCGA-UF-A7JO-01A-11R-A34R-07	0.287537	0.431547
TCGA-HNSC	TCGA-CV-A45W-01A-11R-A24Z-07	NA	NA
TCGA-HNSC	TCGA-KU-A6H7-06A-21R-A31N-07	NA	NA
TCGA-HNSC	TCGA-BA-A6DJ-01A-11R-A30B-07	NA	NA
TCGA-HNSC	TCGA-CV-7100-01A-11R-2016-07	NA	NA
TCGA-HNSC	TCGA-CV-7261-01A-11R-2016-07	NA	NA
TCGA-HNSC	TCGA-CV-A6JT-01A-11R-A31N-07	NA	NA
TCGA-HNSC	TCGA-CN-6997-01A-11R-2016-07	NA	NA
TCGA-HNSC	TCGA-CV-5966-01A-11R-1686-07	NA	NA
TCGA-HNSC	TCGA-CR-6488-01A-12R-2081-07	NA	NA
TCGA-HNSC	TCGA-CQ-5325-01A-01R-1686-07	NA	NA
TCGA-HNSC	TCGA-RS-A6TP-01A-12R-A34R-07	NA	NA
TCGA-HNSC	TCGA-CV-7255-01A-11R-2016-07	NA	NA
TCGA-HNSC	TCGA-HD-8635-01A-11R-2403-07	NA	NA
TCGA-HNSC	TCGA-HL-7533-01A-11R-2232-07	NA	NA
TCGA-HNSC	TCGA-BB-4224-01A-01R-1436-07	NA	NA
TCGA-HNSC	TCGA-BA-5151-01A-01R-1436-07	NA	NA
TCGA-HNSC	TCGA-QK-A6IH-01A-11R-A31N-07	NA	NA
TCGA-HNSC	TCGA-CQ-7068-01A-11R-2081-07	NA	NA
TCGA-HNSC	TCGA-QK-A8ZA-01A-11R-A39I-07	NA	NA
TCGA-HNSC	TCGA-CN-A49C-01A-11R-A24H-07	NA	NA
TCGA-HNSC	TCGA-T3-A92M-01A-31R-A39I-07	NA	NA
TCGA-HNSC	TCGA-QK-A8Z9-01B-11R-A39I-07	NA	NA
TCGA-HNSC	TCGA-CQ-6227-01A-11R-1915-07	NA	NA
TCGA-HNSC	TCGA-CV-6937-01A-11R-2016-07	NA	NA
TCGA-HNSC	TCGA-CQ-A4C9-01A-11R-A24Z-07	NA	NA
TCGA-HNSC	TCGA-CV-7248-01A-11R-2016-07	NA	NA
TCGA-HNSC	TCGA-CR-6481-01A-11R-1873-07	0.236869	0.473932
TCGA-HNSC	TCGA-BB-A5HZ-01A-21R-A28V-07	NA	NA
TCGA-HNSC	TCGA-RS-A6TO-01A-32R-A34R-07	NA	NA
TCGA-HNSC	TCGA-CR-7394-01A-11R-2016-07	NA	NA
TCGA-HNSC	TCGA-IQ-A6SH-01A-12R-A34R-07	NA	NA
TCGA-HNSC	TCGA-CQ-6225-01A-11R-1915-07	NA	NA
TCGA-HNSC	TCGA-CV-7422-01A-21R-2081-07	NA	NA
TCGA-HNSC	TCGA-CV-A45P-01A-11R-A24H-07	NA	NA
TCGA-HNSC	TCGA-CV-7411-01A-11R-2081-07	NA	NA
TCGA-HNSC	TCGA-CQ-A4CG-01A-11R-A266-07	NA	NA
TCGA-HNSC	TCGA-CV-A6JY-01A-11R-A31N-07	NA	NA
TCGA-HNSC	TCGA-UF-A7JH-01A-21R-A34R-07	NA	NA
TCGA-HNSC	TCGA-CN-5365-01A-01R-1436-07	NA	NA
TCGA-HNSC	TCGA-CV-7410-01A-21R-2081-07	NA	NA
TCGA-HNSC	TCGA-CV-A6JE-01A-11R-A31N-07	NA	NA
TCGA-HNSC	TCGA-CR-7404-01A-11R-2132-07	NA	NA
TCGA-HNSC	TCGA-BA-A6D8-01A-31R-A31N-07	NA	NA
TCGA-HNSC	TCGA-CV-5435-01A-01R-1686-07	NA	NA
TCGA-HNSC	TCGA-H7-8502-01A-11R-2403-07	NA	NA
TCGA-HNSC	TCGA-CV-7440-01A-11R-2132-07	NA	NA
TCGA-HNSC	TCGA-P3-A5QF-01A-11R-A28V-07	NA	NA
TCGA-HNSC	TCGA-BB-4217-01A-11R-2081-07	NA	NA
TCGA-HNSC	TCGA-CV-A6K0-01B-21R-A31N-07	NA	NA
TCGA-HNSC	TCGA-QK-AA3J-01A-11R-A39I-07	NA	NA
TCGA-HNSC	TCGA-CR-7373-01A-11R-2016-07	NA	NA
TCGA-HNSC	TCGA-CV-6935-01A-11R-1915-07	NA	NA
TCGA-HNSC	TCGA-CV-6953-01A-11R-1915-07	NA	NA
TCGA-HNSC	TCGA-BA-6873-01A-11R-1873-07	NA	NA
TCGA-HNSC	TCGA-CV-6945-01A-11R-1915-07	NA	NA
TCGA-HNSC	TCGA-CR-7368-01A-11R-2132-07	NA	NA
TCGA-HNSC	TCGA-CV-A6K1-01A-11R-A31N-07	NA	NA
TCGA-HNSC	TCGA-CN-A6V7-01A-12R-A34R-07	NA	NA
TCGA-HNSC	TCGA-BA-6868-01B-12R-1915-07	NA	NA
TCGA-HNSC	TCGA-CR-7390-01A-11R-2016-07	NA	NA
TCGA-HNSC	TCGA-CQ-7063-01A-11R-2403-07	NA	NA
TCGA-HNSC	TCGA-CV-A6JN-01A-11R-A31N-07	NA	NA
TCGA-HNSC	TCGA-IQ-7632-01A-11R-2081-07	NA	NA
TCGA-HNSC	TCGA-CV-A6JM-01A-11R-A31N-07	NA	NA
TCGA-HNSC	TCGA-CV-6943-01A-11R-1915-07	NA	NA
TCGA-HNSC	TCGA-BA-5558-01A-01R-1514-07	NA	NA
TCGA-HNSC	TCGA-CR-7370-01A-11R-2132-07	NA	NA
TCGA-HNSC	TCGA-CN-A498-01A-11R-A24H-07	NA	NA
TCGA-HNSC	TCGA-CQ-6229-01A-11R-1915-07	NA	NA
TCGA-HNSC	TCGA-MZ-A6I9-01A-11R-A31N-07	NA	NA
TCGA-HNSC	TCGA-UF-A7JK-01A-11R-A34R-07	NA	NA
TCGA-HNSC	TCGA-CV-7247-01A-11R-2016-07	NA	NA
TCGA-HNSC	TCGA-MT-A67A-01A-11R-A30B-07	NA	NA
TCGA-HNSC	TCGA-BA-7269-01A-11R-2016-07	NA	NA
TCGA-HNSC	TCGA-CN-4728-01A-01R-1436-07	0.144279	0.588418
TCGA-HNSC	TCGA-CR-6477-01A-11R-1873-07	NA	NA
TCGA-HNSC	TCGA-DQ-5629-01A-01R-1873-07	NA	NA
TCGA-HNSC	TCGA-CN-6021-01A-11R-1686-07	NA	NA
TCGA-HNSC	TCGA-UF-A7JT-01A-11R-A34R-07	NA	NA
TCGA-HNSC	TCGA-CV-5976-01A-11R-1686-07	NA	NA
TCGA-HNSC	TCGA-CR-6480-01A-11R-1873-07	NA	NA
TCGA-HNSC	TCGA-CN-4722-01A-01R-1436-07	NA	NA
TCGA-HNSC	TCGA-CV-7424-01A-11R-2081-07	NA	NA
TCGA-HNSC	TCGA-P3-A6T7-01A-11R-A34R-07	NA	NA
TCGA-HNSC	TCGA-CV-5444-01A-02R-1514-07	NA	NA
TCGA-HNSC	TCGA-CN-6013-01A-11R-1686-07	0.239658	0.426862
TCGA-HNSC	TCGA-CN-4740-01A-01R-1436-07	NA	NA
TCGA-HNSC	TCGA-CN-A49A-01A-11R-A24H-07	NA	NA
TCGA-HNSC	TCGA-CV-A460-01A-21R-A24Z-07	NA	NA
TCGA-HNSC	TCGA-CV-5443-01A-01R-1514-07	NA	NA
TCGA-HNSC	TCGA-BA-5153-01A-01R-1436-07	NA	NA
TCGA-HNSC	TCGA-HD-7229-01A-11R-2016-07	NA	NA
TCGA-HNSC	TCGA-CV-7102-01A-11R-2016-07	NA	NA
TCGA-HNSC	TCGA-CN-4729-01A-01R-1436-07	NA	NA
TCGA-HNSC	TCGA-CV-A468-01A-11R-A266-07	NA	NA
TCGA-HNSC	TCGA-CQ-A4CA-01A-11R-A24Z-07	NA	NA
TCGA-HNSC	TCGA-CQ-A4CB-01A-11R-A24Z-07	NA	NA
TCGA-HNSC	TCGA-CV-7421-01A-11R-2081-07	NA	NA
TCGA-HNSC	TCGA-KU-A66T-01A-11R-A30B-07	NA	NA
TCGA-HNSC	TCGA-CV-6959-01A-11R-1915-07	NA	NA
TCGA-HNSC	TCGA-CR-7383-01A-11R-2132-07	NA	NA
TCGA-HNSC	TCGA-CV-7413-01A-11R-2081-07	NA	NA
TCGA-HNSC	TCGA-BB-4228-01A-01R-1436-07	NA	NA
TCGA-HNSC	TCGA-UF-A7JJ-01A-11R-A34R-07	NA	NA
TCGA-HNSC	TCGA-CR-7367-01A-11R-2016-07	NA	NA
TCGA-HNSC	TCGA-CQ-5329-01A-01R-1686-07	NA	NA
TCGA-HNSC	TCGA-CR-7365-01A-11R-2016-07	NA	NA
TCGA-HNSC	TCGA-CV-A6JU-01A-11R-A31N-07	NA	NA
TCGA-HNSC	TCGA-T2-A6X2-01A-12R-A34R-07	NA	NA
TCGA-HNSC	TCGA-CN-4738-01A-02R-1514-07	NA	NA
TCGA-HNSC	TCGA-CX-7219-01A-11R-2016-07	NA	NA
TCGA-HNSC	TCGA-CV-7263-01A-11R-2016-07	NA	NA
TCGA-HNSC	TCGA-BA-A6DG-01A-21R-A30B-07	NA	NA
TCGA-HNSC	TCGA-P3-A6T6-01A-11R-A34R-07	NA	NA
TCGA-HNSC	TCGA-CV-5432-01A-02R-1686-07	NA	NA
TCGA-HNSC	TCGA-CV-6950-01A-11R-1915-07	NA	NA
TCGA-HNSC	TCGA-CN-A63U-01A-11R-A30B-07	NA	NA
TCGA-HNSC	TCGA-CV-A6JD-01A-11R-A31N-07	NA	NA
TCGA-HNSC	TCGA-T3-A92N-01A-11R-A39I-07	NA	NA
TCGA-HNSC	TCGA-CV-7183-01A-11R-2016-07	NA	NA
TCGA-HNSC	TCGA-CQ-A4CH-01A-11R-A266-07	NA	NA
TCGA-HNSC	TCGA-BA-4075-01A-01R-1436-07	NA	NA
TCGA-HNSC	TCGA-QK-A64Z-01A-11R-A30B-07	NA	NA
TCGA-HNSC	TCGA-D6-8568-01A-11R-2403-07	NA	NA
TCGA-HNSC	TCGA-QK-A6VC-01A-23R-A34R-07	NA	NA
TCGA-HNSC	TCGA-HD-8224-01A-11R-2403-07	NA	NA
TCGA-HNSC	TCGA-H7-8501-01A-11R-2403-07	0.328898	0.317724
TCGA-HNSC	TCGA-CV-7250-01A-11R-2016-07	NA	NA
TCGA-HNSC	TCGA-BA-A8YP-01A-11R-A39I-07	NA	NA
TCGA-HNSC	TCGA-F7-A61W-01A-11R-A28V-07	NA	NA
TCGA-HNSC	TCGA-D6-A74Q-01A-11R-A34R-07	NA	NA
TCGA-HNSC	TCGA-CN-A63V-01A-11R-A466-07	NA	NA
TCGA-HNSC	TCGA-CV-7429-01A-11R-2132-07	NA	NA
TCGA-HNSC	TCGA-CN-6011-01A-11R-1686-07	NA	NA
TCGA-HNSC	TCGA-CQ-7065-01A-11R-2081-07	NA	NA
TCGA-HNSC	TCGA-CN-5359-01A-01R-1436-07	NA	NA
TCGA-HNSC	TCGA-CV-7430-01A-11R-2132-07	NA	NA
TCGA-HNSC	TCGA-F7-A61V-01A-11R-A28V-07	NA	NA
TCGA-HNSC	TCGA-CV-7104-01A-11R-2016-07	NA	NA
TCGA-HNSC	TCGA-BB-A6UO-01A-12R-A34R-07	NA	NA
TCGA-HNSC	TCGA-CR-7388-01A-11R-2016-07	NA	NA
TCGA-HNSC	TCGA-P3-A6SX-01A-11R-A34R-07	NA	NA
TCGA-HNSC	TCGA-BB-4223-01A-01R-1436-07	NA	NA
TCGA-HNSC	TCGA-CQ-6224-01A-11R-1915-07	NA	NA
TCGA-HNSC	TCGA-C9-A480-01A-12R-A24H-07	NA	NA
TCGA-HNSC	TCGA-CR-5243-01A-01R-1514-07	NA	NA
TCGA-HNSC	TCGA-CN-5364-01A-01R-1436-07	NA	NA
TCGA-HNSC	TCGA-CV-A6K2-01A-11R-A31N-07	NA	NA
TCGA-HNSC	TCGA-D6-A4Z9-01A-11R-A24Z-07	NA	NA
TCGA-HNSC	TCGA-CV-6941-01A-11R-1915-07	NA	NA
TCGA-HNSC	TCGA-CN-5367-01A-01R-1436-07	NA	NA
TCGA-HNSC	TCGA-MZ-A7D7-01A-21R-A34R-07	NA	NA
TCGA-HNSC	TCGA-CV-6939-01A-11R-1915-07	NA	NA
TCGA-HNSC	TCGA-BB-A6UM-01A-12R-A34R-07	NA	NA
TCGA-HNSC	TCGA-T2-A6X0-01A-11R-A34R-07	NA	NA
TCGA-HNSC	TCGA-CV-7427-01A-11R-2081-07	NA	NA
TCGA-HNSC	TCGA-CV-A45X-01A-21R-A24Z-07	NA	NA
TCGA-HNSC	TCGA-CX-7085-01A-21R-2016-07	NA	NA
TCGA-HNSC	TCGA-QK-A6IF-01A-11R-A31N-07	NA	NA
TCGA-HNSC	TCGA-D6-6515-01A-21R-1873-07	0.28412	0.335843
TCGA-HNSC	TCGA-CR-7389-01A-11R-2016-07	NA	NA
TCGA-HNSC	TCGA-CV-6961-01A-21R-1915-07	NA	NA
TCGA-HNSC	TCGA-CV-5430-01A-02R-1686-07	NA	NA
TCGA-HNSC	TCGA-CV-7099-01A-41R-2016-07	NA	NA
TCGA-HNSC	TCGA-CR-6493-01A-11R-1873-07	NA	NA
TCGA-HNSC	TCGA-CN-5370-01A-01R-2016-07	NA	NA
TCGA-HNSC	TCGA-CV-7414-01A-11R-2081-07	NA	NA
TCGA-HNSC	TCGA-CV-7089-01A-11R-2016-07	NA	NA
TCGA-HNSC	TCGA-CV-7438-01A-21R-2132-07	NA	NA
TCGA-HNSC	TCGA-CV-7178-01A-21R-2016-07	NA	NA
TCGA-HNSC	TCGA-P3-A6SW-01A-11R-A34R-07	NA	NA
TCGA-HNSC	TCGA-CV-7432-01A-11R-2132-07	NA	NA
TCGA-HNSC	TCGA-IQ-7631-01A-11R-2081-07	NA	NA
TCGA-HNSC	TCGA-QK-A6IJ-01A-11R-A31N-07	NA	NA
TCGA-HNSC	TCGA-CR-6473-01A-11R-1873-07	NA	NA
TCGA-HNSC	TCGA-IQ-A6SG-01A-12R-A34R-07	NA	NA
TCGA-HNSC	TCGA-BA-6871-01A-11R-1873-07	NA	NA
TCGA-HNSC	TCGA-CV-6938-01A-11R-1915-07	NA	NA
TCGA-HNSC	TCGA-F7-A50G-01A-11R-A266-07	NA	NA
TCGA-HNSC	TCGA-CV-7238-01A-11R-2016-07	NA	NA
TCGA-HNSC	TCGA-CR-7364-01A-11R-2016-07	NA	NA
TCGA-HNSC	TCGA-P3-A6T2-01A-11R-A34R-07	NA	NA
TCGA-HNSC	TCGA-D6-6825-01A-21R-1915-07	NA	NA
TCGA-HNSC	TCGA-CV-5971-01A-11R-1686-07	NA	NA
TCGA-HNSC	TCGA-QK-A6IG-01A-11R-A31N-07	NA	NA
TCGA-HNSC	TCGA-CQ-5323-01A-01R-1686-07	NA	NA
TCGA-HNSC	TCGA-CR-7380-01A-11R-2016-07	NA	NA
TCGA-HNSC	TCGA-CN-6012-01A-11R-1686-07	NA	NA
TCGA-HNSC	TCGA-CV-7423-01A-11R-2081-07	NA	NA
TCGA-HNSC	TCGA-CR-7391-01A-11R-2016-07	NA	NA
TCGA-HNSC	TCGA-QK-AA3K-01A-11R-A39I-07	NA	NA
TCGA-HNSC	TCGA-CX-A4AQ-01A-11R-A24Z-07	NA	NA
TCGA-HNSC	TCGA-CR-6472-01A-11R-1873-07	NA	NA
TCGA-HNSC	TCGA-CV-6936-01A-11R-1915-07	NA	NA
TCGA-HNSC	TCGA-CQ-5332-01A-01R-1686-07	NA	NA
TCGA-HNSC	TCGA-CN-6992-01A-11R-1915-07	NA	NA
TCGA-HNSC	TCGA-CQ-5331-01A-02R-1873-07	NA	NA
TCGA-HNSC	TCGA-CR-7393-01A-11R-2016-07	NA	NA
TCGA-HNSC	TCGA-HD-7753-01A-11R-2081-07	NA	NA
TCGA-HNSC	TCGA-CQ-5327-01A-01R-1686-07	NA	NA
TCGA-HNSC	TCGA-P3-A6T0-01A-12R-A34R-07	NA	NA
TCGA-HNSC	TCGA-BA-A4II-01A-11R-A266-07	NA	NA
TCGA-HNSC	TCGA-4P-AA8J-01A-11R-A39I-07	NA	NA
TCGA-HNSC	TCGA-BA-A6DE-01A-22R-A31N-07	NA	NA
TCGA-HNSC	TCGA-CV-7437-01A-21R-2132-07	NA	NA
TCGA-HNSC	TCGA-BA-A6DD-01A-12R-A31N-07	NA	NA
TCGA-HNSC	TCGA-BA-4078-01A-01R-1436-07	NA	NA
TCGA-HNSC	TCGA-CN-6018-01A-11R-1686-07	NA	NA
TCGA-HNSC	TCGA-CQ-A4CE-01A-11R-A266-07	NA	NA
TCGA-HNSC	TCGA-CR-7372-01A-11R-2016-07	NA	NA
TCGA-HNSC	TCGA-CN-5360-01A-01R-1436-07	0.17509	0.502537
TCGA-HNSC	TCGA-CN-4737-01A-01R-1436-07	NA	NA
TCGA-HNSC	TCGA-CN-5366-01A-01R-1436-07	NA	NA
TCGA-HNSC	TCGA-CV-6962-01A-11R-1915-07	NA	NA
TCGA-HNSC	TCGA-IQ-A61E-01A-22R-A30B-07	NA	NA
TCGA-HNSC	TCGA-CV-6956-01A-21R-2016-07	NA	NA
TCGA-HNSC	TCGA-CV-7252-01A-11R-2016-07	NA	NA
TCGA-HNSC	TCGA-CR-7385-01A-11R-2016-07	NA	NA
TCGA-HNSC	TCGA-CR-5250-01A-01R-1514-07	NA	NA
TCGA-HNSC	TCGA-DQ-5630-01A-01R-1873-07	NA	NA
TCGA-HNSC	TCGA-UF-A719-01A-12R-A34R-07	NA	NA
TCGA-HNSC	TCGA-BA-A6DL-01A-21R-A30B-07	NA	NA
TCGA-HNSC	TCGA-BA-5557-01A-01R-1514-07	0.11055	0.57447
TCGA-HNSC	TCGA-CN-6998-01A-23R-2016-07	NA	NA
TCGA-HNSC	TCGA-BA-4076-01A-01R-1436-07	NA	NA
TCGA-HNSC	TCGA-F7-8489-01A-31R-2403-07	NA	NA
TCGA-HNSC	TCGA-CN-6022-01A-21R-1686-07	NA	NA
TCGA-HNSC	TCGA-CV-A45T-01A-11R-A24H-07	NA	NA
TCGA-HNSC	TCGA-HD-A6HZ-01A-12R-A31N-07	NA	NA
TCGA-HNSC	TCGA-H7-A6C4-01A-11R-A30B-07	NA	NA
TCGA-HNSC	TCGA-MT-A51W-01A-21R-A266-07	NA	NA
TCGA-HNSC	TCGA-CV-A45U-01A-12R-A24H-07	NA	NA
TCGA-HNSC	TCGA-CV-7434-01A-11R-2132-07	NA	NA
TCGA-HNSC	TCGA-CQ-6219-01A-11R-1915-07	NA	NA
TCGA-HNSC	TCGA-CV-A45Z-01A-21R-A24Z-07	NA	NA
TCGA-HNSC	TCGA-BA-A6DI-01A-11R-A30B-07	NA	NA
TCGA-HNSC	TCGA-HD-7754-01A-11R-2081-07	NA	NA
TCGA-HNSC	TCGA-CV-A464-01A-11R-A266-07	NA	NA
TCGA-HNSC	TCGA-DQ-7588-01A-11R-2081-07	NA	NA
TCGA-HNSC	TCGA-CR-6470-01A-11R-1873-07	NA	NA
TCGA-HNSC	TCGA-CV-6955-01A-11R-2016-07	NA	NA
TCGA-HNSC	TCGA-CN-6988-01A-11R-1915-07	NA	NA
TCGA-HNSC	TCGA-CQ-7072-01A-21R-A30B-07	NA	NA
TCGA-HNSC	TCGA-CR-7374-01A-11R-2016-07	NA	NA
TCGA-HNSC	TCGA-MZ-A5BI-01A-31R-A34R-07	NA	NA
TCGA-HNSC	TCGA-CN-6024-01A-11R-1686-07	NA	NA
TCGA-HNSC	TCGA-CN-4742-01A-02R-1514-07	NA	NA
TCGA-HNSC	TCGA-CV-7235-01A-11R-2016-07	NA	NA
TCGA-HNSC	TCGA-CN-A6V3-01A-12R-A34R-07	NA	NA
TCGA-HNSC	TCGA-CV-A45O-01A-21R-A24H-07	NA	NA
TCGA-HNSC	TCGA-CQ-6223-01A-11R-1915-07	NA	NA
TCGA-HNSC	TCGA-BB-4227-01A-01R-1873-07	NA	NA
TCGA-HNSC	TCGA-CN-6020-01A-11R-1686-07	NA	NA
TCGA-HNSC	TCGA-CV-5973-01A-11R-1686-07	NA	NA
TCGA-HNSC	TCGA-UF-A71A-06A-11R-A39I-07	NA	NA
TCGA-HNSC	TCGA-CV-5978-01A-11R-1686-07	NA	NA
TCGA-HNSC	TCGA-CQ-A4C7-01A-11R-A24Z-07	NA	NA
TCGA-HNSC	TCGA-CQ-5326-01A-01R-1873-07	NA	NA
TCGA-HNSC	TCGA-CV-6940-01A-11R-1915-07	NA	NA
TCGA-HNSC	TCGA-CN-4734-01A-01R-1436-07	NA	NA
TCGA-HNSC	TCGA-F7-8298-01A-11R-2403-07	NA	NA
TCGA-HNSC	TCGA-CV-5977-01A-11R-1686-07	NA	NA
TCGA-HNSC	TCGA-CV-7435-01A-11R-2132-07	NA	NA
TCGA-HNSC	TCGA-TN-A7HJ-01A-12R-A34R-07	NA	NA
TCGA-HNSC	TCGA-CV-5441-01A-01R-1514-07	NA	NA
TCGA-HNSC	TCGA-H7-7774-01A-21R-2081-07	NA	NA
TCGA-HNSC	TCGA-D6-6827-01A-11R-1915-07	NA	NA
TCGA-HNSC	TCGA-CV-7180-01A-11R-2016-07	NA	NA
TCGA-HNSC	TCGA-CN-5361-01A-01R-1436-07	NA	NA
TCGA-HNSC	TCGA-CR-5247-01A-01R-2016-07	NA	NA
TCGA-HNSC	TCGA-CR-7397-01A-11R-2016-07	NA	NA
TCGA-HNSC	TCGA-CV-7090-01A-11R-2016-07	NA	NA
TCGA-HNSC	TCGA-P3-A5QA-01A-11R-A28V-07	NA	NA
TCGA-HNSC	TCGA-MT-A7BN-01A-12R-A34R-07	NA	NA
TCGA-HNSC	TCGA-BA-5559-01A-01R-1514-07	0.220789	0.461441
TCGA-HNSC	TCGA-D6-A6EN-01A-11R-A31N-07	0.185421	0.426639
TCGA-HNSC	TCGA-P3-A6T3-01A-11R-A34R-07	NA	NA
TCGA-HNSC	TCGA-CV-7097-01A-11R-2016-07	NA	NA
TCGA-HNSC	TCGA-CQ-6222-01A-11R-1915-07	0.164291	0.535777
TCGA-HNSC	TCGA-CX-7082-01A-11R-2016-07	NA	NA
TCGA-HNSC	TCGA-HD-A6I0-01A-11R-A31N-07	NA	NA
TCGA-HNSC	TCGA-CR-7402-01A-11R-2016-07	NA	NA
TCGA-HNSC	TCGA-KU-A66S-01A-21R-A30B-07	NA	NA
TCGA-HNSC	TCGA-CN-6996-01A-11R-1915-07	NA	NA
TCGA-HNSC	TCGA-IQ-A61I-01A-11R-A30B-07	NA	NA
TCGA-HNSC	TCGA-D6-6826-01A-11R-1915-07	NA	NA
TCGA-HNSC	TCGA-CN-A49B-01A-31R-A24H-07	NA	NA
TCGA-HNSC	TCGA-CV-6960-01A-41R-2016-07	NA	NA
TCGA-HNSC	TCGA-QK-A6V9-01A-11R-A34R-07	NA	NA
TCGA-HNSC	TCGA-IQ-7630-01A-11R-2081-07	NA	NA
TCGA-HNSC	TCGA-BA-5556-01A-01R-1514-07	NA	NA
TCGA-HNSC	TCGA-CN-4730-01A-01R-1436-07	NA	NA
TCGA-HNSC	TCGA-CR-6487-01A-11R-1873-07	0.206746	0.472165
TCGA-HNSC	TCGA-CV-7091-01A-11R-2016-07	NA	NA
TCGA-HNSC	TCGA-CN-4741-01A-01R-1436-07	NA	NA
TCGA-HNSC	TCGA-CN-A497-01A-11R-A24H-07	NA	NA
TCGA-HNSC	TCGA-CV-A461-01A-41R-A266-07	0.273727	0.458914
TCGA-HNSC	TCGA-CR-6467-01A-11R-1873-07	NA	NA
TCGA-HNSC	TCGA-DQ-5631-01A-01R-1873-07	NA	NA
TCGA-HNSC	TCGA-HD-A634-01A-11R-A28V-07	NA	NA
TCGA-HNSC	TCGA-CR-6474-01A-11R-1873-07	NA	NA
TCGA-HNSC	TCGA-CR-6484-01A-11R-1873-07	0.185308	0.456879
TCGA-HNSC	TCGA-CV-5436-01A-01R-1514-07	NA	NA
TCGA-HNSC	TCGA-CV-A45R-01A-11R-A24H-07	NA	NA
TCGA-HNSC	TCGA-CN-6017-01A-11R-1686-07	0.23613	0.437387
TCGA-HNSC	TCGA-CV-7428-01A-11R-2132-07	NA	NA
TCGA-HNSC	TCGA-BA-A4IG-01A-11R-A266-07	NA	NA
TCGA-HNSC	TCGA-CN-4739-01A-02R-1514-07	NA	NA
TCGA-HNSC	TCGA-CQ-6220-01A-11R-1915-07	NA	NA
TCGA-HNSC	TCGA-IQ-A61G-01A-11R-A30B-07	NA	NA
TCGA-HNSC	TCGA-CV-6948-01A-11R-1915-07	NA	NA
TCGA-HNSC	TCGA-CN-4736-01A-01R-1436-07	NA	NA
TCGA-HNSC	TCGA-CN-6995-01A-31R-2016-07	NA	NA
TCGA-HNSC	TCGA-HD-A4C1-01A-11R-A24H-07	NA	NA
TCGA-HNSC	TCGA-MT-A51X-01A-11R-A266-07	NA	NA
TCGA-HNSC	TCGA-CR-7392-01A-11R-2016-07	NA	NA
TCGA-HNSC	TCGA-CV-5431-01A-01R-1514-07	NA	NA
TCGA-HNSC	TCGA-CR-7382-01A-11R-2132-07	NA	NA
TCGA-HNSC	TCGA-P3-A6T8-01A-11R-A34R-07	NA	NA
TCGA-HNSC	TCGA-CN-A6V6-01A-12R-A34R-07	NA	NA
TCGA-HNSC	TCGA-CQ-A4C6-01A-11R-A24Z-07	NA	NA
TCGA-HNSC	TCGA-CV-6933-01A-11R-1915-07	NA	NA
TCGA-HNSC	TCGA-CV-7416-01A-11R-2081-07	NA	NA
TCGA-HNSC	TCGA-T2-A6WX-01A-12R-A34R-07	NA	NA
TCGA-HNSC	TCGA-CV-7254-01A-11R-2016-07	0.100251	0.627611
TCGA-HNSC	TCGA-CQ-7069-01A-11R-2403-07	NA	NA
TCGA-HNSC	TCGA-DQ-5624-01A-01R-1873-07	NA	NA
TCGA-HNSC	TCGA-CN-A6UY-01A-12R-A34R-07	NA	NA
TCGA-HNSC	TCGA-CN-6023-01A-11R-1686-07	NA	NA
TCGA-HNSC	TCGA-BA-6870-01A-11R-1873-07	NA	NA
TCGA-HNSC	TCGA-UF-A71B-01A-12R-A34R-07	NA	NA
TCGA-HNSC	TCGA-CV-7415-01A-11R-2081-07	NA	NA
TCGA-HNSC	TCGA-CR-5248-01A-01R-2016-07	NA	NA
TCGA-HNSC	TCGA-CV-5970-01A-11R-1686-07	NA	NA
TCGA-HNSC	TCGA-CX-7086-01A-11R-2081-07	NA	NA
TCGA-HNSC	TCGA-BB-4225-01A-01R-1436-07	NA	NA
TCGA-HNSC	TCGA-P3-A5Q6-01A-11R-A28V-07	NA	NA
TCGA-HNSC	TCGA-CV-7242-01A-11R-2016-07	NA	NA
TCGA-HNSC	TCGA-CR-7376-01A-11R-2132-07	0.254148	0.433633
TCGA-HNSC	TCGA-BA-A4IH-01A-11R-A266-07	NA	NA
TCGA-HNSC	TCGA-P3-A5QE-01A-11R-A28V-07	NA	NA
TCGA-HNSC	TCGA-HD-8634-01A-11R-2403-07	NA	NA
TCGA-HNSC	TCGA-CN-4725-01A-01R-1436-07	NA	NA
TCGA-HNSC	TCGA-CV-5442-01A-01R-1514-07	NA	NA
TCGA-HNSC	TCGA-BB-8596-01A-11R-2403-07	NA	NA
TCGA-HNSC	TCGA-H7-A76A-01A-51R-A34R-07	0.111168	0.544855
TCGA-HNSC	TCGA-UF-A7J9-01A-12R-A34R-07	NA	NA
TCGA-HNSC	TCGA-CV-7425-01A-11R-2081-07	NA	NA
TCGA-HNSC	TCGA-CQ-5324-01A-01R-1686-07	NA	NA
TCGA-HNSC	TCGA-CN-A641-01A-11R-A30B-07	NA	NA
TCGA-HNSC	TCGA-CV-7446-01A-11R-2232-07	NA	NA
TCGA-HNSC	TCGA-CV-A465-01A-11R-A266-07	NA	NA
TCGA-HNSC	TCGA-F7-A623-01A-11R-A28V-07	NA	NA
TCGA-HNSC	TCGA-QK-A8Z8-01A-11R-A39I-07	NA	NA
TCGA-HNSC	TCGA-CN-6994-01A-11R-1915-07	NA	NA
TCGA-HNSC	TCGA-P3-A5Q5-01A-11R-A28V-07	0.17086	0.601438
TCGA-HNSC	TCGA-DQ-7591-01A-11R-2081-07	NA	NA
TCGA-HNSC	TCGA-CV-7177-01A-11R-2016-07	NA	NA
TCGA-HNSC	TCGA-CN-4731-01A-01R-1436-07	NA	NA
TCGA-HNSC	TCGA-CN-4735-01A-01R-1436-07	NA	NA
TCGA-HNSC	TCGA-CN-4723-01A-01R-1436-07	NA	NA
TCGA-HNSC	TCGA-CV-7418-01A-11R-2081-07	NA	NA
TCGA-HNSC	TCGA-CR-7398-01A-11R-2016-07	NA	NA
TCGA-HNSC	TCGA-IQ-A61H-01A-11R-A30B-07	NA	NA
TCGA-HNSC	TCGA-CQ-A4CD-01A-21R-A24Z-07	NA	NA
TCGA-HNSC	TCGA-F7-A622-01A-11R-A28V-07	NA	NA
TCGA-HNSC	TCGA-CV-6954-01A-11R-1915-07	NA	NA
TCGA-HNSC	TCGA-UF-A7JC-01A-21R-A34R-07	NA	NA
TCGA-HNSC	TCGA-MT-A67F-01A-11R-A30B-07	NA	NA
TCGA-HNSC	TCGA-IQ-A61J-01A-11R-A30B-07	NA	NA
TCGA-HNSC	TCGA-CQ-6228-01A-11R-1915-07	NA	NA
TCGA-HNSC	TCGA-UF-A7JV-01A-11R-A34R-07	NA	NA
TCGA-HNSC	TCGA-C9-A47Z-01A-11R-A24H-07	NA	NA
TCGA-HNSC	TCGA-D6-A6ES-01A-12R-A31N-07	NA	NA
TCGA-HNSC	TCGA-DQ-7592-01A-11R-2081-07	NA	NA
TCGA-HNSC	TCGA-QK-A652-01A-11R-A30B-07	NA	NA
TCGA-HNSC	TCGA-CN-6010-01A-11R-1686-07	NA	NA
TCGA-HNSC	TCGA-KU-A6H8-01A-21R-A34R-07	NA	NA
TCGA-HNSC	TCGA-CV-5434-01A-01R-1686-07	NA	NA
TCGA-HNSC	TCGA-CN-5373-01A-01R-1436-07	NA	NA
TCGA-HNSC	TCGA-CN-5355-01A-01R-1436-07	NA	NA
TCGA-HNSC	TCGA-BB-A5HU-01A-11R-A28V-07	NA	NA
TCGA-HNSC	TCGA-CR-6492-01A-12R-2081-07	NA	NA
TCGA-HNSC	TCGA-CN-A499-01A-11R-A24H-07	NA	NA
TCGA-HNSC	TCGA-UF-A71A-01A-22R-A34R-07	NA	NA
TCGA-HNSC	TCGA-CR-6471-01A-11R-1873-07	NA	NA
TCGA-HNSC	TCGA-CR-7399-01A-11R-2016-07	NA	NA
TCGA-HNSC	TCGA-WA-A7GZ-01A-11R-A34R-07	NA	NA
TCGA-HNSC	TCGA-D6-6516-01A-11R-1873-07	NA	NA
TCGA-HNSC	TCGA-UF-A71E-01A-31R-A34R-07	NA	NA
TCGA-HNSC	TCGA-CQ-A4CI-01A-11R-A266-07	NA	NA
TCGA-HNSC	TCGA-CN-5363-01A-01R-1436-07	NA	NA
TCGA-HNSC	TCGA-CR-7386-01A-11R-2016-07	NA	NA
TCGA-HNSC	TCGA-CV-A6JZ-01A-11R-A31N-07	0.206636	0.484935
TCGA-HNSC	TCGA-UF-A7JS-01A-11R-A34R-07	NA	NA
TCGA-HNSC	TCGA-CN-4726-01A-01R-1436-07	NA	NA
TCGA-HNSC	TCGA-CV-A45V-01A-21R-A24Z-07	NA	NA
TCGA-HNSC	TCGA-TN-A7HI-01A-11R-A34R-07	NA	NA
TCGA-HNSC	TCGA-UP-A6WW-01A-12R-A34R-07	NA	NA
TCGA-HNSC	TCGA-CV-7407-01A-11R-2081-07	NA	NA
TCGA-HNSC	TCGA-CN-5374-01A-01R-1436-07	NA	NA
TCGA-HNSC	TCGA-P3-A6T4-01A-11R-A34R-07	NA	NA
TCGA-HNSC	TCGA-BA-6869-01A-11R-1873-07	NA	NA
TCGA-HNSC	TCGA-F7-A50J-01A-21R-A28V-07	NA	NA
TCGA-HNSC	TCGA-CQ-6218-01A-11R-1915-07	NA	NA
TCGA-HNSC	TCGA-CQ-6221-01A-11R-2081-07	NA	NA
TCGA-HNSC	TCGA-CR-6491-01A-11R-1873-07	NA	NA
TCGA-HNSC	TCGA-WA-A7H4-01A-21R-A34R-07	NA	NA
TCGA-HNSC	TCGA-CV-7406-01A-11R-2081-07	NA	NA
TCGA-HNSC	TCGA-CV-6952-01A-11R-1915-07	NA	NA
TCGA-HNSC	TCGA-P3-A6T5-01A-11R-A34R-07	NA	NA
TCGA-HNSC	TCGA-CQ-7071-01A-12R-A30B-07	NA	NA
TCGA-HNSC	TCGA-CV-6441-01A-11R-1686-07	NA	NA
TCGA-HNSC	TCGA-BA-A6DB-01A-11R-A30B-07	NA	NA
TCGA-HNSC	TCGA-CN-6989-01A-11R-1915-07	NA	NA
TCGA-HNSC	TCGA-CR-6482-01A-11R-1873-07	NA	NA
TCGA-HNSC	TCGA-BA-4074-01A-01R-1436-07	NA	NA
TCGA-HNSC	TCGA-CV-7095-01A-21R-2016-07	NA	NA
TCGA-HNSC	TCGA-CN-A63T-01A-11R-A28V-07	NA	NA
TCGA-HNSC	TCGA-CR-7371-01A-11R-2016-07	NA	NA
TCGA-HNSC	TCGA-CV-6934-01A-11R-1915-07	NA	NA
TCGA-HNSC	TCGA-CN-A642-01A-12R-A30B-07	NA	NA
TCGA-HNSC	TCGA-D6-6824-01A-11R-1915-07	NA	NA
TCGA-HNSC	TCGA-CR-6478-01A-11R-1873-07	0.282966	0.439146
TCGA-HNSC	TCGA-CV-6942-01A-21R-2016-07	NA	NA
TCGA-HNSC	TCGA-CQ-5334-01A-01R-1686-07	NA	NA
TCGA-HNSC	TCGA-BA-6872-01A-11R-1873-07	NA	NA
TCGA-HNSC	TCGA-BA-5555-01A-01R-1514-07	NA	NA
TCGA-HNSC	TCGA-CV-7101-01A-11R-2016-07	NA	NA
TCGA-HNSC	TCGA-UF-A7JD-01A-11R-A34R-07	NA	NA
TCGA-HNSC	TCGA-CN-5356-01A-01R-1436-07	NA	NA
TCGA-HNSC	TCGA-CV-A45Y-01A-11R-A24Z-07	NA	NA
TCGA-HNSC	TCGA-CN-5369-01A-01R-1436-07	NA	NA
TCGA-HNSC	TCGA-F7-A50I-01A-11R-A28V-07	NA	NA
TCGA-HNSC	TCGA-CR-7395-01A-11R-2016-07	NA	NA
TCGA-HNSC	TCGA-T2-A6WZ-01A-21R-A34R-07	NA	NA
TCGA-HNSC	TCGA-CV-7433-01A-11R-2132-07	NA	NA
TCGA-HNSC	TCGA-TN-A7HL-01A-11R-A34R-07	0.204454	0.502406
TCGA-HNSC	TCGA-DQ-5625-01A-01R-1873-07	NA	NA
TCGA-HNSC	TCGA-CQ-5330-01A-01R-1686-07	NA	NA
TCGA-HNSC	TCGA-HD-7832-01A-11R-2132-07	NA	NA
TCGA-HNSC	TCGA-CV-7103-01A-21R-2016-07	NA	NA
TCGA-HNSC	TCGA-CV-6951-01A-11R-1915-07	NA	NA
TCGA-HNSC	TCGA-HD-A633-01A-11R-A28V-07	NA	NA
TCGA-HNSC	TCGA-D6-A6EM-01A-21R-A31N-07	NA	NA
TCGA-HNSC	TCGA-QK-A8ZB-01A-11R-A39I-07	NA	NA
TCGA-HNSC	TCGA-BB-8601-01A-11R-2403-07	NA	NA
TCGA-HNSC	TCGA-UF-A7JA-01A-12R-A34R-07	NA	NA
TCGA-HNSC	TCGA-CV-7253-01A-11R-2016-07	NA	NA
TCGA-HNSC	TCGA-HD-8314-01A-11R-2403-07	NA	NA
TCGA-HNSC	TCGA-BA-4077-01B-01R-1436-07	NA	NA
TCGA-HNSC	TCGA-QK-A6II-01A-11R-A31N-07	NA	NA
TCGA-HNSC	TCGA-CV-6003-01A-11R-1686-07	NA	NA
TCGA-HNSC	TCGA-CV-A6JO-01B-11R-A34R-07	NA	NA
TCGA-HNSC	TCGA-UF-A7JF-01A-11R-A34R-07	NA	NA
TCGA-HNSC	TCGA-CN-6016-01A-11R-1686-07	NA	NA
TCGA-HNSC	TCGA-CN-4733-01A-02R-1873-07	0.21875	0.455701
TCGA-HNSC	TCGA-CV-6433-01A-11R-1686-07	NA	NA
TCGA-HNSC	TCGA-CN-5358-01A-01R-1514-07	NA	NA
TCGA-HNSC	TCGA-QK-A6VB-01A-12R-A34R-07	NA	NA
TCGA-HNSC	TCGA-BA-5152-01A-02R-1873-07	NA	NA
TCGA-HNSC	TCGA-CN-4727-01A-01R-1436-07	NA	NA
TCGA-HNSC	TCGA-CQ-5333-01A-01R-2403-07	0.287887	0.344396
TCGA-HNSC	TCGA-D6-A6EK-01A-11R-A31N-07	NA	NA
TCGA-HNSC	TCGA-IQ-A61O-01A-11R-A30B-07	NA	NA
TCGA-HNSC	TCGA-CR-7401-01A-11R-2016-07	NA	NA
TCGA-HNSC	TCGA-F7-A61S-01A-11R-A28V-07	NA	NA
TCGA-HNSC	TCGA-CV-A463-01A-11R-A266-07	NA	NA
TCGA-HNSC	TCGA-D6-A6EO-01A-11R-A31N-07	NA	NA
TCGA-HNSC	TCGA-HD-7831-01A-11R-2132-07	NA	NA
TCGA-HNSC	TCGA-D6-8569-01A-11R-2403-07	NA	NA
TCGA-HNSC	TCGA-CR-7369-01A-11R-2132-07	NA	NA
TCGA-HNSC	TCGA-CV-7245-01A-11R-2016-07	NA	NA
TCGA-SKCM	TCGA-D3-A51H-06A-12R-A266-07	0.304821	0.409427
TCGA-SKCM	TCGA-FS-A1ZC-06A-11R-A18T-07	NA	NA
TCGA-SKCM	TCGA-ER-A197-06A-32R-A18S-07	0.199907	0.357622
TCGA-SKCM	TCGA-D3-A8GL-06A-11R-A37K-07	NA	NA
TCGA-SKCM	TCGA-EE-A2MC-06A-12R-A18S-07	0.247711	0.419295
TCGA-SKCM	TCGA-D3-A3C6-06A-12R-A18U-07	NA	NA
TCGA-SKCM	TCGA-FS-A1ZN-01A-11R-A18T-07	NA	NA
TCGA-SKCM	TCGA-EB-A5SG-06A-11R-A311-07	0.381958	0.248587
TCGA-SKCM	TCGA-GN-A4U8-06A-11R-A32P-07	0.231876	0.398435
TCGA-SKCM	TCGA-D3-A2JG-06A-11R-A18T-07	NA	NA
TCGA-SKCM	TCGA-EB-A24C-01A-11R-A18T-07	NA	NA
TCGA-SKCM	TCGA-BF-AAOX-01A-11R-A39D-07	NA	NA
TCGA-SKCM	TCGA-EB-A430-01A-11R-A24X-07	NA	NA
TCGA-SKCM	TCGA-EB-A44R-06A-41R-A266-07	NA	NA
TCGA-SKCM	TCGA-EE-A2GO-06A-11R-A18S-07	NA	NA
TCGA-SKCM	TCGA-EB-A24D-01A-11R-A18T-07	NA	NA
TCGA-SKCM	TCGA-FS-A1YY-06A-11R-A18T-07	NA	NA
TCGA-SKCM	TCGA-EE-A3AC-06A-11R-A18S-07	0.159833	0.412892
TCGA-SKCM	TCGA-GN-A264-06A-11R-A18U-07	NA	NA
TCGA-SKCM	TCGA-EE-A29C-06A-21R-A18S-07	NA	NA
TCGA-SKCM	TCGA-BF-AAP8-01A-11R-A40A-07	NA	NA
TCGA-SKCM	TCGA-DA-A1IB-06A-11R-A18S-07	0.368514	0.370004
TCGA-SKCM	TCGA-EE-A29B-06A-11R-A18U-07	NA	NA
TCGA-SKCM	TCGA-EB-A3Y6-01A-21R-A239-07	NA	NA
TCGA-SKCM	TCGA-ER-A199-06A-11R-A18T-07	0.132565	0.518432
TCGA-SKCM	TCGA-WE-A8ZY-06A-11R-A37K-07	NA	NA
TCGA-SKCM	TCGA-EE-A2MF-06A-11R-A21D-07	NA	NA
TCGA-SKCM	TCGA-EE-A20F-06A-21R-A18S-07	0.140498	0.412691
TCGA-SKCM	TCGA-FR-A7U8-06A-21R-A352-07	NA	NA
TCGA-SKCM	TCGA-D3-A2JO-06A-11R-A18S-07	0.322815	0.416189
TCGA-SKCM	TCGA-EE-A2MJ-06A-11R-A18S-07	0.261149	0.319298
TCGA-SKCM	TCGA-D3-A2J8-06A-11R-A18T-07	0.300105	0.357058
TCGA-SKCM	TCGA-D3-A1Q4-06A-11R-A18T-07	NA	NA
TCGA-SKCM	TCGA-FW-A5DY-06A-11R-A311-07	0.123753	0.485737
TCGA-SKCM	TCGA-BF-A3DJ-01A-11R-A20F-07	0.0725829	0.527045
TCGA-SKCM	TCGA-D3-A51K-06A-11R-A266-07	0.136185	0.359628
TCGA-SKCM	TCGA-FS-A4F2-06A-11R-A24X-07	NA	NA
TCGA-SKCM	TCGA-GF-A769-01A-32R-A32P-07	NA	NA
TCGA-SKCM	TCGA-DA-A1I2-06A-21R-A18U-07	NA	NA
TCGA-SKCM	TCGA-EE-A3JA-06A-11R-A20F-07	NA	NA
TCGA-SKCM	TCGA-ER-A19B-06A-11R-A18S-07	NA	NA
TCGA-SKCM	TCGA-D9-A6EA-06A-11R-A311-07	NA	NA
TCGA-SKCM	TCGA-D3-A1Q5-06A-11R-A18T-07	NA	NA
TCGA-SKCM	TCGA-FS-A1ZE-06A-11R-A18T-07	NA	NA
TCGA-SKCM	TCGA-EB-A5VU-01A-21R-A32P-07	NA	NA
TCGA-SKCM	TCGA-FS-A1ZS-06A-12R-A18T-07	NA	NA
TCGA-SKCM	TCGA-FS-A1ZJ-06A-12R-A18S-07	NA	NA
TCGA-SKCM	TCGA-EE-A2GT-06A-12R-A18S-07	0.0520769	0.609803
TCGA-SKCM	TCGA-W3-AA1R-06A-11R-A39D-07	NA	NA
TCGA-SKCM	TCGA-FR-A728-01A-11R-A32P-07	0.233982	0.362383
TCGA-SKCM	TCGA-EE-A3AD-06A-11R-A18S-07	NA	NA
TCGA-SKCM	TCGA-ER-A2NC-06A-11R-A18T-07	-0.0116711	0.501919
TCGA-SKCM	TCGA-EB-A551-01A-21R-A27Q-07	0.265227	0.321465
TCGA-SKCM	TCGA-FS-A1ZT-06A-11R-A18U-07	NA	NA
TCGA-SKCM	TCGA-GF-A6C9-06A-11R-A311-07	0.268282	0.408744
TCGA-SKCM	TCGA-D9-A6E9-06A-12R-A311-07	0.281068	0.389763
TCGA-SKCM	TCGA-FS-A4F8-06A-11R-A266-07	0.186338	0.501934
TCGA-SKCM	TCGA-D9-A3Z1-06A-11R-A239-07	0.189119	0.435306
TCGA-SKCM	TCGA-EE-A2MM-06A-11R-A18S-07	NA	NA
TCGA-SKCM	TCGA-FS-A1ZM-06A-12R-A18S-07	0.186245	0.321148
TCGA-SKCM	TCGA-EE-A29T-06A-11R-A18T-07	0.114991	0.550272
TCGA-SKCM	TCGA-WE-A8ZN-06A-11R-A37K-07	0.14188	0.37113
TCGA-SKCM	TCGA-ER-A19F-06A-11R-A18S-07	NA	NA
TCGA-SKCM	TCGA-DA-A1IC-06A-11R-A18S-07	NA	NA
TCGA-SKCM	TCGA-3N-A9WC-06A-11R-A38C-07	0.372993	0.265266
TCGA-SKCM	TCGA-ER-A19T-01A-11R-A18T-07	NA	NA
TCGA-SKCM	TCGA-HR-A5NC-01A-11R-A27Q-07	NA	NA
TCGA-SKCM	TCGA-EE-A3J7-06A-11R-A20F-07	NA	NA
TCGA-SKCM	TCGA-BF-A5EO-01A-12R-A27Q-07	0.0957176	0.422862
TCGA-SKCM	TCGA-D3-A1Q1-06A-21R-A18T-07	NA	NA
TCGA-SKCM	TCGA-EB-A3Y7-01A-11R-A239-07	NA	NA
TCGA-SKCM	TCGA-GN-A4U5-01A-11R-A32P-07	0.374485	0.230315
TCGA-SKCM	TCGA-RP-A690-06A-11R-A311-07	NA	NA
TCGA-SKCM	TCGA-GN-A8LL-06A-21R-A37K-07	NA	NA
TCGA-SKCM	TCGA-D3-A3MR-06A-11R-A21D-07	0.246216	0.313898
TCGA-SKCM	TCGA-EE-A17Z-06A-11R-A18S-07	NA	NA
TCGA-SKCM	TCGA-FR-A726-01A-11R-A32P-07	NA	NA
TCGA-SKCM	TCGA-D3-A8GQ-06A-11R-A37K-07	NA	NA
TCGA-SKCM	TCGA-W3-AA21-06A-11R-A38C-07	NA	NA
TCGA-SKCM	TCGA-EE-A20I-06A-11R-A18U-07	NA	NA
TCGA-SKCM	TCGA-BF-A1PZ-01A-11R-A18S-07	NA	NA
TCGA-SKCM	TCGA-WE-AAA4-06A-12R-A38C-07	0.186706	0.400563
TCGA-SKCM	TCGA-EE-A2MI-06A-11R-A18U-07	0.199305	0.36653
TCGA-SKCM	TCGA-EE-A2GU-06A-11R-A18T-07	0.198777	0.330907
TCGA-SKCM	TCGA-EB-A5SE-01A-11R-A311-07	NA	NA
TCGA-SKCM	TCGA-FS-A4FD-06A-11R-A266-07	NA	NA
TCGA-SKCM	TCGA-YD-A9TA-06A-11R-A39D-07	0.217177	0.471139
TCGA-SKCM	TCGA-EE-A2M8-06A-12R-A18S-07	0.251121	0.286744
TCGA-SKCM	TCGA-WE-A8ZQ-06A-41R-A37K-07	NA	NA
TCGA-SKCM	TCGA-D3-A8GJ-06A-11R-A37K-07	0.360184	0.2593
TCGA-SKCM	TCGA-ER-A2NE-06A-21R-A18T-07	NA	NA
TCGA-SKCM	TCGA-FS-A1ZB-06A-12R-A18S-07	0.0348969	0.564962
TCGA-SKCM	TCGA-DA-A1I7-06A-22R-A18S-07	NA	NA
TCGA-SKCM	TCGA-EE-A3J3-06A-11R-A20F-07	NA	NA
TCGA-SKCM	TCGA-DA-A1I0-06A-11R-A20F-07	-0.0137073	0.551636
TCGA-SKCM	TCGA-FS-A1Z0-06A-11R-A18T-07	0.195213	0.362112
TCGA-SKCM	TCGA-FS-A1ZP-06A-11R-A18T-07	NA	NA
TCGA-SKCM	TCGA-XV-A9W2-01A-11R-A39D-07	0.235803	0.253586
TCGA-SKCM	TCGA-FS-A1Z7-06A-11R-A18T-07	-0.0602704	0.588717
TCGA-SKCM	TCGA-FW-A3I3-06A-11R-A21D-07	NA	NA
TCGA-SKCM	TCGA-D3-A51R-06A-11R-A266-07	NA	NA
TCGA-SKCM	TCGA-DA-A1I1-06A-12R-A18U-07	0.22617	0.29515
TCGA-SKCM	TCGA-ER-A2NF-01A-11R-A18T-07	NA	NA
TCGA-SKCM	TCGA-BF-A5ES-01A-11R-A27Q-07	0.0184931	0.371756
TCGA-SKCM	TCGA-DA-A3F8-06A-11R-A20F-07	0.318973	0.281063
TCGA-SKCM	TCGA-D3-A2JB-06A-11R-A18T-07	0.268794	0.428847
TCGA-SKCM	TCGA-D3-A8GV-06A-11R-A37K-07	NA	NA
TCGA-SKCM	TCGA-ER-A196-01A-11R-A18T-07	-0.00995529	0.562219
TCGA-SKCM	TCGA-FS-A1ZK-06A-11R-A18T-07	NA	NA
TCGA-SKCM	TCGA-FR-A8YC-06A-11R-A37K-07	NA	NA
TCGA-SKCM	TCGA-ER-A19C-06A-11R-A18S-07	NA	NA
TCGA-SKCM	TCGA-EB-A4IQ-01A-12R-A266-07	-0.126296	0.536952
TCGA-SKCM	TCGA-DA-A1HV-06A-21R-A18S-07	0.278883	0.284635
TCGA-SKCM	TCGA-GN-A268-06A-11R-A18T-07	NA	NA
TCGA-SKCM	TCGA-D3-A5GS-06A-11R-A27Q-07	0.208511	0.284549
TCGA-SKCM	TCGA-EE-A29V-06A-12R-A18S-07	NA	NA
TCGA-SKCM	TCGA-D3-A2JL-06A-11R-A18S-07	0.235221	0.28319
TCGA-SKCM	TCGA-BF-A1Q0-01A-21R-A18S-07	0.20426	0.335309
TCGA-SKCM	TCGA-EB-A6QY-01A-12R-A32P-07	0.141797	0.511498
TCGA-SKCM	TCGA-EE-A17X-06A-11R-A18S-07	NA	NA
TCGA-SKCM	TCGA-FW-A3TV-06A-11R-A239-07	NA	NA
TCGA-SKCM	TCGA-ER-A3PL-06A-11R-A239-07	NA	NA
TCGA-SKCM	TCGA-EE-A17Y-06A-11R-A18T-07	NA	NA
TCGA-SKCM	TCGA-EE-A3J5-06A-11R-A20F-07	0.215572	0.35909
TCGA-SKCM	TCGA-D3-A5GL-06A-11R-A27Q-07	NA	NA
TCGA-SKCM	TCGA-D3-A8GI-06A-11R-A37K-07	NA	NA
TCGA-SKCM	TCGA-D3-A2JF-06A-11R-A18S-07	0.315211	0.34587
TCGA-SKCM	TCGA-WE-A8K4-01A-12R-A37K-07	0.297974	0.261553
TCGA-SKCM	TCGA-EB-A85I-01A-11R-A352-07	0.165468	0.301455
TCGA-SKCM	TCGA-FW-A5DX-01A-11R-A27Q-07	NA	NA
TCGA-SKCM	TCGA-DA-A95X-06A-11R-A37K-07	NA	NA
TCGA-SKCM	TCGA-DA-A1I8-06A-11R-A18T-07	-0.14878	0.563669
TCGA-SKCM	TCGA-EE-A184-06A-11R-A18S-07	NA	NA
TCGA-SKCM	TCGA-EE-A2GP-06A-11R-A18S-07	0.026078	0.56771
TCGA-SKCM	TCGA-DA-A1I4-06A-11R-A18U-07	-0.132027	0.603425
TCGA-SKCM	TCGA-GF-A2C7-01A-11R-A18T-07	NA	NA
TCGA-SKCM	TCGA-ER-A19N-06A-11R-A18S-07	0.13275	0.541411
TCGA-SKCM	TCGA-FS-A1Z4-06A-11R-A18T-07	0.270775	0.426602
TCGA-SKCM	TCGA-BF-A5ER-01A-12R-A27Q-07	NA	NA
TCGA-SKCM	TCGA-EE-A180-06A-11R-A21D-07	NA	NA
TCGA-SKCM	TCGA-HR-A2OH-06A-11R-A18U-07	0.352522	0.286906
TCGA-SKCM	TCGA-D3-A8GE-06A-11R-A37K-07	NA	NA
TCGA-SKCM	TCGA-FR-A3YN-06A-11R-A239-07	NA	NA
TCGA-SKCM	TCGA-D3-A1Q7-06A-11R-A18T-07	0.358267	0.328512
TCGA-SKCM	TCGA-WE-A8K5-06A-11R-A37K-07	NA	NA
TCGA-SKCM	TCGA-D3-A3MV-06A-11R-A21D-07	NA	NA
TCGA-SKCM	TCGA-WE-A8K1-06A-21R-A37K-07	0.203818	0.378214
TCGA-SKCM	TCGA-DA-A3F2-06A-11R-A20F-07	-0.0164537	0.556567
TCGA-SKCM	TCGA-D3-A3CE-06A-11R-A18S-07	0.126943	0.389832
TCGA-SKCM	TCGA-D3-A3CB-06A-11R-A18S-07	0.25214	0.504508
TCGA-SKCM	TCGA-EB-A431-01A-11R-A266-07	NA	NA
TCGA-SKCM	TCGA-D3-A8GP-06A-11R-A37K-07	NA	NA
TCGA-SKCM	TCGA-EB-A42Z-01A-12R-A24X-07	NA	NA
TCGA-SKCM	TCGA-D3-A5GU-06A-11R-A27Q-07	0.0876315	0.378144
TCGA-SKCM	TCGA-D3-A1QB-06A-11R-A18T-07	0.333663	0.277913
TCGA-SKCM	TCGA-YD-A9TB-06A-12R-A40A-07	NA	NA
TCGA-SKCM	TCGA-EE-A29G-06A-12R-A18T-07	0.178406	0.567267
TCGA-SKCM	TCGA-W3-AA1V-06B-11R-A40A-07	0.0483249	0.428214
TCGA-SKCM	TCGA-BF-AAP1-01A-11R-A39D-07	NA	NA
TCGA-SKCM	TCGA-EE-A2M6-06A-12R-A18S-07	0.0426149	0.522532
TCGA-SKCM	TCGA-D3-A8GB-06A-11R-A37K-07	0.23565	0.31924
TCGA-SKCM	TCGA-DA-A95Z-06A-11R-A37K-07	NA	NA
TCGA-SKCM	TCGA-EE-A29X-06A-11R-A18T-07	0.0593404	0.535354
TCGA-SKCM	TCGA-EE-A2A2-06A-11R-A18T-07	NA	NA
TCGA-SKCM	TCGA-EB-A85J-01A-12R-A352-07	0.252838	0.439159
TCGA-SKCM	TCGA-DA-A3F3-06A-11R-A20F-07	NA	NA
TCGA-SKCM	TCGA-YG-AA3O-06A-11R-A38C-07	NA	NA
TCGA-SKCM	TCGA-XV-AB01-06A-12R-A40A-07	0.0193253	0.447107
TCGA-SKCM	TCGA-DA-A1I5-06A-11R-A18T-07	0.246732	0.471376
TCGA-SKCM	TCGA-FS-A1ZF-06A-12R-A18S-07	NA	NA
TCGA-SKCM	TCGA-FS-A1ZZ-06A-11R-A18S-07	NA	NA
TCGA-SKCM	TCGA-D3-A2JP-06A-11R-A18S-07	0.164292	0.297378
TCGA-SKCM	TCGA-EB-A51B-01A-11R-A27Q-07	0.153916	0.12933
TCGA-SKCM	TCGA-EE-A29L-06A-12R-A18S-07	NA	NA
TCGA-SKCM	TCGA-Z2-AA3V-06A-11R-A39D-07	0.137952	0.490931
TCGA-SKCM	TCGA-EE-A2GH-06A-11R-A18T-07	0.254016	0.35617
TCGA-SKCM	TCGA-D3-A5GN-06A-11R-A27Q-07	NA	NA
TCGA-SKCM	TCGA-YG-AA3N-01A-11R-A38C-07	0.223758	0.443841
TCGA-SKCM	TCGA-EE-A2MG-06A-11R-A18T-07	0.166672	0.485702
TCGA-SKCM	TCGA-QB-A6FS-06A-11R-A311-07	0.0695876	0.454164
TCGA-SKCM	TCGA-ER-A19A-06A-21R-A18U-07	0.299612	0.377479
TCGA-SKCM	TCGA-EB-A6R0-01A-12R-A32P-07	0.322604	0.238528
TCGA-SKCM	TCGA-EE-A2ML-06A-11R-A18S-07	NA	NA
TCGA-SKCM	TCGA-EB-A3XD-01A-22R-A239-07	0.176137	0.625854
TCGA-SKCM	TCGA-EE-A2GJ-06A-11R-A18U-07	0.168732	0.370294
TCGA-SKCM	TCGA-EE-A181-06A-11R-A18S-07	0.289932	0.292372
TCGA-SKCM	TCGA-EB-A4OZ-01A-12R-A266-07	0.271923	0.359396
TCGA-SKCM	TCGA-D3-A3BZ-06A-12R-A18S-07	0.214201	0.415738
TCGA-SKCM	TCGA-EE-A2MK-06A-11R-A18S-07	0.261791	0.331499
TCGA-SKCM	TCGA-D3-A8GM-06A-11R-A37K-07	NA	NA
TCGA-SKCM	TCGA-QB-AA9O-06A-11R-A39D-07	0.182406	0.347922
TCGA-SKCM	TCGA-ER-A193-06A-12R-A18S-07	0.317153	0.305195
TCGA-SKCM	TCGA-EE-A29R-06A-11R-A18T-07	NA	NA
TCGA-SKCM	TCGA-EE-A2M5-06A-12R-A18S-07	NA	NA
TCGA-SKCM	TCGA-D3-A3CC-06A-11R-A18S-07	NA	NA
TCGA-SKCM	TCGA-FR-A2OS-01A-11R-A21D-07	NA	NA
TCGA-SKCM	TCGA-BF-AAP7-01A-11R-A40A-07	0.229279	0.406304
TCGA-SKCM	TCGA-D3-A51N-06A-11R-A266-07	0.180943	0.386638
TCGA-SKCM	TCGA-D3-A3C8-06A-12R-A18S-07	0.438673	0.148736
TCGA-SKCM	TCGA-FS-A4F5-06A-11R-A266-07	NA	NA
TCGA-SKCM	TCGA-LH-A9QB-06A-11R-A38C-07	NA	NA
TCGA-SKCM	TCGA-GF-A4EO-06A-12R-A24X-07	0.307333	0.371576
TCGA-SKCM	TCGA-GN-A262-06A-11R-A18T-07	NA	NA
TCGA-SKCM	TCGA-ER-A2NG-06A-11R-A18T-07	0.442521	0.266036
TCGA-SKCM	TCGA-ER-A2NH-06A-11R-A18S-07	0.329873	0.213817
TCGA-SKCM	TCGA-EE-A29H-06A-12R-A18S-07	NA	NA
TCGA-SKCM	TCGA-EE-A2MQ-06A-11R-A18S-07	NA	NA
TCGA-SKCM	TCGA-EE-A29P-06A-11R-A18T-07	0.333517	0.27009
TCGA-SKCM	TCGA-EE-A2A0-06A-11R-A18T-07	0.103056	0.484597
TCGA-SKCM	TCGA-GN-A4U4-06A-11R-A32P-07	NA	NA
TCGA-SKCM	TCGA-EE-A20H-06A-11R-A18S-07	NA	NA
TCGA-SKCM	TCGA-D3-A2JE-06A-11R-A37K-07	NA	NA
TCGA-SKCM	TCGA-D3-A3C7-06A-11R-A18U-07	0.180668	0.547918
TCGA-SKCM	TCGA-FW-A3R5-06A-11R-A239-07	NA	NA
TCGA-SKCM	TCGA-W3-A825-06A-11R-A352-07	0.15374	0.421684
TCGA-SKCM	TCGA-EE-A2MP-06A-11R-A18S-07	0.209817	0.319376
TCGA-SKCM	TCGA-D3-A5GT-01A-12R-A311-07	NA	NA
TCGA-SKCM	TCGA-D9-A1JX-06A-11R-A18S-07	0.166128	0.415411
TCGA-SKCM	TCGA-D9-A3Z3-06A-11R-A239-07	0.144571	0.4877
TCGA-SKCM	TCGA-BF-A1PX-01A-12R-A18T-07	0.28177	0.468389
TCGA-SKCM	TCGA-RP-A694-06A-11R-A311-07	NA	NA
TCGA-SKCM	TCGA-GN-A266-06A-11R-A18T-07	0.223824	0.381348
TCGA-SKCM	TCGA-ER-A2ND-06A-11R-A18T-07	NA	NA
TCGA-SKCM	TCGA-W3-AA1Q-06A-11R-A38C-07	0.105414	0.418459
TCGA-SKCM	TCGA-EE-A2GC-06A-11R-A18T-07	0.306049	0.238976
TCGA-SKCM	TCGA-RP-A693-06A-13R-A311-07	0.137805	0.427606
TCGA-SKCM	TCGA-DA-A1HY-06A-11R-A18T-07	NA	NA
TCGA-SKCM	TCGA-GN-A9SD-06A-11R-A40A-07	0.130788	0.519471
TCGA-SKCM	TCGA-EE-A3J4-06A-11R-A20F-07	NA	NA
TCGA-SKCM	TCGA-ER-A42K-06A-11R-A24X-07	NA	NA
TCGA-SKCM	TCGA-D3-A51E-06A-11R-A266-07	0.284799	0.314277
TCGA-SKCM	TCGA-D3-A2JA-06A-11R-A18T-07	0.233578	0.401603
TCGA-SKCM	TCGA-EE-A3AF-06A-11R-A18S-07	0.0871249	0.465377
TCGA-SKCM	TCGA-EE-A2MT-06A-11R-A18S-07	NA	NA
TCGA-SKCM	TCGA-FS-A4FC-06A-11R-A24X-07	NA	NA
TCGA-SKCM	TCGA-FS-A4F4-06A-12R-A266-07	0.0485524	0.368922
TCGA-SKCM	TCGA-EE-A3AB-06A-11R-A18S-07	-0.00719512	0.59458
TCGA-SKCM	TCGA-ER-A194-01A-11R-A18U-07	0.0717917	0.369227
TCGA-SKCM	TCGA-BF-AAOU-01A-12R-A39D-07	0.0584637	0.389915
TCGA-SKCM	TCGA-EE-A2MN-06A-11R-A18S-07	0.210131	0.34134
TCGA-SKCM	TCGA-YG-AA3P-06A-11R-A38C-07	NA	NA
TCGA-SKCM	TCGA-GF-A6C8-06A-12R-A311-07	NA	NA
TCGA-SKCM	TCGA-BF-A3DN-01A-11R-A20F-07	NA	NA
TCGA-SKCM	TCGA-EE-A2A5-06A-11R-A18T-07	NA	NA
TCGA-SKCM	TCGA-YD-A89C-06A-11R-A37K-07	NA	NA
TCGA-SKCM	TCGA-EB-A5KH-06A-11R-A27Q-07	NA	NA
TCGA-SKCM	TCGA-WE-A8ZX-06A-11R-A37K-07	0.199286	0.315973
TCGA-SKCM	TCGA-EE-A29A-06A-12R-A18U-07	NA	NA
TCGA-SKCM	TCGA-3N-A9WD-06A-11R-A38C-07	NA	NA
TCGA-SKCM	TCGA-D3-A8GO-06A-11R-A37K-07	0.0806186	0.45003
TCGA-SKCM	TCGA-D3-A1QA-07A-11R-A37K-07	NA	NA
TCGA-SKCM	TCGA-BF-A3DL-01A-11R-A20F-07	NA	NA
TCGA-SKCM	TCGA-EE-A2A1-06A-11R-A18T-07	0.159765	0.462601
TCGA-SKCM	TCGA-FS-A1ZR-06A-21R-A18U-07	NA	NA
TCGA-SKCM	TCGA-DA-A3F5-06A-11R-A20F-07	NA	NA
TCGA-SKCM	TCGA-D3-A5GR-06A-11R-A27Q-07	0.24424	0.42186
TCGA-SKCM	TCGA-BF-AAP6-01A-11R-A40A-07	NA	NA
TCGA-SKCM	TCGA-WE-A8ZM-06A-11R-A37K-07	NA	NA
TCGA-SKCM	TCGA-D3-A51J-06A-11R-A266-07	0.228872	0.37885
TCGA-SKCM	TCGA-ER-A19E-06A-11R-A18S-07	NA	NA
TCGA-SKCM	TCGA-XV-A9W5-01A-11R-A38C-07	NA	NA
TCGA-SKCM	TCGA-GN-A4U9-06A-11R-A32P-07	NA	NA
TCGA-SKCM	TCGA-EB-A5UN-06A-11R-A311-07	NA	NA
TCGA-SKCM	TCGA-D9-A149-06A-11R-A18S-07	0.170315	0.431398
TCGA-SKCM	TCGA-W3-AA1W-06A-11R-A38C-07	0.373173	0.313969
TCGA-SKCM	TCGA-EE-A2GL-06A-11R-A18S-07	0.0678955	0.504601
TCGA-SKCM	TCGA-EB-A3XC-01A-11R-A239-07	0.26309	0.486328
TCGA-SKCM	TCGA-FS-A1ZY-06A-11R-A18S-07	NA	NA
TCGA-SKCM	TCGA-D3-A8GS-06A-12R-A37K-07	0.19339	0.37539
TCGA-SKCM	TCGA-EB-A4XL-01A-11R-A27Q-07	NA	NA
TCGA-SKCM	TCGA-D3-A5GO-06A-12R-A27Q-07	0.245439	0.295876
TCGA-SKCM	TCGA-D3-A3C1-06A-12R-A18S-07	-0.155154	0.530185
TCGA-SKCM	TCGA-EE-A3JD-06A-11R-A20F-07	0.271142	0.377719
TCGA-SKCM	TCGA-D3-A1Q9-06A-11R-A18T-07	NA	NA
TCGA-SKCM	TCGA-EE-A29Q-06A-11R-A18T-07	NA	NA
TCGA-SKCM	TCGA-EB-A3XE-01A-12R-A239-07	0.167296	0.411008
TCGA-SKCM	TCGA-FS-A1ZH-06A-11R-A18T-07	0.129466	0.511701
TCGA-SKCM	TCGA-EE-A2MD-06A-11R-A18T-07	NA	NA
TCGA-SKCM	TCGA-EB-A44N-01A-11R-A266-07	0.232051	0.494935
TCGA-SKCM	TCGA-W3-A824-06A-21R-A352-07	0.243726	0.298797
TCGA-SKCM	TCGA-EB-A42Y-01A-12R-A24X-07	NA	NA
TCGA-SKCM	TCGA-D9-A4Z6-06A-12R-A266-07	NA	NA
TCGA-SKCM	TCGA-BF-A5EP-01A-12R-A27Q-07	NA	NA
TCGA-SKCM	TCGA-D3-A8GC-06A-11R-A37K-07	NA	NA
TCGA-SKCM	TCGA-BF-A1PV-01A-11R-A18U-07	NA	NA
TCGA-SKCM	TCGA-EB-A44Q-06A-11R-A266-07	0.26313	0.306157
TCGA-SKCM	TCGA-EB-A5SH-06A-11R-A311-07	NA	NA
TCGA-SKCM	TCGA-EE-A2GI-06A-11R-A18T-07	0.25574	0.256052
TCGA-SKCM	TCGA-FR-A729-06A-11R-A352-07	0.229369	0.363841
TCGA-SKCM	TCGA-EB-A41B-01A-11R-A24X-07	NA	NA
TCGA-SKCM	TCGA-ER-A19D-06A-11R-A18S-07	0.0810181	0.49932
TCGA-SKCM	TCGA-EE-A29D-06A-11R-A18T-07	NA	NA
TCGA-SKCM	TCGA-EE-A29M-06A-11R-A18T-07	NA	NA
TCGA-SKCM	TCGA-GN-A4U3-06A-11R-A32P-07	NA	NA
TCGA-SKCM	TCGA-EE-A2GD-06A-11R-A18T-07	-0.0136933	0.519702
TCGA-SKCM	TCGA-RP-A6K9-06A-41R-A352-07	0.0802675	0.434394
TCGA-SKCM	TCGA-BF-AAP0-06A-11R-A39D-07	0.23261	0.357823
TCGA-SKCM	TCGA-EE-A182-06A-11R-A18T-07	-0.0470514	0.531529
TCGA-SKCM	TCGA-D3-A2JN-06A-11R-A18S-07	NA	NA
TCGA-SKCM	TCGA-D3-A8GD-06A-11R-A37K-07	0.328689	0.348106
TCGA-SKCM	TCGA-WE-A8ZT-06A-11R-A37K-07	NA	NA
TCGA-SKCM	TCGA-D9-A6EC-06A-11R-A311-07	NA	NA
TCGA-SKCM	TCGA-W3-AA1O-06A-11R-A38C-07	NA	NA
TCGA-SKCM	TCGA-DA-A95V-06A-11R-A37K-07	0.158371	0.417075
TCGA-SKCM	TCGA-EB-A5FP-01A-11R-A27Q-07	NA	NA
TCGA-SKCM	TCGA-WE-AAA0-06A-11R-A38C-07	NA	NA
TCGA-SKCM	TCGA-RP-A695-06A-11R-A311-07	NA	NA
TCGA-SKCM	TCGA-ER-A19J-06A-11R-A18S-07	NA	NA
TCGA-SKCM	TCGA-EB-A5UL-06A-11R-A311-07	0.231942	0.322503
TCGA-SKCM	TCGA-EE-A2MR-06A-11R-A18S-07	0.161312	0.429916
TCGA-SKCM	TCGA-EE-A2M7-06A-11R-A18U-07	NA	NA
TCGA-SKCM	TCGA-ER-A19H-06A-12R-A18S-07	NA	NA
TCGA-SKCM	TCGA-ER-A19P-06A-11R-A18S-07	0.263392	0.385187
TCGA-SKCM	TCGA-D3-A2JK-06A-11R-A18S-07	-0.0970881	0.507055
TCGA-SKCM	TCGA-OD-A75X-06A-12R-A32P-07	NA	NA
TCGA-SKCM	TCGA-DA-A1HW-06A-11R-A18U-07	0.245273	0.301043
TCGA-SKCM	TCGA-FR-A3YO-06A-11R-A239-07	-0.159432	0.582696
TCGA-SKCM	TCGA-D3-A2J7-06A-11R-A18T-07	NA	NA
TCGA-SKCM	TCGA-D3-A2J6-06A-11R-A18T-07	NA	NA
TCGA-SKCM	TCGA-ER-A2NF-06A-11R-A18T-07	NA	NA
TCGA-SKCM	TCGA-EE-A3JB-06A-11R-A21D-07	0.087032	0.503247
TCGA-SKCM	TCGA-D3-A2J9-06A-11R-A18T-07	0.32331	0.398863
TCGA-SKCM	TCGA-EB-A3XB-01A-11R-A239-07	NA	NA
TCGA-SKCM	TCGA-EB-A4P0-01A-41R-A266-07	NA	NA
TCGA-SKCM	TCGA-GN-A8LK-06A-11R-A37K-07	NA	NA
TCGA-SKCM	TCGA-EB-A82C-01A-11R-A352-07	NA	NA
TCGA-SKCM	TCGA-W3-A828-06A-11R-A352-07	NA	NA
TCGA-SKCM	TCGA-FS-A4F0-06A-11R-A24X-07	NA	NA
TCGA-SKCM	TCGA-EE-A3AA-06A-11R-A18S-07	NA	NA
TCGA-SKCM	TCGA-FR-A69P-06A-21R-A311-07	NA	NA
TCGA-SKCM	TCGA-D3-A8GR-06A-11R-A37K-07	NA	NA
TCGA-SKCM	TCGA-FR-A3R1-01A-11R-A239-07	0.224249	0.227937
TCGA-SKCM	TCGA-BF-A3DM-01A-11R-A20F-07	NA	NA
TCGA-SKCM	TCGA-EE-A20B-06A-11R-A18U-07	0.0807479	0.465399
TCGA-SKCM	TCGA-EB-A41A-01A-11R-A24X-07	NA	NA
TCGA-SKCM	TCGA-EE-A2MS-06A-11R-A18S-07	NA	NA
TCGA-SKCM	TCGA-FW-A3TU-06A-11R-A239-07	-0.0761294	0.377435
TCGA-SKCM	TCGA-GN-A263-01A-11R-A18T-07	NA	NA
TCGA-SKCM	TCGA-FS-A1ZD-06A-11R-A18T-07	NA	NA
TCGA-SKCM	TCGA-EE-A2ME-06A-11R-A18T-07	0.328398	0.339606
TCGA-SKCM	TCGA-EE-A185-06A-11R-A18S-07	NA	NA
TCGA-SKCM	TCGA-ER-A19O-06A-11R-A18S-07	0.0267709	0.547862
TCGA-SKCM	TCGA-BF-AAP2-01A-11R-A40A-07	NA	NA
TCGA-SKCM	TCGA-FR-A8YE-06A-11R-A37K-07	0.0729315	0.497615
TCGA-SKCM	TCGA-D9-A1X3-06A-11R-A18S-07	NA	NA
TCGA-SKCM	TCGA-FR-A8YD-06A-11R-A37K-07	NA	NA
TCGA-SKCM	TCGA-BF-A9VF-01A-11R-A37K-07	NA	NA
TCGA-SKCM	TCGA-FR-A7U9-06A-11R-A352-07	0.136423	0.46818
TCGA-SKCM	TCGA-EB-A299-01A-21R-A18U-07	0.197118	0.461868
TCGA-SKCM	TCGA-WE-A8ZR-06A-11R-A37K-07	NA	NA
TCGA-SKCM	TCGA-GN-A26D-06A-11R-A18T-07	NA	NA
TCGA-SKCM	TCGA-BF-AAP4-01A-11R-A40A-07	0.147742	0.386703
TCGA-SKCM	TCGA-D3-A3CF-06A-11R-A18T-07	0.188562	0.452588
TCGA-SKCM	TCGA-GN-A4U7-06A-21R-A32P-07	NA	NA
TCGA-SKCM	TCGA-IH-A3EA-01A-11R-A20F-07	0.00712189	0.504558
TCGA-SKCM	TCGA-EE-A20C-06A-11R-A18S-07	NA	NA
TCGA-SKCM	TCGA-GN-A26C-01A-11R-A18T-07	0.334003	0.254813
TCGA-SKCM	TCGA-ER-A2NB-01A-12R-A18S-07	0.0386766	0.509073
TCGA-SKCM	TCGA-D3-A51F-06A-11R-A266-07	0.306205	0.251092
TCGA-SKCM	TCGA-XV-AAZV-01A-11R-A40A-07	0.180057	0.526129
TCGA-SKCM	TCGA-D3-A2JD-06A-11R-A18T-07	NA	NA
TCGA-SKCM	TCGA-GN-A265-06A-21R-A18T-07	0.314892	0.44456
TCGA-SKCM	TCGA-GN-A8LN-01A-11R-A37K-07	NA	NA
TCGA-SKCM	TCGA-WE-AAA3-06A-11R-A38C-07	0.12026	0.33975
TCGA-SKCM	TCGA-FS-A1ZA-06A-11R-A18T-07	NA	NA
TCGA-SKCM	TCGA-D3-A2JH-06A-11R-A18T-07	0.186857	0.365196
TCGA-SKCM	TCGA-FS-A1ZU-06A-12R-A18T-07	NA	NA
TCGA-SKCM	TCGA-D9-A4Z5-01A-11R-A266-07	NA	NA
TCGA-SKCM	TCGA-EE-A2GK-06A-11R-A18S-07	0.200427	0.548064
TCGA-SKCM	TCGA-EB-A4OY-01A-11R-A266-07	0.113181	0.436683
TCGA-SKCM	TCGA-EE-A3JH-06A-11R-A21D-07	0.300768	0.412306
TCGA-SKCM	TCGA-FS-A1Z3-06A-11R-A18T-07	NA	NA
TCGA-SKCM	TCGA-Z2-AA3S-06A-11R-A39D-07	NA	NA
TCGA-SKCM	TCGA-D3-A51T-06A-11R-A266-07	NA	NA
TCGA-SKCM	TCGA-ER-A3EV-06A-11R-A20F-07	NA	NA
TCGA-SKCM	TCGA-ER-A19Q-06A-11R-A18U-07	0.187105	0.509712
TCGA-SKCM	TCGA-EE-A2A6-06A-11R-A18T-07	0.176959	0.397771
TCGA-SKCM	TCGA-DA-A1IA-06A-11R-A18S-07	NA	NA
TCGA-SKCM	TCGA-WE-A8ZO-06A-11R-A37K-07	0.213305	0.341027
TCGA-SKCM	TCGA-FS-A1YW-06A-11R-A18T-07	NA	NA
TCGA-SKCM	TCGA-ER-A42L-06A-11R-A24X-07	0.208542	0.420341
TCGA-SKCM	TCGA-GN-A267-06A-21R-A18T-07	0.0878659	0.381292
TCGA-SKCM	TCGA-EE-A2GN-06A-11R-A18S-07	NA	NA
TCGA-SKCM	TCGA-DA-A95W-06A-11R-A37K-07	NA	NA
TCGA-SKCM	TCGA-FS-A1ZG-06A-11R-A18T-07	NA	NA
TCGA-SKCM	TCGA-FS-A1ZW-06A-12R-A18T-07	0.196357	0.373662
TCGA-SKCM	TCGA-EB-A6QZ-01A-12R-A32P-07	NA	NA
TCGA-SKCM	TCGA-ER-A1A1-06A-11R-A18U-07	0.24198	0.549172
TCGA-SKCM	TCGA-EB-A44P-01A-11R-A266-07	NA	NA
TCGA-SKCM	TCGA-EE-A2MH-06A-11R-A18S-07	0.143787	0.452968
TCGA-SKCM	TCGA-FS-A4F9-06A-11R-A24X-07	NA	NA
TCGA-SKCM	TCGA-ER-A19G-06A-11R-A18U-07	0.311019	0.361231
TCGA-SKCM	TCGA-D3-A2JC-06A-11R-A18T-07	0.218227	0.328338
TCGA-SKCM	TCGA-EB-A82B-01A-11R-A352-07	0.154596	0.420549
TCGA-SKCM	TCGA-EB-A1NK-01A-11R-A18T-07	NA	NA
TCGA-SKCM	TCGA-EE-A29S-06A-11R-A18T-07	NA	NA
TCGA-SKCM	TCGA-EE-A2GM-06B-11R-A18S-07	NA	NA
TCGA-SKCM	TCGA-EB-A3HV-01A-11R-A21D-07	-0.0630229	0.678782
TCGA-SKCM	TCGA-EB-A550-01A-61R-A27Q-07	0.10325	0.405024
TCGA-SKCM	TCGA-D3-A1Q3-06A-11R-A18T-07	NA	NA
TCGA-SKCM	TCGA-EE-A2GS-06A-12R-A18S-07	NA	NA
TCGA-SKCM	TCGA-GN-A26A-06A-11R-A18T-07	0.268122	0.443755
TCGA-SKCM	TCGA-ER-A19M-06A-61R-A239-07	0.300231	0.250447
TCGA-SKCM	TCGA-EE-A183-06A-11R-A18S-07	0.117608	0.56001
TCGA-SKCM	TCGA-EB-A5VV-06A-11R-A32P-07	0.251712	0.498962
TCGA-SKCM	TCGA-D3-A3MO-06A-11R-A21D-07	NA	NA
TCGA-SKCM	TCGA-D9-A6EG-06A-12R-A32P-07	NA	NA
TCGA-SKCM	TCGA-D3-A3ML-06A-11R-A21D-07	NA	NA
TCGA-SKCM	TCGA-EB-A5SF-01A-11R-A311-07	-0.11381	0.538281
TCGA-SKCM	TCGA-XV-AAZY-01A-12R-A40A-07	0.0635693	0.444902
TCGA-SKCM	TCGA-DA-A960-01A-11R-A37K-07	NA	NA
TCGA-SKCM	TCGA-FR-A7UA-06A-32R-A352-07	0.360335	0.321981
TCGA-SKCM	TCGA-FS-A1ZQ-06A-11R-A18U-07	NA	NA
TCGA-SKCM	TCGA-D3-A1Q8-06A-11R-A18T-07	-0.0565131	0.562061
TCGA-SKCM	TCGA-D3-A3MU-06A-11R-A21D-07	0.15224	0.473027
TCGA-SKCM	TCGA-ER-A19T-06A-11R-A18U-07	0.0806188	0.48004
TCGA-SKCM	TCGA-WE-A8K6-06A-11R-A37K-07	NA	NA
TCGA-SKCM	TCGA-3N-A9WB-06A-11R-A38C-07	NA	NA
TCGA-SKCM	TCGA-ER-A198-06A-11R-A18T-07	0.0881731	0.471885
TCGA-SKCM	TCGA-EE-A3AH-06A-11R-A18S-07	NA	NA
TCGA-SKCM	TCGA-GF-A3OT-06A-23R-A239-07	0.215305	0.383805
TCGA-SKCM	TCGA-D3-A3C3-06A-12R-A18S-07	0.138924	0.473042
TCGA-SKCM	TCGA-WE-AA9Y-06A-12R-A38C-07	NA	NA
TCGA-SKCM	TCGA-EB-A5UM-01A-11R-A311-07	NA	NA
TCGA-SKCM	TCGA-ER-A19S-06A-11R-A18U-07	0.367311	0.276113
TCGA-SKCM	TCGA-D3-A1Q6-06A-11R-A18T-07	NA	NA
TCGA-SKCM	TCGA-XV-AAZW-01A-12R-A40A-07	0.0208533	0.532552
TCGA-SKCM	TCGA-EB-A44O-01A-11R-A266-07	NA	NA
TCGA-SKCM	TCGA-D3-A1QA-06A-11R-A18T-07	NA	NA
TCGA-SKCM	TCGA-ER-A19K-01A-21R-A18T-07	0.203333	0.419212
TCGA-SKCM	TCGA-HR-A2OG-06A-21R-A18U-07	0.15786	0.51616
TCGA-SKCM	TCGA-FS-A4FB-06A-11R-A266-07	NA	NA
TCGA-SKCM	TCGA-EB-A97M-01A-11R-A38C-07	0.0586139	0.400689
TCGA-SKCM	TCGA-D3-A51G-06A-11R-A266-07	NA	NA
TCGA-SKCM	TCGA-D9-A4Z3-01A-11R-A266-07	NA	NA
TCGA-SKCM	TCGA-EB-A3XF-01A-31R-A239-07	0.327755	0.281912
TCGA-SKCM	TCGA-ER-A195-06A-11R-A18U-07	0.125866	0.451488
TCGA-SKCM	TCGA-ER-A3ES-06A-11R-A20F-07	NA	NA
TCGA-SKCM	TCGA-EE-A29N-06A-12R-A18S-07	0.201958	0.40831
TCGA-SKCM	TCGA-ER-A19W-06A-41R-A239-07	0.283857	0.363041
TCGA-SKCM	TCGA-BF-A5EQ-01A-21R-A27Q-07	NA	NA
TCGA-SKCM	TCGA-EE-A2MU-06A-21R-A18S-07	0.278896	0.345589
TCGA-SKCM	TCGA-EE-A2GE-06A-11R-A18T-07	0.175684	0.401932
TCGA-SKCM	TCGA-XV-A9VZ-01A-11R-A38C-07	NA	NA
TCGA-SKCM	TCGA-DA-A95Y-06A-11R-A37K-07	NA	NA
TCGA-SKCM	TCGA-FS-A1YX-06A-11R-A18T-07	NA	NA
TCGA-SKCM	TCGA-BF-A1PU-01A-11R-A18S-07	NA	NA
TCGA-SKCM	TCGA-EB-A57M-01A-51R-A311-07	0.0682063	0.648475
TCGA-SKCM	TCGA-EE-A2GB-06A-11R-A18T-07	NA	NA
TCGA-SKCM	TCGA-D9-A148-06A-11R-A18S-07	NA	NA
TCGA-SKCM	TCGA-ER-A42H-01A-11R-A24X-07	NA	NA
TCGA-SKCM	TCGA-D9-A3Z4-01A-11R-A239-07	0.145682	0.413938
TCGA-SKCM	TCGA-Z2-A8RT-06A-11R-A37K-07	0.152708	0.405336
TCGA-SKCM	TCGA-EE-A29E-06A-11R-A18T-07	NA	NA
TCGA-SKCM	TCGA-FR-A44A-06A-11R-A24X-07	0.33036	0.325847
TCGA-SKCM	TCGA-EE-A3J8-06A-11R-A20F-07	NA	NA
TCGA-SKCM	TCGA-D9-A1JW-06A-11R-A18S-07	0.190518	0.418885
TCGA-SKCM	TCGA-EE-A3AG-06A-31R-A18S-07	NA	NA
TCGA-SKCM	TCGA-EB-A6L9-06A-11R-A32P-07	0.233524	0.446802
TCGA-SKCM	TCGA-EE-A2GR-06A-11R-A18S-07	NA	NA
TCGA-SKCM	TCGA-EB-A553-01A-12R-A27Q-07	0.116068	0.367556
TCGA-SKCM	TCGA-D9-A4Z2-01A-11R-A24X-07	NA	NA
TCGA-SKCM	TCGA-EE-A29W-06A-11R-A18U-07	NA	NA
TCGA-SKCM	TCGA-ER-A19L-06A-12R-A18S-07	NA	NA
TCGA-SKCM	TCGA-D3-A8GN-06A-11R-A37K-07	0.254199	0.281332
TCGA-SKCM	TCGA-D3-A8GK-06A-11R-A37K-07	NA	NA
TCGA-SKCM	TCGA-ER-A3ET-06A-11R-A20F-07	0.0444431	0.471857
TCGA-SKCM	TCGA-WE-A8JZ-06A-11R-A37K-07	NA	NA
TCGA-SKCM	TCGA-EB-A4IS-01A-21R-A266-07	0.211219	0.353541
TCGA-SKCM	TCGA-EE-A3JI-06A-11R-A21D-07	NA	NA
TCGA-SKCM	TCGA-EE-A3JE-06A-11R-A20F-07	0.280952	0.277167
