# Supplementary material for: Cell type and gene expression deconvolution with BayesPrism enables Bayesian integrative analysis across bulk and single-cell RNA sequencing in oncology
Source: Nat Cancer. 2022 Apr 25;3(4):505–17. doi: 10.1038/s43018-022-00356-3 (PMC9046084; doi:10.1038/s43018-022-00356-3)
Supplement: Source Data Fig. 3 — Statistical Source data. [file 43018_2022_356_MOESM6_ESM.xlsx]

## Sheet: Fig.3b
sample.ID	marcophage fraction	ISH.level	anatomic.structure
709556-CT-control-PI3	0.036144	control	CT-control-PI3
709529-CT-control-PI3	0.0139448	control	CT-control-PI3
705727-CT-control-PI3	0.0608361	control	CT-control-PI3
709556-CTpan-PI3	0.0229585	high	CTpan-PI3
706190-CTpnz-PI3	0.053916	high	CTpnz-PI3
113597988-CTpnz-PI3	0.0456324	high	CTpnz-PI3
113597519-CTpan-PI3	0.0905466	high	CTpan-PI3
709564-CTpnz-PI3	0.0554916	high	CTpnz-PI3
711645-CTpnz-PI3	0.0885164	high	CTpnz-PI3
705735-CTpnz-PI3	0.138195	high	CTpnz-PI3
709529-CTpnz-PI3	0.0390531	high	CTpnz-PI3
706190-CT-PI3	0.0471333	high	CT-PI3
268091690-CTpnz-PI3	0.112302	high	CTpnz-PI3
705727-CTpnz-PI3	0.108323	high	CTpnz-PI3
705810-CT-PI3	0.103101	high	CT-PI3

## Sheet: Fig.3c
sample.ID	marcophage fraction	ISH.level	anatomic.structure
705704-CT-control-POSTN	0.046452	control	CT-control-POSTN
277805915-CT-control-POSTN	0.0388066	control	CT-control-POSTN
268091649-CT-control-POSTN	0.00610746	control	CT-control-POSTN
705704-CThbv-POSTN	0.202095	high	CThbv-POSTN
113597988-CT-POSTN	0.0644125	high	CT-POSTN
710684-CThbv-POSTN	0.064431	high	CThbv-POSTN
277805915-CT-POSTN	0.0612376	high	CT-POSTN
711645-CT-POSTN	0.0576235	high	CT-POSTN
712737-CThbv-POSTN	0.0744195	high	CThbv-POSTN
708983-CThbv-POSTN	0.137198	high	CThbv-POSTN
268091649-CThbv-POSTN	0.0402086	high	CThbv-POSTN
705803-CThbv-POSTN	0.0593829	high	CThbv-POSTN
705810-CThbv-POSTN	0.0710225	high	CThbv-POSTN
