# Supplementary material for: Cell type and gene expression deconvolution with BayesPrism enables Bayesian integrative analysis across bulk and single-cell RNA sequencing in oncology
Source: Nat Cancer. 2022 Apr 25;3(4):505–17. doi: 10.1038/s43018-022-00356-3 (PMC9046084; doi:10.1038/s43018-022-00356-3)
Supplement: Source Data Fig. 5 — Statistical Source data. [file 43018_2022_356_MOESM7_ESM.xlsx]

## Sheet: Fig. 5b
Fixed effects of anatomic structures
Macrophage
	Value	Std.Error	DF	t-value	p-value
(Intercept)	0.0434562	0.00917935	108	4.73413	0
anot.structCTmvp	0.00315568	0.00884354	108	0.356834	0.7219
anot.structCTpan	0.0223508	0.00894904	108	2.49756	0.014
anot.structIT	0.00631685	0.00900658	108	0.701359	0.4846
anot.structLE	-0.024161	0.00965134	108	-2.50338	0.0138
pericyte
	Value	Std.Error	DF	t-value	p-value
(Intercept)	0.0236561	0.00591396	108	4.00004	0.0001
anot.structCTmvp	0.363345	0.00777603	108	46.7262	0
anot.structCTpan	-0.0129206	0.00787489	108	-1.64073	0.1038
anot.structIT	-0.0054887	0.00789516	108	-0.69519	0.4884
anot.structLE	-0.0173789	0.00845831	108	-2.05465	0.0423
endothelial
	Value	Std.Error	DF	t-value	p-value
(Intercept)	0.0191057	0.00341448	108	5.59548	0
anot.structCTmvp	0.15716	0.00489364	108	32.1152	0
anot.structCTpan	-0.0098222	0.00495326	108	-1.98298	0.0499
anot.structIT	0.0006096	0.00495672	108	0.12298	0.9023
anot.structLE	-0.00827695	0.00530844	108	-1.55921	0.1219
T cell
	Value	Std.Error	DF	t-value	p-value
(Intercept)	0.0148574	0.00136076	108	10.9184	0
anot.structCTmvp	0.00218038	0.00168782	108	1.29184	0.1992
anot.structCTpan	0.00492689	0.00170917	108	2.88263	0.0048
anot.structIT	-0.00260819	0.00171536	108	-1.52049	0.1313
anot.structLE	-0.0015712	0.0018379	108	-0.854888	0.3945
oligo
	Value	Std.Error	DF	t-value	p-value
(Intercept)	0.00829993	0.0042664	108	1.94542	0.0543
anot.structCTmvp	-0.00826518	0.00564193	108	-1.46496	0.1458
anot.structCTpan	-0.00908033	0.00571364	108	-1.58924	0.1149
anot.structIT	0.0214835	0.00572769	108	3.75081	0.0003
anot.structLE	0.0447422	0.00613616	108	7.29156	0
neuron
	Value	Std.Error	DF	t-value	p-value
(Intercept)	0.229454	0.0154906	108	14.8124	0
anot.structCTmvp	-0.0390235	0.0185212	108	-2.10696	0.0374
anot.structCTpan	0.0158681	0.0187538	108	0.846128	0.3994
anot.structIT	0.114104	0.0188323	108	6.05897	0
anot.structLE	0.333165	0.0201784	108	16.5109	0

## Sheet: Fig. 5c
Fixed effects of anatomic structures
Program-1
	Value	Std.Error	DF	t-value	p-value
(Intercept)	0.380605	0.0216087	108	17.6135	1.57026e-33
anot.structCTmvp-reference-histology	0.0168889	0.0190625	108	0.885975	0.377599
anot.structCTpan-reference-histology	-0.00441811	0.0192859	108	-0.229085	0.819236
anot.structIT-reference-histology	0.107825	0.0194209	108	5.55201	2.04073e-07
anot.structLE-reference-histology	0.17591	0.0208114	108	8.45254	1.48238e-13
Program-2
	Value	Std.Error	DF	t-value	p-value
(Intercept)	0.0760669	0.0142034	108	5.35554	4.85279e-07
anot.structCTmvp-reference-histology	-0.0591389	0.0171491	108	-3.44852	0.000804733
anot.structCTpan-reference-histology	-0.0694793	0.0173649	108	-4.00114	0.00011579
anot.structIT-reference-histology	0.120377	0.0174351	108	6.90428	3.61935e-10
anot.structLE-reference-histology	0.241497	0.0186811	108	12.9273	1.15085e-23
Program-3
	Value	Std.Error	DF	t-value	p-value
(Intercept)	0.244415	0.0276178	108	8.84992	1.8961e-14
anot.structCTmvp-reference-histology	-0.159237	0.0231925	108	-6.86591	4.36477e-10
anot.structCTpan-reference-histology	-0.13618	0.0234619	108	-5.80431	6.55923e-08
anot.structIT-reference-histology	-0.125597	0.0236323	108	-5.31463	5.80018e-07
anot.structLE-reference-histology	-0.240225	0.0253246	108	-9.48582	6.88781e-16
Program-4
	Value	Std.Error	DF	t-value	p-value
(Intercept)	0.0646806	0.0212447	108	3.04455	0.00292751
anot.structCTmvp-reference-histology	0.0904171	0.0157763	108	5.73121	9.13596e-08
anot.structCTpan-reference-histology	0.297442	0.0159562	108	18.6412	1.54389e-35
anot.structIT-reference-histology	-0.0159509	0.0160804	108	-0.991944	0.323442
anot.structLE-reference-histology	-0.058869	0.0172321	108	-3.41624	0.000895824
Program-5
	Value	Std.Error	DF	t-value	p-value
(Intercept)	0.234233	0.0411555	108	5.69141	1.09329e-07
anot.structCTmvp-reference-histology	0.110352	0.0236168	108	4.67258	8.62383e-06
anot.structCTpan-reference-histology	-0.0880276	0.0238791	108	-3.68638	0.000357633
anot.structIT-reference-histology	-0.0857894	0.0240816	108	-3.56244	0.000548191
anot.structLE-reference-histology	-0.115758	0.0258066	108	-4.48562	1.82194e-05
