# Supplementary material for: Cell type and gene expression deconvolution with BayesPrism enables Bayesian integrative analysis across bulk and single-cell RNA sequencing in oncology
Source: Nat Cancer. 2022 Apr 25;3(4):505–17. doi: 10.1038/s43018-022-00356-3 (PMC9046084; doi:10.1038/s43018-022-00356-3)
Supplement: Source Data Extended Data Fig. 3 — Statistical Source data. [file 43018_2022_356_MOESM8_ESM.xlsx]

## Sheet: Fig.S3a
	Cytotoxic T cell	CD4+ T cell	CD14+ monocyte	B cell	Megakaryocyte	CD16+ monocyte
BayesPrism, θ0	0.837089	0.97806	0.989965	0.996343	0.997501	0.965171
BayesPrism, θf	0.886498	0.977344	0.993144	0.995637	0.997921	0.975456
BayesPrism, θ0, w/marker	0.863459	0.981892	0.974772	0.983688	0.975846	0.972355
BayesPrism, θf, w/marker	0.864787	0.978732	0.976381	0.984803	0.977522	0.976172
BSeq-SC, w/marker	0.662322	0.846453	0.888919	0.926598	0.906232	0.84798
SCDC	0.509864	0.584334	0.81871	0.896587	0.869161	0.802464
SCDC, w/marker	0.433377	0.814931	0.880674	0.949854	0.934062	0.861533
Bisque	0.925643	0.371067	0.97918	0.981381	0.86486	0.951671
Bisque, w/marker	0.860066	0.679684	0.947789	0.977664	0.814076	0.949498
MuSiC	0.49227	0.697812	0.824101	0.860103	0.882784	0.802149
MuSiC, w/marker	0.42268	0.823044	0.836202	0.904194	0.925011	0.871192
CIBERSORTx uncorrected	0.772132	0.84145	0.940344	0.978218	0.991544	0.946342
CIBERSORTx Bmode	0.793812	0.909906	0.94306	0.986045	0.994445	0.950275
CIBERSORTx Smode	0.839502	0.965304	0.91172	0.988145	0.987256	0.978615

## Sheet: Fig.S3b
	Cytotoxic T cell	CD4+ T cell	CD14+ monocyte	B cell	Megakaryocyte	CD16+ monocyte
BayesPrism, θ0	0.00647243	0.0129029	0.00404771	0.00109399	0.000133062	0.00505405
BayesPrism, θf	0.00512765	0.00764328	0.00371119	0.000946054	7.16713e-05	0.00340451
BayesPrism, θ0, w/marker	0.0141101	0.0121221	0.000965896	0.00364922	0.0134117	0.0032346
BayesPrism, θf, w/marker	0.012112	0.0115782	0.000908298	0.00313096	0.012665	0.00262754
BSeq-SC, w/marker	0.0148725	0.0230055	0.0371693	0.00424022	0.10496	0.00818851
SCDC	0.0198458	0.0373815	0.0443611	0.0218517	0.15062	0.0108436
SCDC, w/marker	0.0256799	0.031387	0.0266578	0.00325276	0.0655023	0.00606155
Bisque	0.0206758	0.0353588	0.0230015	0.0257452	0.0147938	0.0549531
Bisque, w/marker	0.0208962	0.0352016	0.0230293	0.0257574	0.0147642	0.0549383
MuSiC	0.0199896	0.0330556	0.0407046	0.0206321	0.169385	0.0125447
MuSiC, w/marker	0.0261309	0.0283639	0.022304	0.00550248	0.0714949	0.00638864
CIBERSORTx uncorrected	0.0113597	0.0189781	0.0359321	0.001398	0.00220055	0.0180144
CIBERSORTx Bmode	0.0112053	0.0188139	0.0364651	0.000905048	0.002877	0.0170467
CIBERSORTx Smode	0.00699162	0.00294782	0.00576328	0.0108794	0.00664815	0.00542406

## Sheet: Fig.S3c
	Excitatory neuron	Inhibitory neuron	Oligodendrocyte	Astrocyte	Endothelial
BayesPrism, θ0	0.976909	0.989	0.988149	0.995043	0.996005
BayesPrism, θf	0.9754	0.994062	0.989531	0.996874	0.996063
BayesPrism, θ0, w/marker	0.970925	0.995407	0.990217	0.994213	0.994441
BayesPrism, θf, w/marker	0.971949	0.996296	0.990224	0.994553	0.994408
BSeq-SC, w/marker	0.908409	0.937871	0.941974	0.942777	0.944457
SCDC	0.910957	0.888917	0.938274	0.953755	0.877589
SCDC, w/marker	0.875508	0.87925	0.920317	0.932993	0.938868
Bisque	0.966021	0.500388	0.977348	0.971476	0.800417
Bisque, w/marker	0.953765	0.894704	0.960233	0.963577	0.676413
MuSiC	0.913991	0.882571	0.936753	0.942571	0.867127
MuSiC, w/marker	0.883347	0.887126	0.92284	0.933697	0.945522
CIBERSORTx uncorrected	0.945906	0.985161	0.991565	0.995051	0.992942
CIBERSORTx Bmode	0.946403	0.991104	0.992317	0.995549	0.994027
CIBERSORTx Smode	0.947252	0.985711	0.9882	0.994496	0.990464

## Sheet: Fig.S3d
	Excitatory neuron	Inhibitory neuron	Oligodendrocyte	Astrocyte	Endothelial
BayesPrism, θ0	0.00491457	0.0088161	0.000717953	0.00158436	0.0120267
BayesPrism, θf	0.00276781	0.00559272	0.000501506	0.00136151	0.0104969
BayesPrism, θ0, w/marker	0.00247885	0.00171543	0.0067255	0.0013778	0.00467493
BayesPrism, θf, w/marker	0.00240628	0.00122524	0.00642694	0.00133304	0.00458126
BSeq-SC, w/marker	0.0138925	0.0223843	0.0222319	0.0365865	0.0074115
SCDC	0.0308848	0.00683094	0.0324164	0.0149204	0.0249187
SCDC, w/marker	0.0230539	0.0292082	0.0350299	0.037453	0.00531801
Bisque	0.280472	0.0366556	0.0373743	0.0431735	0.0458721
Bisque, w/marker	0.281237	0.035482	0.0373672	0.043413	0.0459022
MuSiC	0.0353842	0.00673787	0.0337931	0.0234575	0.0228891
MuSiC, w/marker	0.0241019	0.0326356	0.0325365	0.0378697	0.00575843
CIBERSORTx uncorrected	0.0102972	0.00336319	0.00202501	0.00215737	0.0131708
CIBERSORTx Bmode	0.00923024	0.00272811	0.00152807	0.00161306	0.0138409
CIBERSORTx Smode	0.0227098	0.00250157	0.0011548	0.00132226	0.01231
