# Supplementary material for: Cell type and gene expression deconvolution with BayesPrism enables Bayesian integrative analysis across bulk and single-cell RNA sequencing in oncology
Source: Nat Cancer. 2022 Apr 25;3(4):505–17. doi: 10.1038/s43018-022-00356-3 (PMC9046084; doi:10.1038/s43018-022-00356-3)
Supplement: Source Data Extended Data Fig. 10 — Statistical Source data. [file 43018_2022_356_MOESM9_ESM.xlsx]

## Sheet: Fig.S15
patient.id	BayesPrism, θ0	BayesPrism, θf	cnn.ditto	quantile
TCGA-D3-A51H	0.530078	0.481049	0.828862	4
TCGA-FS-A1ZC	0.0158237	0.000556957	0.203475	1
TCGA-ER-A197	0.0280739	0.0102937	0.554384	3
TCGA-D3-A8GL	0.00396899	3.46578e-06	0.307414	1
TCGA-EE-A2MC	0.106438	0.069064	0.573421	3
TCGA-D3-A3C6	0.00191151	3.53031e-05	0.128929	1
TCGA-FS-A1ZN	0.0301297	0.0207589	0.252362	1
TCGA-EB-A5SG	0.140953	0.106825	0.690076	4
TCGA-D3-A2JG	0.0107917	0.00113178	0.42581	2
TCGA-EB-A24C	0.0238132	0.0182844	0.305046	1
TCGA-EB-A430	0.00286402	0.000229079	0.700183	4
TCGA-EB-A44R	0.0392417	0.0246208	0.538311	3
TCGA-EE-A2GO	0.00402272	0.000216518	0.14202	1
TCGA-EB-A24D	0.0248306	0.0160843	0.774083	4
TCGA-EE-A3AC	0.0465551	0.0286029	0.586986	3
TCGA-GN-A264	0.0053	0.000280285	0.294216	1
TCGA-EE-A29C	0.00378842	3.08769e-05	0.284781	1
TCGA-DA-A1IB	0.28009	0.282407	0.630651	3
TCGA-EE-A29B	0.00520846	4.96303e-05	0.236477	1
TCGA-EB-A3Y6	0.00228286	0.00185243	0.409089	2
TCGA-WE-A8ZY	0.0263752	0.0064116	0.386847	2
TCGA-EE-A2MF	0.0310703	0.0115402	0.397465	2
TCGA-EE-A20F	0.0314608	0.0162559	0.607862	3
TCGA-FR-A7U8	0.00192085	0.000152208	0.167438	1
TCGA-D3-A2JO	0.10655	0.0699839	0.531469	3
TCGA-EE-A2MJ	0.152059	0.120506	0.747877	4
TCGA-D3-A2J8	0.126821	0.0777761	0.530475	3
TCGA-D3-A1Q4	0.00771471	0.0026492	0.466324	2
TCGA-FW-A5DY	0.256839	0.239638	0.82811	4
TCGA-D3-A51K	0.0500637	0.017339	0.728681	4
TCGA-GF-A769	0.000234875	1.15453e-05	0.289555	1
TCGA-DA-A1I2	0.0314409	0.00681596	0.500302	3
TCGA-EE-A3JA	0.0487425	0.0183977	0.511056	3
TCGA-ER-A19B	0.00238331	0.00032679	0.386805	2
TCGA-D9-A6EA	0.000620146	9.68745e-05	0.257119	1
TCGA-D3-A1Q5	0.037397	0.00505609	0.531797	3
TCGA-FS-A1ZE	0.00425859	0.000131849	0.412752	2
TCGA-EB-A5VU	0.0634217	0.0521761	0.260901	1
TCGA-EE-A2GT	0.0875129	0.0755623	0.737038	4
TCGA-W3-AA1R	0.0452789	0.0118077	0.720621	4
TCGA-FR-A728	0.0412444	0.0213525	0.611423	3
TCGA-EE-A3AD	0.000590727	3.74495e-06	0.377287	2
TCGA-ER-A2NC	0.0174522	0.000585005	0.23621	1
TCGA-EB-A551	0.123913	0.0882028	0.729029	4
TCGA-GF-A6C9	0.119356	0.08873	0.454765	2
TCGA-EE-A2MM	0.0738954	0.0195599	0.52033	3
TCGA-FS-A1ZM	0.036933	0.0233848	0.579022	3
TCGA-WE-A8ZN	0.0286875	0.00198593	0.618889	3
TCGA-ER-A19F	0.00372592	0.000373417	0.405523	2
TCGA-DA-A1IC	0.0204107	0.0166364	0.459402	2
TCGA-HR-A5NC	0.0225181	0.017953	0.224048	1
TCGA-EE-A3J7	0.0128378	0.00480403	0.565513	3
TCGA-D3-A1Q1	5.79609e-06	1.33509e-06	0.280954	1
TCGA-EB-A3Y7	0.00963703	0.000237362	0.424429	2
TCGA-GN-A4U5	0.128503	0.142498	0.731933	4
TCGA-RP-A690	0.0274362	0.00497428	0.439941	2
TCGA-GN-A8LL	1.34664e-05	2.42152e-06	0.621463	3
TCGA-D3-A3MR	0.10433	0.0813618	0.659937	4
TCGA-EE-A17Z	0.00545009	3.51527e-05	0.497951	2
TCGA-FR-A726	0.01553	0.00274803	0.257411	1
TCGA-D3-A8GQ	0.0362117	0.0138148	0.422234	2
TCGA-W3-AA21	0.0161213	0.0024242	0.648058	4
TCGA-EE-A20I	0.0114263	0.00405054	0.477454	2
TCGA-WE-AAA4	0.0511993	0.0124853	0.649989	4
TCGA-EE-A2MI	0.0157428	0.00222754	0.477402	2
TCGA-EE-A2GU	0.101122	0.0577318	0.71934	4
TCGA-EB-A5SE	0.00540404	0.00487083	0.397373	2
TCGA-YD-A9TA	0.0968855	0.0347076	0.495509	2
TCGA-EE-A2M8	0.169702	0.150511	0.747582	4
TCGA-WE-A8ZQ	0.00280847	2.62245e-06	0.185789	1
TCGA-D3-A8GJ	0.0765287	0.0552654	0.643968	4
TCGA-ER-A2NE	0.0141009	0.00203624	0.535561	3
TCGA-DA-A1I7	0.0124185	0.00104461	0.285726	1
TCGA-EE-A3J3	0.028351	0.0129615	0.28392	1
TCGA-DA-A1I0	0.0214191	0.00374917	0.645647	4
TCGA-FS-A1ZP	0.0157546	0.00618822	0.421933	2
TCGA-XV-A9W2	0.202398	0.184279	0.41542	2
TCGA-FS-A1Z7	0.000166571	6.32199e-06	0.147098	1
TCGA-FW-A3I3	0.0235061	0.00943672	0.644994	4
TCGA-D3-A51R	0.0306938	0.00205392	0.614804	3
TCGA-DA-A1I1	0.0235574	0.00953846	0.439186	2
TCGA-DA-A3F8	0.124985	0.110355	0.767242	4
TCGA-D3-A2JB	0.24709	0.236214	0.754548	4
TCGA-D3-A8GV	0.0190222	0.00139113	0.291689	1
TCGA-ER-A196	0.104388	0.0827754	0.131806	1
TCGA-FR-A8YC	0.0488971	0.0238385	0.703167	4
TCGA-ER-A19C	0.0100426	0.000658407	0.0930798	1
TCGA-EB-A4IQ	0.144816	0.118094	0.272329	1
TCGA-DA-A1HV	0.0658975	0.0364584	0.583306	3
TCGA-GN-A268	0.00744228	0.00121207	0.398956	2
TCGA-D3-A5GS	0.0100704	0.00433325	0.591859	3
TCGA-EE-A29V	0.00278233	0.0045789	0.362829	2
TCGA-D3-A2JL	0.051842	0.036623	0.611214	3
TCGA-EB-A6QY	0.112104	0.0899669	0.526022	3
TCGA-EE-A17X	0.0114758	0.000694992	0.350144	1
TCGA-FW-A3TV	0.018186	0.0134206	0.698998	4
TCGA-ER-A3PL	0.0104576	0.00268586	0.238213	1
TCGA-EE-A17Y	0.00517636	0.000857491	0.186491	1
TCGA-EE-A3J5	0.0238759	0.0169362	0.582699	3
TCGA-D3-A5GL	0.00773743	0.000142349	0.351746	1
TCGA-D3-A8GI	0.00423813	2.23456e-05	0.115268	1
TCGA-D3-A2JF	0.0466891	0.0379791	0.595035	3
TCGA-WE-A8K4	0.0697692	0.048062	0.843737	4
TCGA-EB-A85I	0.0324983	0.013716	0.785419	4
TCGA-FW-A5DX	0.00781243	0.00180415	0.354222	2
TCGA-DA-A1I8	1.04613e-05	4.10205e-05	0.170069	1
TCGA-EE-A184	0.0174673	0.0142154	0.631818	4
TCGA-EE-A2GP	0.03794	0.0136888	0.23913	1
TCGA-DA-A1I4	0.000992514	0.000173383	0.171436	1
TCGA-GF-A2C7	0.0104176	0.00516973	0.256354	1
TCGA-EE-A180	0.018082	0.00335365	0.327119	1
TCGA-D3-A8GE	0.0375544	0.0113072	0.520068	3
TCGA-FR-A3YN	0.0224894	0.0146057	0.676521	4
TCGA-WE-A8K5	0.0491451	0.0105628	0.479724	2
TCGA-D3-A3MV	0.0132334	0.00218091	0.265095	1
TCGA-WE-A8K1	0.0598099	0.0375546	0.645641	4
TCGA-DA-A3F2	0.0692048	0.0470996	0.532988	3
TCGA-D3-A3CE	0.104985	0.0694214	0.711972	4
TCGA-D3-A3CB	0.128095	0.117814	0.478635	2
TCGA-EB-A431	0.0141188	0.00436106	0.460706	2
TCGA-D3-A8GP	0.00702613	0.00147583	0.545036	3
TCGA-EB-A42Z	0.00149153	0.00016866	0.288602	1
TCGA-D3-A5GU	0.0565146	0.0236888	0.56499	3
TCGA-D3-A1QB	0.058851	0.034287	0.788778	4
TCGA-YD-A9TB	0.0257481	0.0126678	0.569651	3
TCGA-EE-A29G	0.160909	0.1152	0.302459	1
TCGA-W3-AA1V	0.0812281	0.0256405	0.391438	2
TCGA-EE-A2M6	0.0261885	0.00787139	0.159929	1
TCGA-D3-A8GB	0.0782336	0.06486	0.680614	4
TCGA-EE-A29X	0.0168218	0.00497527	0.507707	3
TCGA-EE-A2A2	0.063443	0.0390294	0.672616	4
TCGA-EB-A85J	0.0666579	0.0376437	0.525959	3
TCGA-DA-A3F3	0.0300031	0.00880604	0.3837	2
TCGA-YG-AA3O	0.0277091	0.0124796	0.510594	3
TCGA-XV-AB01	0.00450981	0.00136125	0.681889	4
TCGA-DA-A1I5	0.0572372	0.0326192	0.331579	1
TCGA-D3-A2JP	0.00949703	0.00442837	0.620044	3
TCGA-EB-A51B	0.0210024	0.00291611	0.358537	2
TCGA-EE-A29L	0.00394062	0.000389574	0.620202	3
TCGA-Z2-AA3V	0.0210032	0.00336865	0.498248	3
TCGA-EE-A2GH	0.0994691	0.0797363	0.663719	4
TCGA-D3-A5GN	0.0293219	0.0142311	0.545004	3
TCGA-YG-AA3N	0.0933645	0.0892597	0.764412	4
TCGA-EE-A2MG	0.16513	0.165164	0.747885	4
TCGA-QB-A6FS	0.0387014	0.00771674	0.67849	4
TCGA-ER-A19A	0.113183	0.105807	0.4363	2
TCGA-EB-A6R0	0.0925647	0.0336099	0.80023	4
TCGA-EB-A3XD	0.214984	0.176611	0.4729	2
TCGA-EE-A2GJ	0.0308384	0.0161512	0.543601	3
TCGA-EE-A181	0.0916138	0.0600632	0.560933	3
TCGA-EB-A4OZ	0.169539	0.142885	0.663545	4
TCGA-D3-A3BZ	0.0350925	0.0221436	0.613582	3
TCGA-EE-A2MK	0.0336947	0.0153955	0.6259	3
TCGA-D3-A8GM	0.0476502	0.0244196	0.440075	2
TCGA-QB-AA9O	0.058722	0.0233007	0.624657	3
TCGA-ER-A193	0.0601762	0.0357772	0.344496	1
TCGA-EE-A29R	0.000278799	2.63138e-06	0.382926	2
TCGA-EE-A2M5	0.0981021	0.0186051	0.538597	3
TCGA-D3-A3CC	0.0104529	0.00661421	0.3154	1
TCGA-FR-A2OS	0.0045366	2.2834e-06	0.272398	1
TCGA-D3-A51N	0.0143533	0.00503817	0.349128	1
TCGA-LH-A9QB	0.000830108	0.000214524	0.368403	2
TCGA-GF-A4EO	0.176496	0.164318	0.602134	3
TCGA-GN-A262	0.0048305	0.000197572	0.428976	2
TCGA-ER-A2NH	0.108407	0.0890022	0.737271	4
TCGA-EE-A29H	0.0238033	0.0157453	0.57751	3
TCGA-EE-A2MQ	0.0186181	0.0069279	0.398111	2
TCGA-EE-A29P	0.0922417	0.050075	0.70124	4
TCGA-EE-A2A0	0.0744044	0.0360363	0.451236	2
TCGA-GN-A4U4	0.0254118	0.010304	0.731367	4
TCGA-EE-A20H	0.0239986	0.004835	0.327227	1
TCGA-D3-A2JE	0.00560452	0.00109994	0.620321	3
TCGA-D3-A3C7	0.012341	0.0109462	0.302583	1
TCGA-FW-A3R5	0.0355826	0.0181126	0.482418	2
TCGA-W3-A825	0.0523047	0.0305825	0.548593	3
TCGA-EE-A2MP	0.0202249	0.0103333	0.599658	3
TCGA-D3-A5GT	0.00293653	8.02131e-05	0.425793	2
TCGA-D9-A1JX	0.0416544	0.0286878	0.717183	4
TCGA-D9-A3Z3	0.042344	0.0382496	0.666194	4
TCGA-RP-A694	0.0142895	0.00749136	0.556441	3
TCGA-GN-A266	0.0499401	0.0255837	0.402884	2
TCGA-ER-A2ND	0.0466212	0.00337403	0.487743	2
TCGA-W3-AA1Q	0.0453931	0.0190086	0.682081	4
TCGA-RP-A693	0.0398884	0.0261329	0.407444	2
TCGA-DA-A1HY	0.0188853	0.000876284	0.247704	1
TCGA-GN-A9SD	0.125595	0.104544	0.779769	4
TCGA-EE-A3J4	0.00696664	0.00224904	0.521095	3
TCGA-ER-A42K	1.47709e-05	0.000395811	0.576254	3
TCGA-D3-A51E	0.0284132	0.0119163	0.658365	4
TCGA-D3-A2JA	0.0417086	0.0124074	0.215534	1
TCGA-EE-A3AF	0.0171508	0.00421403	0.415701	2
TCGA-EE-A2MT	0.0289238	0.00951534	0.550303	3
TCGA-EE-A3AB	0.00926187	0.00309996	0.235903	1
TCGA-ER-A194	0.000304326	1.52795e-06	0.585009	3
TCGA-EE-A2MN	0.0293484	0.0176792	0.648171	4
TCGA-YG-AA3P	0.00654226	0.00108659	0.47395	2
TCGA-GF-A6C8	0.0313101	0.0163648	0.525127	3
TCGA-EE-A2A5	0.0107156	0.00107811	0.352559	1
TCGA-YD-A89C	0.00730132	0.00055522	0.420786	2
TCGA-EB-A5KH	0.00115142	6.3401e-05	0.670539	4
TCGA-WE-A8ZX	0.0789501	0.0447115	0.702199	4
TCGA-EE-A29A	0.011582	0.000408096	0.260633	1
TCGA-3N-A9WD	0.223867	0.0865557	0.617952	3
TCGA-D3-A8GO	0.0467541	0.0503863	0.816472	4
TCGA-EE-A2A1	0.0552827	0.0467054	0.633428	4
TCGA-DA-A3F5	0.00793864	0.00130413	0.247308	1
TCGA-D3-A5GR	0.0839739	0.0723052	0.616297	3
TCGA-WE-A8ZM	0.00575654	3.91674e-06	0.420251	2
TCGA-D3-A51J	0.0914076	0.0733682	0.668946	4
TCGA-ER-A19E	0.022453	0.00448073	0.326976	1
TCGA-XV-A9W5	0.00732955	0.00763601	0.577062	3
TCGA-GN-A4U9	0.0678689	0.0211975	0.433311	2
TCGA-EB-A5UN	0.00460054	0.00176935	0.331705	1
TCGA-D9-A149	0.0836854	0.0320798	0.46378	2
TCGA-W3-AA1W	0.201336	0.164706	0.6781	4
TCGA-EB-A3XC	0.04857	0.0410111	0.312512	1
TCGA-D3-A8GS	0.116029	0.080813	0.621538	3
TCGA-EB-A4XL	0.091283	0.0913501	0.544669	3
TCGA-D3-A5GO	0.00518784	0.000102179	0.422508	2
TCGA-D3-A3C1	0.000207872	1.83048e-05	0.59772	3
TCGA-EE-A3JD	0.264481	0.218631	0.730559	4
TCGA-D3-A1Q9	0.0158567	0.00834499	0.502657	3
TCGA-EE-A29Q	0.0141315	0.00405051	0.339085	1
TCGA-EB-A3XE	0.0628535	0.0635835	0.510705	3
TCGA-EE-A2MD	0.0406284	0.0227121	0.67535	4
TCGA-EB-A44N	0.181462	0.175763	0.562614	3
TCGA-W3-A824	0.0450876	0.0184274	0.620451	3
TCGA-EB-A42Y	0.0199956	0.00277384	0.338515	1
TCGA-D9-A4Z6	0.00332172	0.00252684	0.413534	2
TCGA-D3-A8GC	0.0282958	0.0115387	0.450429	2
TCGA-EB-A5SH	0.00398572	0.00086472	0.789767	4
TCGA-EE-A2GI	0.0569977	0.0365506	0.722274	4
TCGA-FR-A729	0.110877	0.0930336	0.703667	4
TCGA-EB-A41B	0.0101057	0.00272017	0.688678	4
TCGA-ER-A19D	0.0602068	0.0210114	0.444033	2
TCGA-EE-A29D	0.0140675	0.00250716	0.153851	1
TCGA-EE-A29M	0.045684	0.0305623	0.616426	3
TCGA-GN-A4U3	0.0196479	0.00403044	0.517973	3
TCGA-EE-A2GD	0.00458432	0.000141023	0.264132	1
TCGA-RP-A6K9	0.041461	0.0149478	0.492919	2
TCGA-EE-A182	0.00346653	0.00194266	0.409654	2
TCGA-D3-A2JN	0.0249525	0.0213093	0.699544	4
TCGA-D3-A8GD	0.210214	0.174351	0.699473	4
TCGA-WE-A8ZT	0.0106396	0.00333962	0.640703	4
TCGA-W3-AA1O	0.0140934	0.0014492	0.122063	1
TCGA-EB-A5FP	0.0279844	0.017042	0.525362	3
TCGA-WE-AAA0	0.0406314	0.0263991	0.721139	4
TCGA-RP-A695	0.00745282	0.00369181	0.586112	3
TCGA-ER-A19J	0.00405538	4.9345e-05	0.238311	1
TCGA-EB-A5UL	0.0771754	0.0556211	0.781017	4
TCGA-EE-A2MR	0.196401	0.164814	0.639881	4
TCGA-EE-A2M7	0.0678777	0.0436324	0.788494	4
TCGA-ER-A19H	0.0511884	0.0271739	0.537196	3
TCGA-ER-A19P	0.271346	0.255802	0.754176	4
TCGA-D3-A2JK	0.000212909	3.9193e-05	0.119272	1
TCGA-OD-A75X	0.0249455	0.00744206	0.290323	1
TCGA-DA-A1HW	0.0617303	0.0520962	0.733982	4
TCGA-FR-A3YO	9.78762e-06	9.57468e-07	0.16295	1
TCGA-D3-A2J7	0.0328145	0.0201039	0.449689	2
TCGA-D3-A2J6	0.0059243	0.000875393	0.743155	4
TCGA-EE-A3JB	0.0436444	0.011221	0.28474	1
TCGA-D3-A2J9	0.256757	0.245765	0.703271	4
TCGA-EB-A3XB	0.00558091	0.00176824	0.406526	2
TCGA-EB-A4P0	0.00285621	4.08614e-05	0.480541	2
TCGA-GN-A8LK	0.000137166	2.00541e-06	0.720352	4
TCGA-EB-A82C	0.000198286	4.94895e-05	0.383792	2
TCGA-W3-A828	0.053438	0.00115639	0.333674	1
TCGA-EE-A3AA	0.102176	0.0715303	0.646136	4
TCGA-FR-A69P	0.0124193	0.00154428	0.355025	2
TCGA-D3-A8GR	0.000716291	0.000287937	0.380027	2
TCGA-FR-A3R1	0.0430075	0.0109671	0.677185	4
TCGA-EE-A20B	0.014032	0.00597536	0.483218	2
TCGA-EB-A41A	0.00237209	6.56333e-05	0.543925	3
TCGA-FW-A3TU	0.00630918	2.73599e-06	0.570296	3
TCGA-GN-A263	0.0160269	0.000850194	0.382026	2
TCGA-FS-A1ZD	0.0266127	0.0031209	0.269392	1
TCGA-EE-A2ME	0.297511	0.273393	0.671584	4
TCGA-EE-A185	1.23091e-05	2.80772e-06	0.508285	3
TCGA-ER-A19O	0.0123654	0.00074369	0.497286	2
TCGA-FR-A8YE	0.196872	0.193094	0.760899	4
TCGA-D9-A1X3	0.00919072	0.000272391	0.27246	1
TCGA-FR-A8YD	0.00970419	0.00174815	0.327079	1
TCGA-FR-A7U9	0.0835432	0.0227731	0.341086	1
TCGA-EB-A299	0.169045	0.160494	0.56406	3
TCGA-WE-A8ZR	0.0156831	0.0109724	0.574858	3
TCGA-GN-A26D	0.00927507	0.00298602	0.447095	2
TCGA-D3-A3CF	0.077638	0.0734735	0.692401	4
TCGA-GN-A4U7	0.000318028	4.41575e-06	0.278323	1
TCGA-IH-A3EA	0.00867658	0.000147763	0.275693	1
TCGA-EE-A20C	0.0100134	0.00105959	0.197824	1
TCGA-GN-A26C	0.0629403	0.0328835	0.583732	3
TCGA-ER-A2NB	0.325232	0.155868	0.738505	4
TCGA-D3-A51F	0.180524	0.166369	0.804208	4
TCGA-XV-AAZV	0.0894754	0.100764	0.54332	3
TCGA-GN-A265	0.0760004	0.0669861	0.358195	2
TCGA-GN-A8LN	0.028	0.00774897	0.413192	2
TCGA-WE-AAA3	0.00434147	0.000548084	0.449202	2
TCGA-FS-A1ZA	0.0428647	0.0187084	0.479277	2
TCGA-D3-A2JH	0.14168	0.103784	0.784323	4
TCGA-FS-A1ZU	0.000402868	5.56181e-06	0.164396	1
TCGA-D9-A4Z5	7.97653e-06	1.0928e-06	0.145987	1
TCGA-EB-A4OY	0.00292641	0.00130375	0.558798	3
TCGA-EE-A3JH	0.123533	0.112589	0.536913	3
TCGA-Z2-AA3S	0.0254669	0.0109662	0.541362	3
TCGA-D3-A51T	0.0326663	0.0190869	0.588372	3
TCGA-ER-A3EV	0.0156086	0.00676839	0.674902	4
TCGA-ER-A19Q	0.0112179	0.0041493	0.334159	1
TCGA-EE-A2A6	0.064079	0.0529327	0.784369	4
TCGA-DA-A1IA	6.31342e-05	4.76965e-06	0.43382	2
TCGA-WE-A8ZO	0.0197624	0.0091384	0.558438	3
TCGA-ER-A42L	0.158365	0.129677	0.613435	3
TCGA-GN-A267	0.0227674	0.013502	0.7596	4
TCGA-EE-A2GN	0.00223605	8.57963e-05	0.245002	1
TCGA-FS-A1ZW	0.15289	0.11339	0.734695	4
TCGA-EB-A6QZ	0.00524067	0.000594395	0.260209	1
TCGA-ER-A1A1	0.544758	0.525379	0.825876	4
TCGA-EB-A44P	0.0270492	0.0104764	0.604746	3
TCGA-EE-A2MH	0.052471	0.0513653	0.736935	4
TCGA-ER-A19G	0.0741675	0.0417532	0.407486	2
TCGA-D3-A2JC	0.0188195	0.0115655	0.557935	3
TCGA-EB-A82B	0.032624	0.0082088	0.485763	2
TCGA-EB-A1NK	0.0286577	0.036447	0.308951	1
TCGA-EE-A29S	0.0186975	0.00721967	0.46791	2
TCGA-EE-A2GM	0.00149616	0.000254981	0.425167	2
TCGA-EB-A3HV	0.0584139	0.0578839	0.26027	1
TCGA-EB-A550	0.193125	0.178719	0.324138	1
TCGA-EE-A2GS	0.0290322	0.00950385	0.33876	1
TCGA-GN-A26A	0.0176722	0.00908341	0.251794	1
TCGA-EE-A183	0.0645171	0.0459952	0.678791	4
TCGA-D3-A3MO	0.0077199	0.000354264	0.210169	1
TCGA-D9-A6EG	0.00336553	1.16459e-06	0.188843	1
TCGA-EB-A5SF	0.273883	0.146076	0.151707	1
TCGA-XV-AAZY	0.022858	0.0044471	0.705252	4
TCGA-D3-A1Q8	0.00861151	0.00472433	0.397453	2
TCGA-WE-A8K6	6.6201e-05	2.31208e-06	0.10512	1
TCGA-3N-A9WB	0.00929893	0.000833461	0.460307	2
TCGA-ER-A198	0.0395811	0.0151416	0.426431	2
TCGA-EE-A3AH	0.00012418	1.10899e-06	0.43625	2
TCGA-GF-A3OT	0.0115599	0.00115678	0.325136	1
TCGA-D3-A3C3	0.0815331	0.0332914	0.612831	3
TCGA-WE-AA9Y	0.0293079	0.016713	0.577559	3
TCGA-EB-A5UM	0.065297	0.0445927	0.691062	4
TCGA-D3-A1Q6	0.0609772	0.0193458	0.428645	2
TCGA-XV-AAZW	0.0965134	0.0799598	0.231748	1
TCGA-EB-A44O	0.0144177	0.00730897	0.408096	2
TCGA-ER-A19K	0.0329314	0.0358231	0.398405	2
TCGA-EB-A97M	0.00753008	0.000293683	0.543894	3
TCGA-D9-A4Z3	0.0498504	0.0119309	0.434218	2
TCGA-EB-A3XF	0.0231827	0.0197101	0.263938	1
TCGA-ER-A195	0.0770954	0.0414391	0.477711	2
TCGA-ER-A3ES	0.0231016	0.000941367	0.525852	3
TCGA-EE-A29N	0.0882909	0.0685388	0.605059	3
TCGA-ER-A19W	0.144873	0.0997742	0.577806	3
TCGA-EE-A2MU	0.046743	0.0198793	0.428103	2
TCGA-XV-A9VZ	0.146564	0.0387717	0.3188	1
TCGA-EB-A57M	0.032197	0.0212542	0.361247	2
TCGA-EE-A2GB	0.0313171	0.0120365	0.370231	2
TCGA-D9-A148	0.0191094	0.00769908	0.457431	2
TCGA-ER-A42H	0.00733173	1.70208e-05	0.335368	1
TCGA-D9-A3Z4	0.021904	0.0140727	0.499229	3
TCGA-Z2-A8RT	0.0495258	0.0382459	0.610817	3
TCGA-EE-A29E	0.00383558	0.00120968	0.501214	3
TCGA-FR-A44A	0.0971453	0.0724339	0.605719	3
TCGA-EE-A3J8	0.0442628	0.00587865	0.642548	4
TCGA-D9-A1JW	0.0269863	0.0201187	0.570974	3
TCGA-EE-A3AG	0.0192175	0.00356336	0.243816	1
TCGA-EB-A6L9	0.140957	0.106349	0.739959	4
TCGA-EE-A2GR	0.000121712	1.76396e-06	0.424307	2
TCGA-EB-A553	0.0203988	0.00315531	0.45513	2
TCGA-D9-A4Z2	0.00608403	0.000302285	0.34357	1
TCGA-EE-A29W	0.0137876	5.0673e-05	0.420472	2
TCGA-ER-A19L	0.000106294	5.82407e-06	0.328329	1
TCGA-D3-A8GN	0.0507742	0.0406071	0.750143	4
TCGA-D3-A8GK	0.0014939	2.05586e-05	0.359844	2
TCGA-ER-A3ET	0.0310042	0.0126904	0.445258	2
TCGA-WE-A8JZ	0.0116586	0.00381582	0.368233	2
TCGA-EB-A4IS	0.123011	0.0956445	0.759712	4
TCGA-EE-A3JI	0.0667561	0.0185308	0.353931	2
TCGA-EE-A3JE	0.148713	0.123102	0.704639	4
